# Supplementary material for: Integrating genomic-enabled prediction and high-throughput phenotyping in breeding for climate-resilient bread wheat
Source: Theor Appl Genet. 2018 Oct 19;132(1):177–94. doi: 10.1007/s00122-018-3206-3 (PMC6320358; doi:10.1007/s00122-018-3206-3)
Supplement: Supplementary file 4 — Supplementary material 4 (CSV 71011 kb) [file 122_2018_3206_MOESM4_ESM.csv]

Line	Nursery	Grain yield (Drought-stressed)	Days to heading (Drought-stressed)	Plant height (Drought-stressed)	Feb_26th_2016_GNDVI (Drought-stressed)	Mar_3rd_2016_GNDVI (Drought-stressed)	Mar_15th_2016_GNDVI (Drought-stressed)	Jan_23rd_2017_GNDVI (Drought-stressed)	Feb_10th_2017_GNDVI (Drought-stressed)	Feb_16th_2017_GNDVI (Drought-stressed)	Mar_15th_2017_GNDVI (Drought-stressed)	Grain yield (Heat-stressed)	Days to heading (Heat-stressed)	Plant height (Heat-stressed)	Apr14th_2015_GNDVI (Heat-stressed)	Apr28th_2015_GNDVI (Heat-stressed)	May6th_2015_GNDVI (Heat-stressed)	May_2nd_2016_GNDVI (Heat-stressed)	May_9th_2016_GNDVI (Heat-stressed)	Marker_1	Marker_2	Marker_3	Marker_4	Marker_5	Marker_6	Marker_7	Marker_8	Marker_9	Marker_10	Marker_11	Marker_12	Marker_13	Marker_14	Marker_15	Marker_16	Marker_17	Marker_18	Marker_19	Marker_20	Marker_21	Marker_22	Marker_23	Marker_24	Marker_25	Marker_26	Marker_27	Marker_28	Marker_29	Marker_30
Line_1	EYT 13-14	3.4	87	89.3	NA	NA	NA	NA	NA	NA	NA	1.3	62.7	69.3	NA	NA	NA	NA	NA	1	1	1	1	1	1	1	0	-1	0	1	-1	1	0	-1	0	0	0	1	1	1	1	-1	0	1	0	1	1	0	1
Line_2	EYT 13-14	3.5	85	82	NA	NA	NA	NA	NA	NA	NA	2.76	63.3	66.3	NA	NA	NA	NA	NA	1	1	1	1	1	1	1	1	1	1	1	1	1	1	1	1	1	1	1	1	1	1	1	1	1	1	1	1	1	1
Line_3	EYT 13-14	3.47	84	83.7	NA	NA	NA	NA	NA	NA	NA	1.98	61.7	63	NA	NA	NA	NA	NA	1	-1	-1	-1	-1	-1	-1	1	1	-1	-1	1	-1	NA	NA	NA	-1	1	-1	-1	NA	NA	NA	NA	1	-1	NA	1	-1	-1
Line_4	EYT 13-14	3.9	82	85.7	NA	NA	NA	NA	NA	NA	NA	2.28	60	62.3	NA	NA	NA	NA	NA	1	1	1	1	1	1	1	1	1	1	1	1	1	1	-1	-1	-1	-1	1	1	-1	-1	-1	-1	1	1	-1	-1	-1	1
Line_5	EYT 13-14	3.55	82	79.3	NA	NA	NA	NA	NA	NA	NA	2.1	62	55.3	NA	NA	NA	NA	NA	1	1	1	1	1	1	1	1	1	1	1	1	1	1	-1	-1	-1	-1	1	1	-1	-1	-1	-1	1	1	-1	-1	-1	1
Line_6	EYT 13-14	3.94	79	89	NA	NA	NA	NA	NA	NA	NA	1.39	63.3	61	NA	NA	NA	NA	NA	1	1	1	1	1	1	1	1	1	1	1	1	1	1	1	1	1	1	1	1	1	1	1	1	1	1	1	1	-1	1
Line_7	EYT 13-14	3.99	79	85	NA	NA	NA	NA	NA	NA	NA	2.07	58.7	57.3	NA	NA	NA	NA	NA	1	1	1	1	1	1	1	1	1	1	1	1	1	1	-1	-1	-1	-1	1	1	-1	-1	-1	-1	1	1	-1	-1	-1	1
Line_8	EYT 13-14	4.01	81	90.3	NA	NA	NA	NA	NA	NA	NA	1.88	61.7	58.3	NA	NA	NA	NA	NA	-1	1	1	1	1	1	1	1	1	1	1	1	1	1	1	1	1	1	1	1	1	1	1	-1	1	1	1	1	1	1
Line_9	EYT 13-14	3.83	85	86.3	NA	NA	NA	NA	NA	NA	NA	1.73	65	59	NA	NA	NA	NA	NA	1	1	1	1	1	1	1	1	1	1	1	1	1	1	1	1	1	1	1	1	1	1	1	1	1	1	1	1	1	1
Line_10	EYT 13-14	3.65	86	88.3	NA	NA	NA	NA	NA	NA	NA	2.6	65	70.3	NA	NA	NA	NA	NA	1	1	1	1	1	1	1	1	1	1	1	1	1	1	1	1	1	1	1	1	1	1	1	1	1	1	1	1	1	1
Line_11	EYT 13-14	3.3	87	81.3	NA	NA	NA	NA	NA	NA	NA	1.97	65.3	67.3	NA	NA	NA	NA	NA	1	1	1	1	1	1	1	0	-1	-1	1	-1	1	-1	-1	-1	-1	-1	1	1	-1	-1	-1	-1	1	-1	-1	-1	-1	1
Line_12	EYT 13-14	3.26	86	82	NA	NA	NA	NA	NA	NA	NA	2.31	64	72	NA	NA	NA	NA	NA	-1	-1	1	-1	1	1	1	1	1	1	1	1	1	1	1	1	1	1	1	1	1	1	1	1	0	1	1	1	1	1
Line_13	EYT 13-14	3.87	81	87	NA	NA	NA	NA	NA	NA	NA	2.02	64	67	NA	NA	NA	NA	NA	1	1	1	1	1	1	1	1	1	1	1	1	1	1	1	1	1	1	1	1	1	1	1	1	1	1	1	1	1	1
Line_14	EYT 13-14	3.74	87	86	NA	NA	NA	NA	NA	NA	NA	2.25	64	62	NA	NA	NA	NA	NA	1	1	1	1	1	1	1	1	1	1	1	1	1	1	-1	-1	1	-1	1	1	-1	-1	-1	-1	1	1	-1	-1	-1	1
Line_15	EYT 13-14	4.17	85	82	NA	NA	NA	NA	NA	NA	NA	1.78	64	65	NA	NA	NA	NA	NA	1	1	1	1	1	1	1	-1	-1	-1	1	-1	1	1	1	1	1	1	1	1	1	1	1	1	1	1	1	1	1	1
Line_16	EYT 13-14	3.98	78	94	NA	NA	NA	NA	NA	NA	NA	2.98	59	70	NA	NA	NA	NA	NA	1	1	NA	1	1	1	1	-1	-1	-1	1	-1	1	1	1	1	1	1	1	1	1	1	1	1	1	1	1	1	1	1
Line_17	EYT 13-14	3.5	87	80	NA	NA	NA	NA	NA	NA	NA	2.56	64	68	NA	NA	NA	NA	NA	1	1	1	1	1	1	1	-1	-1	-1	1	-1	1	-1	-1	-1	-1	-1	1	1	-1	-1	-1	-1	1	1	-1	1	1	1
Line_18	EYT 13-14	3.5	83	87	NA	NA	NA	NA	NA	NA	NA	2.32	62	65	NA	NA	NA	NA	NA	-1	-1	1	1	1	1	1	1	1	1	1	1	1	1	-1	0	1	0	0	1	-1	1	1	-1	1	1	1	0	-1	1
Line_19	EYT 13-14	4.17	80	97	NA	NA	NA	NA	NA	NA	NA	2.11	59	70	NA	NA	NA	NA	NA	1	1	1	1	1	1	1	1	1	1	1	1	1	1	1	1	1	1	1	1	1	1	1	0	1	1	1	1	1	1
Line_20	EYT 13-14	3.77	81	87	NA	NA	NA	NA	NA	NA	NA	2.27	65	60	NA	NA	NA	NA	NA	1	1	1	1	1	1	1	1	1	1	1	1	1	1	1	1	1	1	1	1	1	1	1	1	1	1	1	1	1	1
Line_21	EYT 13-14	3.28	87	86	NA	NA	NA	NA	NA	NA	NA	2.58	64	72	NA	NA	NA	NA	NA	-1	-1	1	1	1	1	1	NA	NA	NA	1	-1	1	-1	-1	-1	-1	-1	-1	1	-1	1	-1	-1	1	-1	-1	1	-1	-1
Line_22	EYT 13-14	3.91	83	82	NA	NA	NA	NA	NA	NA	NA	2.83	64	62	NA	NA	NA	NA	NA	1	1	1	1	1	1	1	1	1	1	1	1	1	1	1	1	1	1	1	1	1	1	1	0	1	1	-1	-1	-1	1
Line_23	EYT 13-14	3.6	81	87.7	NA	NA	NA	NA	NA	NA	NA	1.97	61.3	60.7	NA	NA	NA	NA	NA	1	1	1	1	1	1	1	-1	-1	-1	1	-1	1	-1	-1	-1	-1	-1	1	1	-1	-1	-1	-1	1	-1	-1	-1	-1	1
Line_24	EYT 13-14	3.71	84	87	NA	NA	NA	NA	NA	NA	NA	1.62	64.7	59	NA	NA	NA	NA	NA	-1	-1	1	1	1	1	1	1	1	1	1	1	1	1	-1	-1	-1	-1	-1	1	-1	-1	-1	-1	1	1	1	-1	-1	1
Line_25	EYT 13-14	3.28	83	87	NA	NA	NA	NA	NA	NA	NA	2.07	65	59.7	NA	NA	NA	NA	NA	1	1	1	1	1	1	1	-1	-1	-1	1	-1	1	-1	-1	-1	-1	-1	1	1	-1	-1	-1	-1	1	1	-1	-1	-1	1
Line_26	EYT 13-14	3.94	82	88.7	NA	NA	NA	NA	NA	NA	NA	3.19	61.7	77.7	NA	NA	NA	NA	NA	1	-1	-1	-1	-1	-1	-1	1	1	1	-1	1	-1	1	1	1	0	-1	-1	-1	1	1	-1	-1	1	-1	1	1	-1	-1
Line_27	EYT 13-14	3.54	85	85.3	NA	NA	NA	NA	NA	NA	NA	2.36	63	73	NA	NA	NA	NA	NA	1	1	1	1	1	1	1	1	1	1	1	1	1	1	1	1	1	1	1	1	1	1	1	1	1	1	1	1	1	1
Line_28	EYT 13-14	3.58	86	85.3	NA	NA	NA	NA	NA	NA	NA	2.52	62	70	NA	NA	NA	NA	NA	1	1	1	1	1	1	1	-1	-1	-1	1	-1	1	1	1	1	1	1	1	1	1	1	1	1	1	1	1	1	1	1
Line_29	EYT 13-14	4.1	81	86	NA	NA	NA	NA	NA	NA	NA	2.96	62	60	NA	NA	NA	NA	NA	-1	-1	1	1	1	1	1	1	1	1	1	1	1	1	1	1	1	1	1	1	1	1	1	1	1	1	1	1	1	1
Line_30	EYT 13-14	3.91	86	82.3	NA	NA	NA	NA	NA	NA	NA	2.62	64.3	63.3	NA	NA	NA	NA	NA	-1	-1	1	1	1	1	1	1	1	1	1	1	1	1	-1	-1	1	1	1	1	-1	1	-1	-1	1	1	-1	1	1	1
Line_31	EYT 13-14	4.03	79	82.3	NA	NA	NA	NA	NA	NA	NA	2.68	64	61.7	NA	NA	NA	NA	NA	-1	1	1	1	1	1	1	NA	NA	NA	1	0	1	-1	NA	NA	1	-1	0	1	NA	NA	NA	NA	1	1	NA	0	0	1
Line_32	EYT 13-14	3.26	80	85	NA	NA	NA	NA	NA	NA	NA	1.29	60.7	61.7	NA	NA	NA	NA	NA	1	1	1	1	1	1	1	1	1	1	1	1	1	1	1	1	1	1	1	1	1	1	1	1	1	1	1	1	1	1
Line_33	EYT 13-14	3.64	80	84.7	NA	NA	NA	NA	NA	NA	NA	1.11	61	61.7	NA	NA	NA	NA	NA	1	1	1	1	1	1	1	1	1	1	1	1	1	1	1	1	1	1	1	1	1	1	1	1	1	1	1	1	1	1
Line_34	EYT 13-14	3.48	82	84.3	NA	NA	NA	NA	NA	NA	NA	1.89	60	63.3	NA	NA	NA	NA	NA	1	1	1	1	1	1	1	1	1	1	1	1	1	1	1	1	1	1	1	1	1	1	1	1	1	1	1	1	1	1
Line_35	EYT 13-14	3.51	80	84.7	NA	NA	NA	NA	NA	NA	NA	2.35	62	67.7	NA	NA	NA	NA	NA	1	1	1	1	1	1	1	1	1	1	1	1	1	1	-1	-1	1	-1	1	1	-1	-1	-1	-1	1	1	-1	-1	-1	1
Line_36	EYT 13-14	3.43	79	83.3	NA	NA	NA	NA	NA	NA	NA	1.7	58.3	61	NA	NA	NA	NA	NA	1	1	1	1	1	1	1	1	1	1	1	1	1	1	1	1	1	1	1	1	1	1	1	1	1	1	1	1	1	1
Line_37	EYT 13-14	3.73	85	89.3	NA	NA	NA	NA	NA	NA	NA	2.72	64	66.7	NA	NA	NA	NA	NA	1	1	1	1	1	1	1	1	1	1	1	1	1	1	1	1	1	1	1	1	1	1	1	1	1	1	1	1	1	1
Line_38	EYT 13-14	3.16	83	83.7	NA	NA	NA	NA	NA	NA	NA	1.13	62	65	NA	NA	NA	NA	NA	1	1	1	1	1	1	1	-1	-1	-1	1	-1	1	-1	-1	-1	-1	-1	1	1	-1	-1	-1	-1	1	1	-1	1	1	1
Line_39	EYT 13-14	3.44	87	80	NA	NA	NA	NA	NA	NA	NA	2.35	65	75	NA	NA	NA	NA	NA	1	1	1	1	1	1	1	-1	-1	-1	1	-1	1	-1	-1	-1	-1	-1	1	1	-1	-1	-1	-1	1	1	-1	-1	-1	1
Line_40	EYT 13-14	3.92	80	87	NA	NA	NA	NA	NA	NA	NA	2.6	65	70	NA	NA	NA	NA	NA	1	-1	-1	-1	-1	-1	-1	1	1	1	-1	1	-1	1	1	1	-1	1	1	-1	1	1	1	-1	1	-1	1	1	-1	-1
Line_41	EYT 13-14	4.05	79	84	NA	NA	NA	NA	NA	NA	NA	2.64	65	65	NA	NA	NA	NA	NA	1	1	1	-1	-1	-1	-1	1	1	1	1	1	1	1	1	1	0	1	1	-1	1	1	1	1	1	0	1	1	0	-1
Line_42	EYT 13-14	3.37	87	84	NA	NA	NA	NA	NA	NA	NA	2.42	66	60	NA	NA	NA	NA	NA	1	1	1	0	1	0	1	-1	0	-1	1	-1	0	1	-1	-1	-1	-1	1	0	-1	-1	-1	-1	1	-1	-1	0	-1	1
Line_43	EYT 13-14	3.55	87	84	NA	NA	NA	NA	NA	NA	NA	1.69	68	60	NA	NA	NA	NA	NA	-1	-1	1	1	1	1	1	1	1	1	1	1	1	1	1	1	1	1	1	1	1	1	1	1	1	1	1	-1	-1	1
Line_44	EYT 13-14	3.66	82	89	NA	NA	NA	NA	NA	NA	NA	2.4	62	77	NA	NA	NA	NA	NA	1	1	1	1	1	1	1	1	1	1	1	1	1	1	-1	-1	-1	-1	1	1	-1	-1	-1	-1	1	1	-1	-1	-1	1
Line_45	EYT 13-14	3.86	86	84	NA	NA	NA	NA	NA	NA	NA	2.13	66	70	NA	NA	NA	NA	NA	1	1	1	1	1	1	1	1	1	1	1	1	1	1	1	1	1	1	1	1	1	1	1	1	1	1	1	1	1	1
Line_46	EYT 13-14	4.28	81	92	NA	NA	NA	NA	NA	NA	NA	1.85	62	62	NA	NA	NA	NA	NA	-1	NA	NA	NA	NA	NA	1	1	1	1	NA	1	NA	1	1	1	NA	-1	1	NA	-1	-1	-1	-1	NA	1	-1	-1	NA	1
Line_47	EYT 13-14	3.92	85	86	NA	NA	NA	NA	NA	NA	NA	2.18	66	72	NA	NA	NA	NA	NA	0	1	1	1	1	1	1	1	1	1	1	1	1	1	1	1	1	1	1	1	1	1	1	-1	1	1	-1	-1	-1	1
Line_48	EYT 13-14	4.06	80	88	NA	NA	NA	NA	NA	NA	NA	2.49	62	67	NA	NA	NA	NA	NA	1	1	1	1	1	1	1	1	0	0	1	1	1	1	-1	1	1	-1	1	1	-1	-1	-1	-1	1	1	-1	-1	-1	1
Line_49	EYT 13-14	3.93	80	100	NA	NA	NA	NA	NA	NA	NA	3.02	58	70	NA	NA	NA	NA	NA	1	1	1	1	1	1	1	-1	-1	-1	1	-1	1	1	1	1	1	1	1	1	1	1	1	1	1	1	1	1	1	1
Line_50	EYT 13-14	4.1	81	97	NA	NA	NA	NA	NA	NA	NA	2.23	62	75	NA	NA	NA	NA	NA	1	1	1	1	1	1	1	-1	-1	-1	1	-1	1	1	1	1	1	1	1	1	1	1	1	1	1	1	1	1	1	1
Line_51	EYT 13-14	3.65	83	85	NA	NA	NA	NA	NA	NA	NA	2.67	63	72	NA	NA	NA	NA	NA	1	1	1	1	1	1	1	-1	-1	-1	1	-1	1	-1	-1	-1	-1	-1	1	1	-1	-1	-1	-1	1	1	-1	-1	-1	1
Line_52	EYT 13-14	3.66	81	91	NA	NA	NA	NA	NA	NA	NA	2.53	61	58	NA	NA	NA	NA	NA	1	1	1	1	1	1	1	1	1	1	1	1	1	1	1	1	1	1	1	1	1	1	1	1	1	1	1	1	-1	1
Line_53	EYT 13-14	4.11	83	90	NA	NA	NA	NA	NA	NA	NA	2.03	64	72	NA	NA	NA	NA	NA	1	1	1	1	1	1	1	1	1	1	1	1	1	1	1	1	1	1	1	1	1	1	1	0	1	1	1	1	1	1
Line_54	EYT 13-14	3.8	85	82	NA	NA	NA	NA	NA	NA	NA	2.27	63	65	NA	NA	NA	NA	NA	1	1	1	1	1	1	1	-1	-1	-1	1	-1	1	-1	-1	-1	-1	-1	1	1	-1	-1	-1	-1	1	1	-1	1	1	1
Line_55	EYT 13-14	3.45	80	84	NA	NA	NA	NA	NA	NA	NA	2.28	62	65	NA	NA	NA	NA	NA	1	1	1	1	1	1	1	-1	-1	-1	1	-1	1	1	1	1	1	1	1	1	1	1	1	1	1	1	1	1	1	1
Line_56	EYT 13-14	3.54	80	88	NA	NA	NA	NA	NA	NA	NA	2.56	60	62	NA	NA	NA	NA	NA	1	-1	-1	-1	-1	-1	-1	-1	-1	-1	-1	-1	-1	NA	-1	1	-1	1	1	-1	-1	1	-1	1	-1	-1	-1	-1	-1	1
Line_57	EYT 13-14	3.28	83	82	NA	NA	NA	NA	NA	NA	NA	2.42	65	64	NA	NA	NA	NA	NA	-1	-1	1	1	1	1	1	1	1	1	1	1	1	1	-1	-1	1	-1	-1	1	-1	-1	-1	-1	1	1	1	-1	-1	1
Line_58	EYT 13-14	3.77	80	87	NA	NA	NA	NA	NA	NA	NA	1.92	64	63	NA	NA	NA	NA	NA	1	1	1	1	1	1	1	1	1	1	1	1	1	1	1	1	1	1	1	1	1	1	1	1	1	1	1	1	1	1
Line_59	EYT 13-14	2.95	85	92	NA	NA	NA	NA	NA	NA	NA	2.38	64	68	NA	NA	NA	NA	NA	1	1	1	1	1	1	1	-1	-1	-1	1	-1	1	-1	-1	-1	-1	-1	1	1	-1	-1	-1	-1	1	-1	-1	-1	-1	1
Line_60	EYT 13-14	3.26	85	84	NA	NA	NA	NA	NA	NA	NA	2.21	65	68	NA	NA	NA	NA	NA	-1	-1	1	1	1	1	1	-1	-1	-1	1	-1	1	-1	-1	-1	1	-1	-1	1	-1	1	-1	-1	1	-1	-1	1	-1	-1
Line_61	EYT 13-14	3.42	81	84.7	NA	NA	NA	NA	NA	NA	NA	2.28	63.7	61	NA	NA	NA	NA	NA	-1	1	1	1	1	1	1	1	1	1	1	1	1	1	1	1	1	1	1	1	1	1	1	1	1	1	1	1	1	1
Line_62	EYT 13-14	3.85	81	91.7	NA	NA	NA	NA	NA	NA	NA	1.65	62.3	64.3	NA	NA	NA	NA	NA	1	1	1	1	1	1	1	1	1	1	1	1	1	1	1	1	1	1	1	1	1	1	1	1	1	1	1	1	1	1
Line_63	EYT 13-14	3.9	79	97	NA	NA	NA	NA	NA	NA	NA	2.5	60.7	62.7	NA	NA	NA	NA	NA	1	1	1	1	1	1	1	1	1	1	1	1	1	1	1	1	1	1	1	1	1	1	1	1	1	1	1	1	1	1
Line_64	EYT 13-14	3.87	87	79.7	NA	NA	NA	NA	NA	NA	NA	2.18	63.3	55	NA	NA	NA	NA	NA	1	1	1	1	1	1	1	-1	-1	-1	1	-1	1	-1	-1	-1	-1	-1	1	1	-1	-1	-1	-1	1	-1	-1	-1	-1	1
Line_65	EYT 13-14	3.46	81	83	NA	NA	NA	NA	NA	NA	NA	2.24	59.3	57	NA	NA	NA	NA	NA	1	-1	-1	-1	-1	-1	-1	1	NA	NA	-1	NA	-1	1	-1	1	-1	1	1	-1	-1	1	1	1	1	-1	-1	1	1	-1
Line_66	EYT 13-14	3.56	81	88.3	NA	NA	NA	NA	NA	NA	NA	2.27	61.7	57.7	NA	NA	NA	NA	NA	1	1	1	1	1	1	1	1	1	1	1	1	1	1	1	1	1	1	1	1	1	1	1	1	1	1	1	1	1	1
Line_67	EYT 13-14	3.96	86	83.3	NA	NA	NA	NA	NA	NA	NA	1.94	65.7	56	NA	NA	NA	NA	NA	1	-1	-1	-1	-1	-1	-1	NA	NA	NA	-1	NA	-1	NA	NA	NA	-1	NA	1	-1	NA	NA	NA	NA	-1	NA	NA	1	NA	1
Line_68	EYT 13-14	3.14	86	91.7	NA	NA	NA	NA	NA	NA	NA	1.77	62	65	NA	NA	NA	NA	NA	1	1	1	1	1	1	1	-1	-1	-1	1	-1	1	-1	-1	-1	-1	-1	1	1	-1	-1	-1	-1	1	1	-1	1	1	1
Line_69	EYT 13-14	3.77	82	92	NA	NA	NA	NA	NA	NA	NA	2.74	62.3	67.7	NA	NA	NA	NA	NA	1	1	1	1	1	1	1	1	1	1	1	1	1	1	1	1	1	1	1	1	1	1	1	1	1	1	1	1	-1	1
Line_70	EYT 13-14	3.23	87	96	NA	NA	NA	NA	NA	NA	NA	2.53	66.3	70	NA	NA	NA	NA	NA	1	1	1	1	1	1	1	1	1	1	1	1	1	1	1	1	1	1	1	1	1	1	1	1	1	1	1	1	1	1
Line_71	EYT 13-14	3.57	85	93.3	NA	NA	NA	NA	NA	NA	NA	2.23	60	68.7	NA	NA	NA	NA	NA	1	1	1	1	1	1	1	1	1	1	1	1	1	1	1	1	1	1	1	1	1	1	1	1	1	1	1	1	1	1
Line_72	EYT 13-14	3.35	86	88	NA	NA	NA	NA	NA	NA	NA	1.85	62.7	64.3	NA	NA	NA	NA	NA	1	-1	-1	-1	-1	-1	-1	1	1	NA	-1	1	-1	NA	NA	NA	-1	NA	NA	-1	NA	NA	NA	NA	1	-1	NA	1	-1	1
Line_73	EYT 13-14	3.1	86	84.7	NA	NA	NA	NA	NA	NA	NA	2.05	64	64	NA	NA	NA	NA	NA	1	1	1	1	1	1	1	-1	-1	-1	1	-1	1	-1	-1	-1	-1	-1	1	1	-1	-1	-1	-1	1	1	-1	1	1	1
Line_74	EYT 13-14	3.46	86	87	NA	NA	NA	NA	NA	NA	NA	2.31	66	61	NA	NA	NA	NA	NA	1	1	1	1	1	1	1	1	1	1	1	1	1	1	1	1	1	1	1	1	1	1	1	1	1	1	1	1	1	1
Line_75	EYT 13-14	3.47	83	90.7	NA	NA	NA	NA	NA	NA	NA	2.53	63.3	63.3	NA	NA	NA	NA	NA	1	1	1	1	1	1	1	1	1	1	1	1	1	1	1	1	1	1	1	1	1	1	1	1	1	1	1	1	1	0
Line_76	EYT 13-14	3.33	82	94	NA	NA	NA	NA	NA	NA	NA	2.42	61.7	68.7	NA	NA	NA	NA	NA	1	-1	-1	-1	-1	-1	-1	1	1	1	-1	1	-1	NA	1	1	-1	1	-1	-1	1	1	1	1	1	-1	1	1	-1	-1
Line_77	EYT 13-14	3.39	81	92.7	NA	NA	NA	NA	NA	NA	NA	2.91	61	64.3	NA	NA	NA	NA	NA	1	1	1	1	1	1	1	-1	-1	-1	1	-1	1	-1	-1	-1	-1	-1	1	1	-1	-1	-1	-1	1	-1	-1	-1	-1	1
Line_78	EYT 13-14	3.05	80	91.7	NA	NA	NA	NA	NA	NA	NA	2.67	61.7	60	NA	NA	NA	NA	NA	1	1	1	1	1	1	1	1	1	1	1	1	1	1	1	1	1	1	1	1	1	1	1	1	1	1	1	1	1	1
Line_79	EYT 13-14	3.45	86	85	NA	NA	NA	NA	NA	NA	NA	2.25	65.3	65	NA	NA	NA	NA	NA	-1	-1	1	1	1	1	1	1	1	NA	1	1	1	1	-1	-1	1	-1	1	1	-1	-1	-1	-1	1	1	-1	-1	-1	1
Line_80	EYT 13-14	3.89	81	90.7	NA	NA	NA	NA	NA	NA	NA	2.05	63	64	NA	NA	NA	NA	NA	1	1	1	1	1	1	1	1	1	1	1	1	1	1	1	1	1	1	1	1	1	1	1	1	1	1	1	1	1	1
Line_81	EYT 13-14	3.58	87	82	NA	NA	NA	NA	NA	NA	NA	1.78	66	56	NA	NA	NA	NA	NA	1	1	1	1	1	1	1	1	1	1	1	1	1	1	1	1	1	1	1	1	1	1	1	1	1	1	1	1	1	1
Line_82	EYT 13-14	3.54	81	91	NA	NA	NA	NA	NA	NA	NA	2.89	64.3	68	NA	NA	NA	NA	NA	1	1	1	1	1	1	1	0	1	0	1	1	1	1	1	1	1	1	1	1	1	1	1	1	1	1	1	1	1	1
Line_83	EYT 13-14	3.7	82	92.7	NA	NA	NA	NA	NA	NA	NA	2.69	63.7	68	NA	NA	NA	NA	NA	1	1	1	1	1	1	1	1	1	1	1	1	1	1	1	1	1	1	1	1	1	1	1	1	1	1	1	1	1	1
Line_84	EYT 13-14	3.7	80	88	NA	NA	NA	NA	NA	NA	NA	2.72	61.7	61	NA	NA	NA	NA	NA	1	1	1	1	1	1	1	1	1	1	1	1	1	1	-1	-1	-1	-1	1	1	-1	-1	-1	-1	1	1	-1	1	1	1
Line_85	EYT 13-14	3.74	79	86.7	NA	NA	NA	NA	NA	NA	NA	2.77	61	60.7	NA	NA	NA	NA	NA	1	1	1	1	1	1	1	1	1	1	1	1	1	1	-1	-1	1	-1	1	1	-1	-1	-1	-1	1	1	-1	-1	-1	1
Line_86	EYT 13-14	3.78	86	93	NA	NA	NA	NA	NA	NA	NA	2.83	63.7	74	NA	NA	NA	NA	NA	1	1	1	0	1	1	1	-1	-1	-1	1	-1	1	1	1	1	1	1	1	1	1	1	1	1	1	1	1	1	1	1
Line_87	EYT 13-14	3.78	82	90	NA	NA	NA	NA	NA	NA	NA	2.67	62.3	61.3	NA	NA	NA	NA	NA	-1	-1	1	1	1	1	1	1	-1	-1	1	0	1	-1	-1	-1	-1	-1	-1	1	-1	-1	-1	1	1	1	1	-1	-1	1
Line_88	EYT 13-14	3.8	87	86.7	NA	NA	NA	NA	NA	NA	NA	3.16	65.3	67.7	NA	NA	NA	NA	NA	1	1	1	1	1	1	1	1	1	1	1	1	1	1	1	1	1	1	1	1	1	1	1	1	1	1	1	1	1	1
Line_89	EYT 13-14	3.55	87	85.3	NA	NA	NA	NA	NA	NA	NA	2.53	65.3	63.7	NA	NA	NA	NA	NA	1	1	1	1	1	1	1	1	1	1	1	1	1	1	1	1	1	1	1	1	1	1	1	1	1	1	1	1	1	1
Line_90	EYT 13-14	3.55	84	88	NA	NA	NA	NA	NA	NA	NA	2.58	63	64	NA	NA	NA	NA	NA	-1	1	1	1	1	1	1	1	1	-1	1	0	1	1	1	1	1	1	1	1	1	1	-1	-1	1	-1	-1	1	-1	-1
Line_91	EYT 13-14	3.93	84	88.3	NA	NA	NA	NA	NA	NA	NA	2.93	63	67.7	NA	NA	NA	NA	NA	1	1	1	1	1	1	1	-1	-1	-1	1	-1	1	-1	-1	-1	-1	-1	1	1	-1	-1	-1	-1	1	1	-1	-1	-1	1
Line_92	EYT 13-14	3.37	84	86.7	NA	NA	NA	NA	NA	NA	NA	2.48	63	64.7	NA	NA	NA	NA	NA	1	1	1	1	1	1	1	1	1	1	1	1	1	1	1	1	1	1	1	1	1	1	1	1	1	1	1	1	1	1
Line_93	EYT 13-14	3.75	85	81.7	NA	NA	NA	NA	NA	NA	NA	2.24	63.3	65.7	NA	NA	NA	NA	NA	1	-1	-1	-1	-1	-1	-1	1	1	1	-1	1	-1	NA	1	1	-1	1	NA	-1	1	1	1	1	-1	-1	1	1	-1	1
Line_94	EYT 13-14	3.42	86	88.3	NA	NA	NA	NA	NA	NA	NA	2.77	63.3	75.3	NA	NA	NA	NA	NA	1	1	1	1	1	1	1	1	1	1	1	1	1	1	-1	-1	-1	-1	1	1	-1	-1	-1	-1	1	1	-1	-1	-1	1
Line_95	EYT 13-14	3.68	84	90.3	NA	NA	NA	NA	NA	NA	NA	2.59	64	72	NA	NA	NA	NA	NA	1	1	1	1	1	1	1	1	1	1	1	1	1	1	1	1	1	1	1	1	1	1	1	1	1	1	1	1	1	1
Line_96	EYT 13-14	3.48	85	90.3	NA	NA	NA	NA	NA	NA	NA	2.36	63.3	75.7	NA	NA	NA	NA	NA	1	1	1	1	1	1	1	1	1	1	1	1	1	1	1	1	1	1	1	1	1	1	1	1	1	1	1	0	1	1
Line_97	EYT 13-14	3.79	86	91	NA	NA	NA	NA	NA	NA	NA	2.46	61.7	71	NA	NA	NA	NA	NA	1	1	1	1	1	1	1	1	1	1	1	1	1	1	1	1	1	1	1	1	1	1	1	1	1	1	1	1	1	1
Line_98	EYT 13-14	4.01	79	90.7	NA	NA	NA	NA	NA	NA	NA	2.67	61.3	62.7	NA	NA	NA	NA	NA	1	1	1	1	1	1	1	-1	-1	-1	1	-1	1	1	1	1	1	1	1	1	1	1	1	1	1	1	1	1	1	1
Line_99	EYT 13-14	3.53	86	90.3	NA	NA	NA	NA	NA	NA	NA	1.44	66.3	65.3	NA	NA	NA	NA	NA	1	1	1	1	1	1	1	-1	-1	-1	1	-1	1	-1	-1	-1	-1	-1	1	1	-1	-1	-1	-1	1	1	-1	1	1	1
Line_100	EYT 13-14	3.54	84	88.7	NA	NA	NA	NA	NA	NA	NA	1.9	61.3	67	NA	NA	NA	NA	NA	1	1	1	1	1	1	1	1	1	1	1	1	1	1	1	1	1	1	1	1	1	1	1	1	1	1	1	1	1	1
Line_101	EYT 13-14	4.13	86	86.7	NA	NA	NA	NA	NA	NA	NA	2.69	63	72.7	NA	NA	NA	NA	NA	1	-1	-1	-1	-1	-1	-1	1	1	1	-1	1	-1	1	-1	1	-1	-1	1	-1	-1	1	-1	-1	-1	-1	1	1	-1	1
Line_102	EYT 13-14	3.88	86	84.3	NA	NA	NA	NA	NA	NA	NA	2.57	63	66	NA	NA	NA	NA	NA	1	-1	-1	-1	-1	-1	-1	1	1	1	-1	1	-1	1	1	1	-1	1	1	-1	-1	1	1	1	-1	-1	1	1	-1	1
Line_103	EYT 13-14	3.26	78	92.7	NA	NA	NA	NA	NA	NA	NA	2.48	60.7	68	NA	NA	NA	NA	NA	0	-1	1	1	1	1	1	1	1	1	1	0	1	1	1	0	1	1	1	1	1	1	1	1	1	1	1	0	0	1
Line_104	EYT 13-14	3.73	86	84.7	NA	NA	NA	NA	NA	NA	NA	1.99	63	66.3	NA	NA	NA	NA	NA	1	-1	-1	-1	-1	-1	-1	1	1	1	-1	1	-1	1	-1	1	-1	1	1	-1	-1	1	1	1	-1	-1	-1	1	-1	1
Line_105	EYT 13-14	3.84	80	84.7	NA	NA	NA	NA	NA	NA	NA	1.5	60.7	62.7	NA	NA	NA	NA	NA	1	1	1	1	1	1	1	-1	-1	-1	1	-1	1	1	1	1	1	1	1	1	1	1	1	1	1	1	1	1	-1	1
Line_106	EYT 13-14	3.37	87	85	NA	NA	NA	NA	NA	NA	NA	2.22	65.7	74	NA	NA	NA	NA	NA	1	1	1	1	1	1	1	1	1	1	1	1	1	1	1	1	1	1	1	1	1	1	1	1	1	1	1	1	1	1
Line_107	EYT 13-14	3.76	82	89.3	NA	NA	NA	NA	NA	NA	NA	3.11	64.7	71	NA	NA	NA	NA	NA	1	-1	-1	-1	-1	-1	-1	1	1	1	-1	1	-1	1	1	1	-1	1	1	-1	1	1	1	-1	1	-1	1	1	-1	0
Line_108	EYT 13-14	4.1	85	89.3	NA	NA	NA	NA	NA	NA	NA	1.95	64.3	71.3	NA	NA	NA	NA	NA	1	-1	-1	-1	-1	-1	-1	NA	NA	NA	-1	1	-1	1	-1	1	-1	1	-1	-1	-1	1	1	1	1	-1	-1	1	-1	-1
Line_109	EYT 13-14	3.42	84	81.3	NA	NA	NA	NA	NA	NA	NA	1.75	64	65	NA	NA	NA	NA	NA	1	1	1	1	1	1	1	1	1	1	1	1	1	1	1	1	1	1	1	1	1	1	1	1	1	1	1	1	1	1
Line_110	EYT 13-14	3.7	85	81	NA	NA	NA	NA	NA	NA	NA	1.86	64.7	66.7	NA	NA	NA	NA	NA	1	1	1	1	1	1	1	1	1	1	1	1	1	1	1	1	1	1	1	1	1	1	1	1	1	1	1	1	1	1
Line_111	EYT 13-14	3.71	85	84.7	NA	NA	NA	NA	NA	NA	NA	1.57	65.3	66.7	NA	NA	NA	NA	NA	1	1	1	1	1	1	1	1	1	1	1	1	1	1	1	1	1	0	1	1	1	1	1	1	1	1	1	1	1	1
Line_112	EYT 13-14	3.68	84	89	NA	NA	NA	NA	NA	NA	NA	2.4	64.3	70	NA	NA	NA	NA	NA	1	1	1	1	1	1	1	1	1	1	1	1	1	1	1	1	1	1	1	1	1	1	1	1	1	1	1	1	1	1
Line_113	EYT 13-14	3.78	85	86.3	NA	NA	NA	NA	NA	NA	NA	2.62	64.7	70.7	NA	NA	NA	NA	NA	1	1	1	1	1	1	1	1	1	1	1	1	1	1	1	1	1	1	1	1	1	1	1	1	1	1	1	1	1	1
Line_114	EYT 13-14	3.95	86	88.3	NA	NA	NA	NA	NA	NA	NA	2.05	61.7	66.3	NA	NA	NA	NA	NA	1	1	1	1	1	1	1	1	1	1	1	1	1	1	1	1	1	1	1	1	1	1	1	1	1	1	1	1	1	1
Line_115	EYT 13-14	3.97	84	88.3	NA	NA	NA	NA	NA	NA	NA	2.18	64.3	66.3	NA	NA	NA	NA	NA	1	1	1	1	1	1	1	1	1	1	1	1	1	1	NA	NA	1	1	1	1	NA	NA	NA	NA	1	1	NA	1	1	1
Line_116	EYT 13-14	3.85	81	90.7	NA	NA	NA	NA	NA	NA	NA	1.93	64.3	68.3	NA	NA	NA	NA	NA	1	1	1	1	1	1	1	1	1	1	1	1	1	1	1	1	1	1	1	1	1	1	1	1	1	1	1	1	-1	1
Line_117	EYT 13-14	3.48	87	86	NA	NA	NA	NA	NA	NA	NA	2.42	65.3	69.3	NA	NA	NA	NA	NA	-1	-1	1	1	1	1	1	1	1	1	1	1	1	1	1	1	1	1	1	1	1	1	1	1	1	1	1	1	1	1
Line_118	EYT 13-14	3.62	86	87	NA	NA	NA	NA	NA	NA	NA	2.23	66	74.3	NA	NA	NA	NA	NA	-1	-1	1	1	1	1	1	1	1	1	1	1	1	1	1	1	1	1	1	1	1	1	1	1	1	1	1	1	1	1
Line_119	EYT 13-14	4.24	81	93.7	NA	NA	NA	NA	NA	NA	NA	3.03	62.7	73.3	NA	NA	NA	NA	NA	1	1	1	1	1	1	1	-1	-1	-1	1	-1	1	-1	-1	-1	-1	-1	1	1	-1	-1	0	0	1	1	-1	-1	-1	1
Line_120	EYT 13-14	2.94	83	83	NA	NA	NA	NA	NA	NA	NA	1.14	66	62.3	NA	NA	NA	NA	NA	1	1	1	1	1	1	1	1	1	1	1	1	1	1	1	-1	1	1	1	1	-1	1	-1	-1	1	1	-1	-1	-1	1
Line_121	EYT 13-14	3.71	78	93	NA	NA	NA	NA	NA	NA	NA	1.67	60	62.3	NA	NA	NA	NA	NA	1	-1	-1	-1	-1	-1	-1	NA	NA	NA	-1	NA	-1	1	-1	1	-1	1	1	-1	-1	1	-1	-1	1	-1	1	1	-1	-1
Line_122	EYT 13-14	3.36	81	87.7	NA	NA	NA	NA	NA	NA	NA	1.72	60	67.3	NA	NA	NA	NA	NA	1	1	1	1	1	1	1	1	1	1	1	1	1	1	1	1	1	1	1	1	1	1	1	1	1	1	1	1	1	1
Line_123	EYT 13-14	3.56	80	78	NA	NA	NA	NA	NA	NA	NA	1.71	64	56	NA	NA	NA	NA	NA	-1	-1	1	1	1	1	1	1	1	1	1	1	1	1	1	1	1	1	1	1	1	1	1	1	1	1	1	1	1	1
Line_124	EYT 13-14	3.51	83	72	NA	NA	NA	NA	NA	NA	NA	2.18	65	53	NA	NA	NA	NA	NA	1	1	1	1	1	1	1	1	1	1	1	1	1	1	1	1	1	1	1	1	1	1	1	1	1	0	1	1	1	1
Line_125	EYT 13-14	3.74	78	80	NA	NA	NA	NA	NA	NA	NA	2.22	61	60	NA	NA	NA	NA	NA	1	1	1	1	1	1	1	1	1	1	1	1	1	1	1	1	1	1	1	1	1	1	1	1	1	1	1	1	1	1
Line_126	EYT 13-14	3.61	82	84	NA	NA	NA	NA	NA	NA	NA	2.07	64	65	NA	NA	NA	NA	NA	1	1	1	1	1	1	1	1	1	1	1	1	1	1	1	1	1	1	1	1	1	1	1	1	1	1	1	1	1	1
Line_127	EYT 13-14	3.52	87	78	NA	NA	NA	NA	NA	NA	NA	2.01	67	56	NA	NA	NA	NA	NA	1	1	1	1	1	1	1	0	-1	0	1	1	1	1	1	1	1	1	1	1	1	1	1	1	1	1	1	1	1	1
Line_128	EYT 13-14	3.6	80	82	NA	NA	NA	NA	NA	NA	NA	2.23	65	61	NA	NA	NA	NA	NA	1	1	1	1	1	1	1	1	1	1	1	1	1	1	1	1	1	1	1	1	1	1	1	1	1	1	1	1	1	1
Line_129	EYT 13-14	3.67	78	75	NA	NA	NA	NA	NA	NA	NA	2.44	61	55	NA	NA	NA	NA	NA	1	-1	-1	-1	-1	-1	-1	1	1	-1	-1	1	-1	-1	-1	-1	-1	-1	1	-1	1	1	-1	-1	1	-1	-1	1	-1	-1
Line_130	EYT 13-14	3.83	80	93	NA	NA	NA	NA	NA	NA	NA	2.61	63	66	NA	NA	NA	NA	NA	1	1	1	1	1	1	1	-1	-1	-1	1	-1	1	-1	-1	-1	-1	-1	1	1	-1	-1	-1	-1	1	-1	-1	-1	-1	1
Line_131	EYT 13-14	3.54	80	80	NA	NA	NA	NA	NA	NA	NA	1.57	65	52	NA	NA	NA	NA	NA	1	1	1	1	1	1	1	1	1	1	1	1	1	1	1	1	1	1	1	1	1	1	1	1	1	1	1	1	1	1
Line_132	EYT 13-14	3.69	80	86	NA	NA	NA	NA	NA	NA	NA	2.16	63	58	NA	NA	NA	NA	NA	1	1	1	1	1	1	1	-1	-1	-1	1	-1	1	-1	-1	-1	-1	-1	1	1	-1	-1	-1	-1	1	1	-1	-1	-1	1
Line_133	EYT 13-14	3.75	83	84	NA	NA	NA	NA	NA	NA	NA	2.4	65	63	NA	NA	NA	NA	NA	1	1	1	1	1	1	1	1	1	1	1	1	1	1	1	1	1	1	1	1	1	1	1	1	1	1	1	1	1	1
Line_134	EYT 13-14	3.81	80	82	NA	NA	NA	NA	NA	NA	NA	2.47	62	56	NA	NA	NA	NA	NA	1	1	1	1	1	1	1	0	-1	1	1	1	1	1	1	1	1	1	1	1	1	1	1	1	1	1	1	1	1	1
Line_135	EYT 13-14	3.27	82	86	NA	NA	NA	NA	NA	NA	NA	2.24	65	57	NA	NA	NA	NA	NA	1	1	1	1	1	1	1	-1	-1	-1	1	1	1	1	1	1	1	1	1	1	1	1	1	1	1	1	1	1	1	1
Line_136	EYT 13-14	3.45	85	82	NA	NA	NA	NA	NA	NA	NA	1.98	64	60	NA	NA	NA	NA	NA	1	1	1	1	1	1	1	1	1	1	1	1	1	1	1	1	1	1	1	1	1	1	1	0	1	1	1	1	1	1
Line_137	EYT 13-14	3.66	81	86	NA	NA	NA	NA	NA	NA	NA	2.85	61	54	NA	NA	NA	NA	NA	1	1	1	1	1	1	1	1	1	1	1	1	1	1	1	1	1	1	1	1	1	1	1	1	1	1	1	1	1	1
Line_138	EYT 13-14	3.39	86	82	NA	NA	NA	NA	NA	NA	NA	2.13	69	60	NA	NA	NA	NA	NA	1	1	1	1	1	1	1	-1	-1	-1	1	-1	1	-1	-1	-1	-1	-1	1	1	-1	-1	-1	-1	1	1	-1	1	1	1
Line_139	EYT 13-14	3.3	80	86	NA	NA	NA	NA	NA	NA	NA	2.15	63	63	NA	NA	NA	NA	NA	1	1	1	1	1	1	1	1	1	1	1	1	1	1	1	1	1	1	1	1	1	1	1	1	1	1	1	1	1	1
Line_140	EYT 13-14	3.69	83	84	NA	NA	NA	NA	NA	NA	NA	2.67	63	65	NA	NA	NA	NA	NA	1	1	1	1	1	1	1	-1	-1	-1	1	-1	1	-1	-1	-1	-1	-1	1	1	-1	-1	-1	-1	1	1	1	-1	0	1
Line_141	EYT 13-14	3.96	81	90	NA	NA	NA	NA	NA	NA	NA	2.57	62	63	NA	NA	NA	NA	NA	1	1	1	1	1	1	1	1	1	1	1	1	1	1	1	1	1	1	1	1	1	1	1	1	1	1	1	1	1	1
Line_142	EYT 13-14	3.37	81	80	NA	NA	NA	NA	NA	NA	NA	2.08	63	66	NA	NA	NA	NA	NA	1	1	1	1	1	1	1	1	1	1	1	1	1	1	1	1	1	1	1	1	1	1	1	1	1	1	1	1	1	1
Line_143	EYT 13-14	4	81	86	NA	NA	NA	NA	NA	NA	NA	2.5	65	60	NA	NA	NA	NA	NA	1	1	1	1	1	1	1	-1	-1	-1	1	-1	1	1	1	1	1	1	1	1	1	1	-1	1	1	1	1	1	1	1
Line_144	EYT 13-14	3.67	85	84	NA	NA	NA	NA	NA	NA	NA	2.34	65	66	NA	NA	NA	NA	NA	0	-1	1	1	1	1	1	-1	1	-1	1	-1	1	-1	-1	-1	-1	-1	-1	1	-1	1	-1	-1	1	-1	-1	0	-1	-1
Line_145	EYT 13-14	3.54	82	82	NA	NA	NA	NA	NA	NA	NA	2.5	63	57	NA	NA	NA	NA	NA	1	1	1	1	1	1	1	1	1	1	1	1	1	1	1	1	1	1	1	1	1	1	1	1	1	1	1	1	1	1
Line_146	EYT 13-14	3.59	82	85	NA	NA	NA	NA	NA	NA	NA	2.88	62	63	NA	NA	NA	NA	NA	1	1	1	0	1	0	1	1	1	1	-1	1	1	1	-1	1	-1	-1	1	0	-1	1	-1	-1	1	-1	-1	1	-1	-1
Line_147	EYT 13-14	3.68	82	87	NA	NA	NA	NA	NA	NA	NA	2.28	61	58	NA	NA	NA	NA	NA	1	1	1	1	1	1	1	1	1	1	1	1	1	1	1	1	1	1	1	1	1	1	1	1	1	1	1	1	1	1
Line_148	EYT 13-14	3.73	80	79	NA	NA	NA	NA	NA	NA	NA	2.41	61	58	NA	NA	NA	NA	NA	1	1	1	1	1	1	1	1	1	1	1	1	1	1	1	1	1	1	1	1	1	1	1	1	1	1	1	1	1	1
Line_149	EYT 13-14	3.96	82	85	NA	NA	NA	NA	NA	NA	NA	2.47	63	67	NA	NA	NA	NA	NA	1	1	1	1	1	1	1	0	-1	-1	1	-1	1	1	1	1	1	1	1	1	1	1	1	1	1	1	1	1	1	1
Line_150	EYT 13-14	3.35	87	87	NA	NA	NA	NA	NA	NA	NA	2.35	64	72	NA	NA	NA	NA	NA	1	1	1	1	1	1	1	1	1	1	1	1	1	1	1	1	1	1	1	1	1	1	1	1	1	1	1	1	1	1
Line_151	EYT 13-14	3.62	78	80	NA	NA	NA	NA	NA	NA	NA	2.36	61	52	NA	NA	NA	NA	NA	-1	-1	1	1	1	1	1	-1	-1	-1	1	-1	1	-1	-1	-1	-1	-1	-1	1	-1	1	-1	-1	1	-1	-1	1	-1	-1
Line_152	EYT 13-14	3.86	82	77	NA	NA	NA	NA	NA	NA	NA	2.16	64	55	NA	NA	NA	NA	NA	1	1	1	1	1	1	1	-1	-1	-1	1	-1	1	1	1	1	1	1	1	1	1	1	1	1	1	1	1	1	1	1
Line_153	EYT 13-14	3.7	83	82	NA	NA	NA	NA	NA	NA	NA	2.57	61	57	NA	NA	NA	NA	NA	1	1	1	1	1	1	1	1	1	1	1	1	1	1	1	1	1	1	1	1	1	1	1	1	1	1	1	1	1	1
Line_154	EYT 13-14	3.96	78	88	NA	NA	NA	NA	NA	NA	NA	2.93	60	63	NA	NA	NA	NA	NA	1	1	1	1	1	1	1	-1	-1	-1	1	-1	1	-1	-1	-1	-1	-1	1	1	-1	-1	-1	-1	1	1	-1	0	1	1
Line_155	EYT 13-14	3.74	86	82	NA	NA	NA	NA	NA	NA	NA	2.18	66	62	NA	NA	NA	NA	NA	1	1	1	1	1	1	1	1	1	1	1	1	1	1	-1	-1	1	-1	1	1	-1	-1	-1	-1	1	1	-1	-1	-1	1
Line_156	EYT 13-14	3.55	86	80	NA	NA	NA	NA	NA	NA	NA	2.18	65	57	NA	NA	NA	NA	NA	1	1	1	1	1	1	1	1	1	1	1	1	1	1	-1	-1	-1	-1	1	1	-1	-1	-1	-1	1	1	-1	-1	-1	1
Line_157	EYT 13-14	3.81	82	84	NA	NA	NA	NA	NA	NA	NA	2.14	65	57	NA	NA	NA	NA	NA	1	1	1	1	1	1	1	1	1	1	1	1	1	1	-1	-1	0	1	1	1	-1	-1	1	-1	1	1	-1	-1	-1	1
Line_158	EYT 13-14	3.8	83	78	NA	NA	NA	NA	NA	NA	NA	2.29	64	56	NA	NA	NA	NA	NA	1	1	1	1	1	1	1	1	1	1	1	1	1	1	0	-1	-1	-1	1	1	-1	-1	-1	-1	1	1	-1	-1	-1	1
Line_159	EYT 13-14	4.02	81	91	NA	NA	NA	NA	NA	NA	NA	2.65	59	65	NA	NA	NA	NA	NA	1	1	1	1	1	1	1	1	1	1	1	1	1	1	0	0	1	0	1	1	0	1	0	0	1	1	0	0	0	1
Line_160	EYT 13-14	3.81	85	79	NA	NA	NA	NA	NA	NA	NA	2.49	63	60	NA	NA	NA	NA	NA	1	1	1	1	1	1	1	1	1	1	1	1	1	1	-1	-1	-1	-1	1	1	-1	-1	-1	-1	1	1	-1	-1	-1	1
Line_161	EYT 13-14	3.89	81	88	NA	NA	NA	NA	NA	NA	NA	2.23	61	60	NA	NA	NA	NA	NA	1	1	1	1	1	1	1	1	1	1	1	1	1	1	1	1	1	1	0	1	1	1	1	1	1	1	1	1	1	1
Line_162	EYT 13-14	3.64	86	87	NA	NA	NA	NA	NA	NA	NA	2.56	64	62	NA	NA	NA	NA	NA	1	1	1	1	1	1	1	1	1	1	1	1	1	1	0	-1	0	-1	1	1	0	-1	-1	-1	1	1	-1	0	-1	1
Line_163	EYT 13-14	3.94	83	79	NA	NA	NA	NA	NA	NA	NA	2.55	61	58	NA	NA	NA	NA	NA	1	1	1	1	1	1	1	1	1	1	1	1	1	1	-1	-1	-1	-1	1	1	-1	-1	-1	-1	1	1	-1	-1	-1	1
Line_164	EYT 13-14	3.68	84	83	NA	NA	NA	NA	NA	NA	NA	2.65	61	55	NA	NA	NA	NA	NA	1	1	1	1	1	1	1	1	1	1	1	1	1	1	1	1	1	1	1	1	1	1	1	1	1	1	1	1	1	1
Line_165	EYT 13-14	3.74	83	85	NA	NA	NA	NA	NA	NA	NA	2.1	64	60	NA	NA	NA	NA	NA	1	1	1	1	1	1	1	1	1	1	1	1	1	1	1	1	1	1	1	1	1	1	1	1	1	1	1	1	1	1
Line_166	EYT 13-14	3.53	79	92	NA	NA	NA	NA	NA	NA	NA	2.39	58	62	NA	NA	NA	NA	NA	1	1	1	1	1	1	1	1	1	1	1	1	1	1	1	1	1	1	1	1	1	1	1	1	1	1	1	1	1	1
Line_167	EYT 13-14	4.18	81	84	NA	NA	NA	NA	NA	NA	NA	2.37	64	60	NA	NA	NA	NA	NA	1	-1	-1	-1	-1	-1	-1	1	NA	-1	-1	1	-1	NA	NA	NA	NA	NA	1	-1	NA	NA	NA	NA	-1	1	NA	1	-1	1
Line_168	EYT 13-14	3.62	79	83	NA	NA	NA	NA	NA	NA	NA	2.66	59	57	NA	NA	NA	NA	NA	1	1	1	1	1	1	1	1	1	1	1	1	1	1	-1	-1	-1	-1	1	1	-1	-1	-1	-1	1	1	-1	-1	-1	1
Line_169	EYT 13-14	3.85	81	94	NA	NA	NA	NA	NA	NA	NA	2.05	65	57	NA	NA	NA	NA	NA	1	-1	-1	-1	-1	-1	-1	1	1	-1	-1	1	-1	NA	NA	NA	NA	NA	1	-1	NA	NA	NA	NA	-1	NA	NA	1	-1	1
Line_170	EYT 13-14	3.75	82	82	NA	NA	NA	NA	NA	NA	NA	2.52	64	55	NA	NA	NA	NA	NA	1	1	1	1	1	1	1	1	1	1	1	1	1	1	1	1	1	1	1	1	1	1	1	1	1	1	1	1	1	1
Line_171	EYT 13-14	3.93	83	87	NA	NA	NA	NA	NA	NA	NA	2.48	63	62	NA	NA	NA	NA	NA	1	1	1	1	1	1	1	1	1	1	1	1	1	1	1	1	1	1	1	1	1	1	1	1	1	1	1	1	1	1
Line_172	EYT 13-14	3.54	87	83	NA	NA	NA	NA	NA	NA	NA	1.84	65	59	NA	NA	NA	NA	NA	1	1	1	1	1	1	1	1	1	1	1	1	1	1	-1	-1	-1	-1	1	1	-1	-1	-1	-1	1	1	-1	-1	-1	1
Line_173	EYT 13-14	3.59	82	82	NA	NA	NA	NA	NA	NA	NA	2.13	64	59	NA	NA	NA	NA	NA	-1	-1	1	1	1	1	1	1	1	1	1	1	1	1	1	1	1	1	1	1	1	1	1	1	1	1	1	-1	-1	1
Line_174	EYT 13-14	3.65	84	77	NA	NA	NA	NA	NA	NA	NA	2.9	63	72	NA	NA	NA	NA	NA	1	1	1	1	1	1	1	-1	-1	-1	1	-1	1	-1	-1	-1	-1	-1	1	1	-1	-1	-1	-1	1	1	-1	-1	-1	1
Line_175	EYT 13-14	3.35	86	78	NA	NA	NA	NA	NA	NA	NA	2.34	64	58	NA	NA	NA	NA	NA	1	1	1	1	1	1	1	1	1	1	1	1	1	1	1	1	1	1	1	1	1	1	1	1	1	1	1	1	1	1
Line_176	EYT 13-14	3.58	82	76	NA	NA	NA	NA	NA	NA	NA	1.93	61	50	NA	NA	NA	NA	NA	1	1	1	1	1	1	1	1	1	1	1	1	1	1	1	1	1	1	1	1	1	1	1	1	1	1	1	1	1	1
Line_177	EYT 13-14	3.65	83	82	NA	NA	NA	NA	NA	NA	NA	2.56	65	57	NA	NA	NA	NA	NA	1	1	1	1	1	1	1	1	1	1	1	1	1	1	-1	-1	-1	-1	1	1	-1	-1	-1	-1	1	1	-1	-1	-1	1
Line_178	EYT 13-14	3.94	80	86	NA	NA	NA	NA	NA	NA	NA	2.2	61	53	NA	NA	NA	NA	NA	1	1	1	1	1	1	1	-1	1	-1	1	-1	1	-1	-1	-1	-1	-1	1	1	-1	-1	-1	-1	1	1	-1	1	1	1
Line_179	EYT 13-14	3.33	87	84	NA	NA	NA	NA	NA	NA	NA	2.3	64	75	NA	NA	NA	NA	NA	1	1	1	1	1	1	1	-1	-1	-1	1	-1	1	-1	-1	-1	-1	-1	1	1	-1	-1	-1	-1	1	1	-1	1	1	1
Line_180	EYT 13-14	3.84	82	84	NA	NA	NA	NA	NA	NA	NA	2	62	56	NA	NA	NA	NA	NA	1	-1	1	1	1	1	1	1	1	1	1	1	1	1	1	1	1	1	1	1	1	1	1	1	1	1	1	1	1	1
Line_181	EYT 13-14	3.73	83	79	NA	NA	NA	NA	NA	NA	NA	1.91	64	53	NA	NA	NA	NA	NA	1	1	1	1	1	1	1	1	1	1	1	1	1	1	1	1	1	1	1	1	1	1	1	1	1	1	1	1	1	1
Line_182	EYT 13-14	3.66	83	82	NA	NA	NA	NA	NA	NA	NA	1.9	63	56	NA	NA	NA	NA	NA	1	1	1	1	1	1	1	1	1	1	1	1	1	1	1	1	1	1	1	1	1	1	1	1	1	1	1	1	-1	1
Line_183	EYT 13-14	3.74	83	84	NA	NA	NA	NA	NA	NA	NA	2.28	63	62	NA	NA	NA	NA	NA	1	1	1	1	1	1	1	1	1	1	1	1	1	1	1	1	1	1	1	1	1	1	1	1	1	1	1	1	1	1
Line_184	EYT 13-14	3.56	82	80	NA	NA	NA	NA	NA	NA	NA	1.92	62	61	NA	NA	NA	NA	NA	1	-1	-1	-1	-1	-1	-1	NA	NA	NA	-1	NA	-1	NA	-1	1	-1	1	1	-1	-1	1	1	1	1	-1	-1	1	-1	-1
Line_185	EYT 13-14	3.49	83	82	NA	NA	NA	NA	NA	NA	NA	2.81	61	65	NA	NA	NA	NA	NA	-1	-1	1	1	1	1	1	1	1	1	1	1	1	1	1	1	1	1	1	1	1	1	1	1	1	1	1	1	1	1
Line_186	EYT 13-14	3.37	87	78	NA	NA	NA	NA	NA	NA	NA	2.49	62	67	NA	NA	NA	NA	NA	1	1	1	1	1	1	1	1	1	1	1	1	1	1	1	1	1	1	1	1	1	1	1	1	1	1	1	1	1	1
Line_187	EYT 13-14	3.76	81	86	NA	NA	NA	NA	NA	NA	NA	2.31	63	64	NA	NA	NA	NA	NA	1	1	1	1	1	1	1	-1	-1	-1	1	-1	1	1	1	1	1	1	1	1	1	1	1	1	1	1	1	1	1	1
Line_188	EYT 13-14	3.57	79	96	NA	NA	NA	NA	NA	NA	NA	2.26	59	62	NA	NA	NA	NA	NA	1	1	1	1	1	1	1	-1	-1	-1	1	-1	1	1	1	1	1	1	1	1	1	1	1	1	1	1	1	1	1	1
Line_189	EYT 13-14	3.34	83	86	NA	NA	NA	NA	NA	NA	NA	1.68	60	60	NA	NA	NA	NA	NA	1	1	1	1	1	1	1	-1	-1	0	1	1	1	0	-1	-1	-1	-1	1	1	-1	-1	-1	-1	1	1	-1	0	-1	1
Line_190	EYT 13-14	3.6	81	87	NA	NA	NA	NA	NA	NA	NA	1.44	61	60	NA	NA	NA	NA	NA	1	1	1	1	1	1	1	-1	-1	-1	1	-1	1	-1	-1	-1	-1	-1	1	1	-1	-1	-1	-1	1	1	-1	-1	-1	1
Line_191	EYT 13-14	3.75	82	85	NA	NA	NA	NA	NA	NA	NA	2.05	61	50	NA	NA	NA	NA	NA	1	1	1	1	1	1	1	1	1	0	1	1	1	1	1	1	1	1	1	1	1	1	1	1	1	1	1	1	1	1
Line_192	EYT 13-14	2.83	85	79	NA	NA	NA	NA	NA	NA	NA	2.08	65	62	NA	NA	NA	NA	NA	1	1	1	1	1	1	1	1	1	1	1	1	1	1	1	1	1	1	1	1	1	1	1	1	1	1	1	1	1	1
Line_193	EYT 13-14	3.65	80	86	NA	NA	NA	NA	NA	NA	NA	1.08	60	56	NA	NA	NA	NA	NA	1	1	1	1	1	1	1	1	1	1	1	1	1	1	1	1	1	1	1	1	1	1	1	1	1	1	1	1	-1	1
Line_194	EYT 13-14	3.47	87	85	NA	NA	NA	NA	NA	NA	NA	2.1	66	68	NA	NA	NA	NA	NA	0	1	1	1	1	1	1	1	1	1	1	1	1	1	-1	-1	-1	-1	1	1	-1	-1	-1	-1	1	1	-1	-1	-1	1
Line_195	EYT 13-14	3.6	84	78	NA	NA	NA	NA	NA	NA	NA	2.4	61	63	NA	NA	NA	NA	NA	1	1	1	1	1	1	1	1	1	1	1	1	1	1	-1	-1	1	-1	1	1	-1	-1	-1	-1	1	1	-1	-1	-1	1
Line_196	EYT 13-14	3.63	83	80	NA	NA	NA	NA	NA	NA	NA	2.08	64	68	NA	NA	NA	NA	NA	1	1	1	1	1	1	1	0	-1	0	1	1	1	0	-1	-1	-1	-1	1	1	-1	-1	-1	-1	1	1	-1	-1	-1	1
Line_197	EYT 13-14	3.51	83	88	NA	NA	NA	NA	NA	NA	NA	2.56	64	78	NA	NA	NA	NA	NA	1	1	1	1	1	1	1	1	1	1	1	1	1	1	-1	-1	1	-1	-1	1	-1	-1	-1	-1	1	1	1	-1	-1	1
Line_198	EYT 13-14	3.81	79	97	NA	NA	NA	NA	NA	NA	NA	2.48	61	67	NA	NA	NA	NA	NA	-1	-1	1	1	1	1	1	1	1	1	1	1	1	1	-1	-1	1	-1	-1	1	-1	-1	-1	-1	1	1	1	-1	-1	1
Line_199	EYT 13-14	3.54	83	82	NA	NA	NA	NA	NA	NA	NA	2.09	62	62	NA	NA	NA	NA	NA	1	1	1	1	1	1	1	1	1	1	1	1	1	1	1	1	1	1	1	1	1	1	1	1	1	1	1	1	1	1
Line_200	EYT 13-14	3.29	83	86	NA	NA	NA	NA	NA	NA	NA	2.32	61	70	NA	NA	NA	NA	NA	-1	1	1	1	1	1	1	-1	-1	-1	1	-1	1	-1	-1	-1	-1	-1	1	1	-1	-1	-1	-1	1	1	-1	-1	-1	1
Line_201	EYT 13-14	3.84	81	97	NA	NA	NA	NA	NA	NA	NA	2.34	63	62	NA	NA	NA	NA	NA	1	1	1	1	1	1	1	-1	-1	0	1	-1	1	0	-1	0	-1	-1	1	1	-1	0	-1	-1	1	1	-1	0	-1	1
Line_202	EYT 13-14	4.06	87	82	NA	NA	NA	NA	NA	NA	NA	2.22	65	67	NA	NA	NA	NA	NA	1	1	1	1	1	1	1	1	1	1	1	1	1	1	1	1	1	1	1	1	1	1	1	1	1	1	1	1	1	1
Line_203	EYT 13-14	3.73	79	96	NA	NA	NA	NA	NA	NA	NA	2.33	61	69	NA	NA	NA	NA	NA	1	1	1	1	1	1	1	1	1	1	1	1	1	1	1	1	1	1	1	1	1	1	1	1	1	1	1	1	1	1
Line_204	EYT 13-14	3.69	81	95	NA	NA	NA	NA	NA	NA	NA	2.05	61	68	NA	NA	NA	NA	NA	1	1	1	1	1	1	1	-1	-1	-1	1	-1	1	-1	-1	-1	-1	-1	1	1	-1	-1	-1	-1	1	1	-1	-1	-1	1
Line_205	EYT 13-14	3.95	80	90	NA	NA	NA	NA	NA	NA	NA	2.11	62	65	NA	NA	NA	NA	NA	1	1	1	1	1	1	1	-1	-1	-1	1	-1	1	-1	-1	-1	-1	-1	1	1	-1	-1	-1	-1	1	1	-1	-1	-1	1
Line_206	EYT 13-14	3.99	83	82	NA	NA	NA	NA	NA	NA	NA	2.43	63	63	NA	NA	NA	NA	NA	1	1	1	1	1	1	1	-1	-1	-1	1	-1	1	-1	-1	-1	-1	-1	1	1	-1	-1	-1	-1	1	1	-1	-1	-1	1
Line_207	EYT 13-14	3.55	82	94	NA	NA	NA	NA	NA	NA	NA	2.6	59	65	NA	NA	NA	NA	NA	1	1	1	1	1	1	1	-1	-1	-1	1	-1	1	-1	-1	-1	-1	-1	1	1	-1	-1	-1	-1	1	1	-1	-1	-1	1
Line_208	EYT 13-14	3.55	80	94	NA	NA	NA	NA	NA	NA	NA	2.65	58	60	NA	NA	NA	NA	NA	1	1	1	1	1	1	1	-1	-1	-1	1	-1	1	-1	-1	-1	-1	-1	1	1	-1	-1	-1	-1	1	1	-1	-1	-1	1
Line_209	EYT 13-14	3.66	78	92	NA	NA	NA	NA	NA	NA	NA	2.89	58	65	NA	NA	NA	NA	NA	1	1	1	1	1	1	1	1	-1	-1	1	-1	1	-1	-1	-1	-1	-1	1	1	-1	-1	-1	-1	1	-1	-1	-1	-1	1
Line_210	EYT 13-14	3.94	82	86	NA	NA	NA	NA	NA	NA	NA	2.41	61	57	NA	NA	NA	NA	NA	1	1	1	1	1	1	1	0	-1	0	1	-1	1	0	0	1	1	1	1	1	1	1	0	-1	1	1	1	0	0	1
Line_211	EYT 13-14	4.2	80	89	NA	NA	NA	NA	NA	NA	NA	2.36	62	63	NA	NA	NA	NA	NA	1	1	1	1	1	1	1	1	1	1	1	1	1	1	1	1	1	1	1	1	1	1	1	-1	1	1	-1	-1	-1	1
Line_212	EYT 13-14	3.59	80	87	NA	NA	NA	NA	NA	NA	NA	2.22	60	63	NA	NA	NA	NA	NA	1	1	1	1	1	1	1	-1	-1	-1	1	-1	1	1	1	1	1	1	1	1	1	1	1	1	1	1	1	1	1	1
Line_213	EYT 13-14	3.85	80	87	NA	NA	NA	NA	NA	NA	NA	2.22	65	63	NA	NA	NA	NA	NA	1	1	1	1	1	1	1	-1	-1	-1	1	-1	1	1	1	1	1	1	1	1	1	1	1	1	1	1	1	1	1	1
Line_214	EYT 13-14	3.5	83	85	NA	NA	NA	NA	NA	NA	NA	2.46	61	65	NA	NA	NA	NA	NA	1	1	1	1	1	1	1	1	1	1	1	1	1	1	1	1	1	1	1	1	1	1	1	1	1	1	1	1	1	1
Line_215	EYT 13-14	3.7	84	87	NA	NA	NA	NA	NA	NA	NA	2.07	66	64	NA	NA	NA	NA	NA	1	1	1	1	1	1	1	1	1	1	1	1	1	1	1	1	1	1	1	1	1	1	1	1	1	1	1	1	1	1
Line_216	EYT 13-14	3.78	87	83	NA	NA	NA	NA	NA	NA	NA	2.46	65	60	NA	NA	NA	NA	NA	1	1	1	1	1	1	1	1	1	1	1	1	1	1	1	1	1	1	1	1	1	1	1	1	1	1	1	1	1	1
Line_217	EYT 13-14	3.7	86	87	NA	NA	NA	NA	NA	NA	NA	2.22	66	62	NA	NA	NA	NA	NA	-1	-1	-1	-1	-1	-1	-1	1	1	1	-1	1	-1	1	1	1	-1	1	-1	-1	1	1	1	1	1	-1	1	1	-1	1
Line_218	EYT 13-14	3.67	81	80	NA	NA	NA	NA	NA	NA	NA	2.19	62	57	NA	NA	NA	NA	NA	1	1	1	1	1	1	1	1	1	1	1	1	1	1	1	1	1	1	1	1	1	1	1	1	1	1	1	1	1	1
Line_219	EYT 13-14	3.83	78	90	NA	NA	NA	NA	NA	NA	NA	2.1	61	60	NA	NA	NA	NA	NA	-1	-1	1	1	1	1	1	1	1	1	1	1	1	1	1	1	1	1	1	1	1	1	1	1	1	1	1	1	-1	1
Line_220	EYT 13-14	3.28	86	86	NA	NA	NA	NA	NA	NA	NA	1.58	65	65	NA	NA	NA	NA	NA	1	1	1	1	1	1	1	1	1	1	1	1	1	1	1	1	1	1	1	1	1	1	1	1	1	1	1	1	1	1
Line_221	EYT 13-14	3.24	87	82	NA	NA	NA	NA	NA	NA	NA	2.04	65	66	NA	NA	NA	NA	NA	1	1	1	1	1	1	1	0	-1	1	1	1	1	0	-1	1	-1	-1	0	1	-1	-1	-1	-1	1	1	-1	-1	0	1
Line_222	EYT 13-14	3.97	81	84	NA	NA	NA	NA	NA	NA	NA	1.95	64	61	NA	NA	NA	NA	NA	1	-1	-1	-1	-1	-1	-1	1	1	1	-1	1	-1	1	-1	1	-1	-1	-1	-1	-1	1	-1	-1	1	-1	-1	1	-1	-1
Line_223	EYT 13-14	3.87	84	76	NA	NA	NA	NA	NA	NA	NA	2.59	62	64	NA	NA	NA	NA	NA	1	1	1	1	1	1	1	1	1	1	1	1	1	1	-1	-1	-1	-1	1	1	-1	-1	-1	-1	1	1	-1	-1	-1	1
Line_224	EYT 13-14	3.83	81	92	NA	NA	NA	NA	NA	NA	NA	2.25	61	65	NA	NA	NA	NA	NA	1	1	1	1	1	1	1	1	1	1	1	1	1	1	0	1	1	1	1	1	1	1	1	1	1	1	1	1	1	1
Line_225	EYT 13-14	3.52	85	77	NA	NA	NA	NA	NA	NA	NA	2.3	63	63	NA	NA	NA	NA	NA	1	1	1	1	1	1	1	1	1	1	1	1	1	1	1	1	1	1	1	1	1	1	1	1	1	1	1	1	1	1
Line_226	EYT 13-14	3.53	84	80	NA	NA	NA	NA	NA	NA	NA	2.62	62	65	NA	NA	NA	NA	NA	1	1	1	1	1	1	1	1	1	1	1	1	1	1	1	1	1	1	1	1	1	1	1	1	1	1	1	1	1	1
Line_227	EYT 13-14	3.59	83	82	NA	NA	NA	NA	NA	NA	NA	2.43	61	65	NA	NA	NA	NA	NA	1	1	1	1	1	1	1	1	1	1	1	1	1	0	1	1	1	1	1	1	1	1	1	1	1	1	1	1	1	1
Line_228	EYT 13-14	3.5	83	86	NA	NA	NA	NA	NA	NA	NA	2.28	62	75	NA	NA	NA	NA	NA	1	1	1	1	1	1	1	1	1	1	1	1	1	1	1	1	1	1	1	1	1	1	1	1	1	1	1	-1	-1	1
Line_229	EYT 13-14	3.39	83	82	NA	NA	NA	NA	NA	NA	NA	1.86	64	67	NA	NA	NA	NA	NA	-1	-1	1	1	1	1	1	1	1	1	1	1	1	1	1	1	1	1	1	1	1	1	1	1	1	0	1	1	-1	1
Line_230	EYT 13-14	3.46	81	88	NA	NA	NA	NA	NA	NA	NA	1.66	61	53	NA	NA	NA	NA	NA	1	1	1	1	1	1	1	1	1	1	1	1	1	1	1	1	1	1	1	1	1	1	NA	NA	1	1	-1	1	-1	NA
Line_231	EYT 13-14	3.43	80	94	NA	NA	NA	NA	NA	NA	NA	2.09	62	60	NA	NA	NA	NA	NA	1	1	1	1	1	1	1	1	1	1	1	1	1	1	1	1	1	1	1	1	1	1	1	1	1	1	1	1	1	1
Line_232	EYT 13-14	3.5	81	80	NA	NA	NA	NA	NA	NA	NA	2.37	61	52	NA	NA	NA	NA	NA	1	-1	-1	-1	-1	-1	-1	1	NA	1	-1	1	-1	1	1	1	-1	1	1	-1	1	1	1	1	1	-1	1	1	-1	-1
Line_233	EYT 13-14	3.67	85	84	NA	NA	NA	NA	NA	NA	NA	2.37	64	63	NA	NA	NA	NA	NA	1	1	1	1	1	1	1	-1	-1	-1	1	-1	1	-1	-1	-1	-1	-1	1	1	-1	-1	-1	-1	1	1	-1	-1	-1	1
Line_234	EYT 13-14	3.32	87	86	NA	NA	NA	NA	NA	NA	NA	2.35	63	64	NA	NA	NA	NA	NA	1	1	1	1	1	1	1	1	1	1	1	1	1	1	1	1	1	1	1	1	1	1	1	1	1	1	1	1	1	1
Line_235	EYT 13-14	3.82	81	94	NA	NA	NA	NA	NA	NA	NA	2.57	63	74	NA	NA	NA	NA	NA	1	1	1	1	1	1	1	1	1	1	1	1	1	1	1	1	1	1	1	1	1	1	1	1	1	1	1	1	1	1
Line_236	EYT 13-14	3.58	87	80	NA	NA	NA	NA	NA	NA	NA	2.13	65	62	NA	NA	NA	NA	NA	1	1	1	1	1	1	1	1	1	1	1	1	1	-1	-1	-1	-1	-1	1	1	-1	-1	-1	-1	1	1	-1	1	1	1
Line_237	EYT 13-14	3.29	86	85	NA	NA	NA	NA	NA	NA	NA	2.52	66	69	NA	NA	NA	NA	NA	1	1	1	1	1	1	1	-1	-1	-1	1	-1	1	1	1	1	1	1	1	1	1	1	1	1	1	1	1	1	1	1
Line_238	EYT 13-14	3.22	87	83	NA	NA	NA	NA	NA	NA	NA	2.26	65	67	NA	NA	NA	NA	NA	1	1	1	1	1	1	1	1	1	1	1	1	1	1	1	1	1	1	0	1	1	1	1	1	1	1	1	1	1	1
Line_239	EYT 13-14	3.8	84	86	NA	NA	NA	NA	NA	NA	NA	2.02	65	68	NA	NA	NA	NA	NA	1	1	1	1	1	1	1	-1	-1	-1	1	-1	1	1	1	1	1	1	1	1	1	1	1	1	1	1	1	1	1	1
Line_240	EYT 13-14	3.64	85	86	NA	NA	NA	NA	NA	NA	NA	2.43	64	68	NA	NA	NA	NA	NA	1	-1	-1	-1	-1	-1	-1	1	1	1	-1	1	-1	1	1	1	-1	1	-1	-1	1	1	-1	-1	1	-1	1	1	-1	-1
Line_241	EYT 13-14	3.45	86	84	NA	NA	NA	NA	NA	NA	NA	2.42	65	69	NA	NA	NA	NA	NA	1	1	1	1	1	1	1	1	1	1	1	1	1	1	1	1	1	1	1	1	1	1	1	1	1	1	1	1	1	1
Line_242	EYT 13-14	3.71	84	86	NA	NA	NA	NA	NA	NA	NA	2.21	66	65	NA	NA	NA	NA	NA	1	1	1	1	1	1	1	1	1	1	1	1	1	1	1	1	1	1	1	1	1	1	1	1	1	1	1	1	1	1
Line_243	EYT 13-14	3.86	78	77	NA	NA	NA	NA	NA	NA	NA	2.7	58	60	NA	NA	NA	NA	NA	1	1	1	1	1	1	1	-1	-1	-1	1	-1	1	-1	-1	-1	-1	-1	1	1	-1	-1	-1	-1	1	1	-1	-1	-1	1
Line_244	EYT 13-14	3.61	83	82	NA	NA	NA	NA	NA	NA	NA	2.57	62	62	NA	NA	NA	NA	NA	1	1	1	1	1	1	1	-1	-1	-1	1	-1	1	-1	-1	-1	-1	-1	1	1	-1	-1	-1	-1	1	-1	-1	-1	-1	1
Line_245	EYT 13-14	3.53	85	78	NA	NA	NA	NA	NA	NA	NA	2.67	61	60	NA	NA	NA	NA	NA	1	1	1	1	1	1	1	1	1	1	1	1	1	1	1	1	1	1	1	1	1	1	1	1	1	1	1	1	1	1
Line_246	EYT 13-14	3.68	79	79	NA	NA	NA	NA	NA	NA	NA	2.65	61	63	NA	NA	NA	NA	NA	1	1	1	1	1	1	1	-1	-1	-1	1	-1	1	-1	-1	-1	-1	-1	1	1	-1	-1	-1	-1	1	1	-1	-1	-1	1
Line_247	EYT 13-14	3.28	87	96	NA	NA	NA	NA	NA	NA	NA	2.76	65	62	NA	NA	NA	NA	NA	1	1	1	1	1	1	1	-1	-1	-1	1	-1	1	-1	-1	-1	-1	-1	1	1	-1	-1	-1	-1	1	1	-1	-1	-1	1
Line_248	EYT 13-14	3.65	80	92	NA	NA	NA	NA	NA	NA	NA	2.24	57	60	NA	NA	NA	NA	NA	1	1	1	1	1	1	1	1	1	1	1	1	1	1	1	1	1	1	1	1	1	1	1	1	1	1	1	1	1	1
Line_249	EYT 13-14	3.88	78	95	NA	NA	NA	NA	NA	NA	NA	2.46	58	56	NA	NA	NA	NA	NA	1	1	1	1	1	1	1	1	1	1	1	1	1	1	1	1	1	1	1	1	1	1	1	1	1	1	1	1	1	1
Line_250	EYT 13-14	3.34	81	85	NA	NA	NA	NA	NA	NA	NA	2.35	59	64	NA	NA	NA	NA	NA	1	1	1	1	1	1	1	1	1	1	1	1	1	1	1	1	1	1	1	1	1	1	1	1	1	1	1	1	-1	1
Line_251	EYT 13-14	3.49	79	88	NA	NA	NA	NA	NA	NA	NA	2.37	59	63	NA	NA	NA	NA	NA	1	1	1	1	1	1	1	1	1	1	1	1	1	1	1	1	1	1	1	1	1	1	1	1	1	1	1	1	1	1
Line_252	EYT 13-14	3.66	83	92	NA	NA	NA	NA	NA	NA	NA	2.8	65	69	NA	NA	NA	NA	NA	1	1	1	1	1	1	1	-1	-1	-1	1	-1	1	-1	-1	-1	-1	-1	1	1	-1	-1	-1	-1	1	-1	-1	-1	-1	1
Line_253	EYT 13-14	3.81	83	84	NA	NA	NA	NA	NA	NA	NA	3.33	56	63	NA	NA	NA	NA	NA	1	1	1	1	1	1	1	-1	-1	-1	1	-1	1	-1	-1	-1	-1	-1	1	1	-1	-1	-1	-1	1	1	-1	-1	-1	1
Line_254	EYT 13-14	3.77	81	77	NA	NA	NA	NA	NA	NA	NA	3.02	59	65	NA	NA	NA	NA	NA	1	1	1	1	1	1	1	-1	-1	-1	1	-1	1	-1	-1	-1	-1	-1	1	1	-1	-1	-1	-1	1	1	-1	-1	-1	1
Line_255	EYT 13-14	3.74	81	79	NA	NA	NA	NA	NA	NA	NA	2.77	59	61	NA	NA	NA	NA	NA	1	1	1	1	1	1	1	-1	-1	-1	1	-1	1	-1	-1	-1	-1	-1	1	1	-1	-1	-1	-1	1	-1	-1	-1	-1	1
Line_256	EYT 13-14	3.65	81	82	NA	NA	NA	NA	NA	NA	NA	2.78	60	70	NA	NA	NA	NA	NA	1	1	1	1	1	1	1	1	1	1	1	1	1	1	-1	-1	1	-1	1	1	-1	-1	-1	-1	1	1	-1	-1	-1	1
Line_257	EYT 13-14	3.18	87	75	NA	NA	NA	NA	NA	NA	NA	2.61	62	77	NA	NA	NA	NA	NA	1	1	1	1	1	1	1	1	1	1	1	1	1	1	1	1	1	1	1	1	1	1	1	1	1	1	1	1	1	1
Line_258	EYT 13-14	3.66	86	84	NA	NA	NA	NA	NA	NA	NA	2.13	65	70	NA	NA	NA	NA	NA	1	1	1	1	1	1	1	-1	-1	-1	1	-1	1	1	1	1	1	1	1	1	1	1	1	-1	1	1	1	1	1	1
Line_259	EYT 13-14	3.72	87	78	NA	NA	NA	NA	NA	NA	NA	2.01	65	63	NA	NA	NA	NA	NA	1	1	1	1	1	1	1	-1	-1	-1	1	-1	1	1	1	1	1	1	1	1	1	1	1	1	1	1	1	1	1	1
Line_260	EYT 13-14	3.42	83	90	NA	NA	NA	NA	NA	NA	NA	2.69	63	70	NA	NA	NA	NA	NA	1	1	1	1	1	1	1	1	1	1	1	1	1	1	1	1	1	1	1	1	1	1	1	1	1	1	1	1	1	1
Line_261	EYT 13-14	3.74	86	85	NA	NA	NA	NA	NA	NA	NA	2.16	65	68	NA	NA	NA	NA	NA	1	1	1	1	1	1	1	-1	-1	-1	1	-1	1	1	1	1	1	1	1	1	1	1	1	1	1	1	1	1	1	1
Line_262	EYT 13-14	3.81	82	96	NA	NA	NA	NA	NA	NA	NA	2.49	63	65	NA	NA	NA	NA	NA	1	1	1	1	1	1	1	1	1	1	1	1	1	1	1	1	1	1	1	1	1	1	1	1	1	1	1	1	1	1
Line_263	EYT 13-14	3.87	82	80	NA	NA	NA	NA	NA	NA	NA	2.07	61	56	NA	NA	NA	NA	NA	-1	-1	1	1	1	1	1	1	-1	-1	1	-1	1	-1	-1	-1	-1	-1	1	1	0	-1	-1	-1	1	-1	-1	-1	-1	1
Line_264	EYT 13-14	3.8	78	92	NA	NA	NA	NA	NA	NA	NA	2	58	68	NA	NA	NA	NA	NA	1	1	1	1	1	1	1	1	1	1	1	1	1	1	1	1	1	1	1	1	1	1	1	1	1	1	1	1	1	1
Line_265	EYT 13-14	3.75	83	NA	NA	NA	NA	NA	NA	NA	NA	2.77	62	60	NA	NA	NA	NA	NA	1	-1	1	1	1	1	1	1	1	1	1	1	1	0	1	1	1	1	0	1	-1	1	1	1	1	1	1	1	1	1
Line_266	EYT 13-14	3.66	83	80	NA	NA	NA	NA	NA	NA	NA	2.8	64	68	NA	NA	NA	NA	NA	1	1	1	1	1	1	1	1	1	1	1	1	1	1	1	1	1	1	1	1	1	1	1	1	1	1	1	1	1	1
Line_267	EYT 13-14	4.16	83	86	NA	NA	NA	NA	NA	NA	NA	2.79	61	66	NA	NA	NA	NA	NA	1	1	1	1	1	1	1	-1	-1	-1	1	-1	1	1	1	1	1	1	1	1	1	1	1	1	1	1	1	1	1	1
Line_268	EYT 13-14	3.96	80	94	NA	NA	NA	NA	NA	NA	NA	2.3	65	65	NA	NA	NA	NA	NA	-1	-1	1	1	1	1	1	1	1	1	1	1	1	1	1	1	1	1	1	1	1	1	1	1	1	1	1	1	1	1
Line_269	EYT 13-14	3.82	83	88.3	NA	NA	NA	NA	NA	NA	NA	2.86	66	60.7	NA	NA	NA	NA	NA	-1	-1	1	1	1	1	1	1	1	1	1	1	1	1	1	1	1	1	1	1	1	1	1	1	1	1	1	1	1	1
Line_270	EYT 13-14	4.08	84	85.3	NA	NA	NA	NA	NA	NA	NA	3.17	62	69	NA	NA	NA	NA	NA	1	1	1	1	1	1	1	-1	-1	-1	1	-1	1	-1	-1	-1	-1	-1	1	1	-1	-1	-1	-1	1	1	-1	-1	-1	1
Line_271	EYT 13-14	3.52	83	88	NA	NA	NA	NA	NA	NA	NA	3.01	66	63.7	NA	NA	NA	NA	NA	-1	-1	1	1	1	1	1	1	1	1	1	1	1	1	1	1	1	1	1	1	1	1	1	1	1	1	1	1	1	1
Line_272	EYT 13-14	4.06	82	82.3	NA	NA	NA	NA	NA	NA	NA	2.96	64.3	69	NA	NA	NA	NA	NA	0	-1	1	1	1	1	1	0	0	0	1	1	1	0	-1	0	1	-1	1	1	1	-1	1	0	1	1	0	1	0	1
Line_273	EYT 13-14	3.45	85	81.3	NA	NA	NA	NA	NA	NA	NA	2.27	64.7	77	NA	NA	NA	NA	NA	-1	-1	1	1	1	1	1	1	1	1	1	1	1	1	1	1	1	1	1	1	1	1	1	1	1	1	1	-1	-1	1
Line_274	EYT 13-14	3.36	79	85.3	NA	NA	NA	NA	NA	NA	NA	2.03	66	64.7	NA	NA	NA	NA	NA	1	1	1	1	1	1	1	-1	-1	-1	1	-1	1	1	1	1	1	1	1	1	1	1	1	1	1	1	1	1	1	1
Line_275	EYT 13-14	3.26	78	82	NA	NA	NA	NA	NA	NA	NA	2.28	62	64	NA	NA	NA	NA	NA	1	1	1	1	1	1	1	-1	-1	-1	1	-1	1	1	1	1	1	1	1	1	1	1	1	1	1	1	1	1	1	1
Line_276	EYT 13-14	3.59	80	92	NA	NA	NA	NA	NA	NA	NA	2.81	59	61	NA	NA	NA	NA	NA	1	1	1	1	1	1	1	-1	-1	-1	1	-1	1	-1	-1	-1	-1	-1	1	1	-1	-1	-1	-1	1	1	-1	1	1	1
Line_277	EYT 13-14	3.76	86	85	NA	NA	NA	NA	NA	NA	NA	2.57	65	68	NA	NA	NA	NA	NA	-1	-1	1	1	1	1	1	1	1	1	1	1	1	1	1	1	1	1	1	1	1	1	1	1	1	1	1	1	0	1
Line_278	EYT 13-14	3.44	83	90.7	NA	NA	NA	NA	NA	NA	NA	2.48	61	68	NA	NA	NA	NA	NA	1	1	1	1	1	1	1	1	1	1	1	1	1	1	1	1	1	1	1	1	1	1	1	1	1	1	1	1	1	1
Line_279	EYT 13-14	3.45	84	86	NA	NA	NA	NA	NA	NA	NA	1.88	65	64.7	NA	NA	NA	NA	NA	1	1	1	1	1	1	1	1	1	1	1	1	1	1	1	1	1	1	1	1	1	1	1	-1	1	1	-1	-1	-1	1
Line_280	EYT 13-14	3.37	82	85	NA	NA	NA	NA	NA	NA	NA	2	64.7	58.7	NA	NA	NA	NA	NA	1	1	1	1	1	1	1	1	1	1	1	1	1	1	1	1	1	1	1	1	1	1	1	-1	1	1	-1	-1	-1	1
Line_281	EYT 13-14	3.33	82	85.3	NA	NA	NA	NA	NA	NA	NA	1.64	64.7	60.3	NA	NA	NA	NA	NA	1	1	1	1	1	1	1	NA	NA	1	1	1	1	1	1	1	1	1	1	1	1	1	1	-1	1	1	0	-1	-1	1
Line_282	EYT 13-14	3.43	81	84	NA	NA	NA	NA	NA	NA	NA	1.74	65.3	NA	NA	NA	NA	NA	NA	1	1	1	1	1	1	1	1	1	1	1	1	1	1	1	1	1	1	1	1	1	1	1	-1	1	1	-1	-1	-1	1
Line_283	EYT 13-14	3.49	83	87	NA	NA	NA	NA	NA	NA	NA	1.95	64.7	62.3	NA	NA	NA	NA	NA	1	1	1	1	1	1	1	1	1	1	1	1	1	1	1	1	1	1	1	1	1	1	1	-1	1	1	-1	-1	-1	1
Line_284	EYT 13-14	3.55	82	83	NA	NA	NA	NA	NA	NA	NA	1.92	65	61.3	NA	NA	NA	NA	NA	1	1	1	1	1	1	1	1	1	1	1	1	1	1	1	1	1	1	1	1	1	1	1	-1	1	1	-1	-1	-1	1
Line_285	EYT 13-14	3.51	82	85.3	NA	NA	NA	NA	NA	NA	NA	1.74	64	61.7	NA	NA	NA	NA	NA	1	1	1	1	1	1	1	1	1	1	1	1	1	1	1	1	1	1	1	1	1	1	1	-1	1	1	-1	-1	-1	1
Line_286	EYT 13-14	3.54	85	81.7	NA	NA	NA	NA	NA	NA	NA	1.66	65.3	62	NA	NA	NA	NA	NA	1	1	1	1	1	1	1	1	1	1	1	NA	1	1	1	1	1	1	1	1	1	1	1	-1	1	1	-1	-1	-1	1
Line_287	EYT 13-14	3.54	83	80.7	NA	NA	NA	NA	NA	NA	NA	1.67	64	60	NA	NA	NA	NA	NA	1	1	1	1	1	1	1	1	1	1	1	1	1	1	1	1	1	1	1	1	1	1	1	-1	1	1	-1	-1	-1	1
Line_288	EYT 13-14	3.71	79	86.7	NA	NA	NA	NA	NA	NA	NA	2.37	60.3	70	NA	NA	NA	NA	NA	1	1	1	1	1	1	1	-1	-1	-1	1	-1	1	-1	-1	-1	-1	-1	1	1	-1	-1	-1	-1	1	1	-1	1	-1	1
Line_289	EYT 13-14	3.83	84	86.3	NA	NA	NA	NA	NA	NA	NA	2.28	62	69.7	NA	NA	NA	NA	NA	1	1	1	1	1	1	1	-1	0	0	1	0	1	0	0	0	-1	1	1	1	0	-1	-1	-1	1	1	-1	-1	-1	1
Line_290	EYT 13-14	3.93	84	87	NA	NA	NA	NA	NA	NA	NA	2.18	64.3	68.7	NA	NA	NA	NA	NA	0	1	1	1	1	1	1	-1	-1	-1	1	0	1	-1	-1	-1	-1	-1	0	1	-1	-1	-1	-1	1	1	0	1	1	1
Line_291	EYT 13-14	3.77	83	85	NA	NA	NA	NA	NA	NA	NA	2.78	62.7	75.7	NA	NA	NA	NA	NA	1	1	1	1	1	1	1	1	1	1	1	1	1	1	1	1	1	1	1	1	1	1	1	-1	1	1	1	1	1	1
Line_292	EYT 13-14	3.5	86	77	NA	NA	NA	NA	NA	NA	NA	2.88	63.3	70.7	NA	NA	NA	NA	NA	1	1	1	1	1	1	1	-1	-1	-1	1	-1	1	1	1	1	1	1	1	1	1	1	1	1	1	1	1	1	1	1
Line_293	EYT 13-14	3.37	82	70	NA	NA	NA	NA	NA	NA	NA	2.09	65	52	NA	NA	NA	NA	NA	1	1	1	1	1	1	1	-1	-1	-1	1	-1	1	1	1	1	1	1	1	1	1	1	1	1	1	1	1	1	1	1
Line_294	EYT 13-14	3.7	80	72	NA	NA	NA	NA	NA	NA	NA	2.76	63	53	NA	NA	NA	NA	NA	1	1	1	1	1	1	1	-1	-1	-1	1	-1	1	1	1	1	1	1	1	1	1	1	1	1	1	1	1	1	1	1
Line_295	EYT 13-14	3.46	84	90	NA	NA	NA	NA	NA	NA	NA	2.15	62	69	NA	NA	NA	NA	NA	1	1	1	1	1	1	1	-1	-1	-1	1	-1	1	1	1	1	1	1	1	1	1	1	1	1	1	1	1	1	0	0
Line_296	EYT 13-14	3.74	80	82.7	NA	NA	NA	NA	NA	NA	NA	2.8	65	65.7	NA	NA	NA	NA	NA	1	1	1	1	1	1	1	-1	-1	-1	1	-1	1	1	1	1	1	1	1	1	1	1	1	1	1	1	1	1	1	1
Line_297	EYT 13-14	3.67	82	80.3	NA	NA	NA	NA	NA	NA	NA	1.5	63.7	59.3	NA	NA	NA	NA	NA	1	1	1	1	1	1	1	1	1	1	1	1	1	1	1	1	1	1	1	1	1	1	1	1	1	1	1	1	1	1
Line_298	EYT 13-14	3.85	81	82.7	NA	NA	NA	NA	NA	NA	NA	1.79	62.7	58	NA	NA	NA	NA	NA	1	1	1	1	1	1	1	1	1	1	1	0	1	1	1	1	1	1	1	1	1	1	1	1	1	1	1	1	1	1
Line_299	EYT 13-14	3.07	84	86	NA	NA	NA	NA	NA	NA	NA	2.57	62	65	NA	NA	NA	NA	NA	1	1	1	1	1	1	1	-1	-1	-1	1	-1	1	-1	-1	-1	-1	-1	1	1	-1	-1	-1	-1	1	1	-1	-1	-1	1
Line_300	EYT 13-14	3.64	86	89.7	NA	NA	NA	NA	NA	NA	NA	3.02	64	71.3	NA	NA	NA	NA	NA	1	1	1	1	1	1	1	1	1	1	1	1	1	1	1	-1	1	1	1	1	1	1	1	1	1	1	1	1	1	1
Line_301	EYT 13-14	3.63	86	88.7	NA	NA	NA	NA	NA	NA	NA	3.04	64.7	70.3	NA	NA	NA	NA	NA	1	1	1	1	1	1	1	1	1	1	1	1	1	1	1	1	1	1	1	1	1	1	1	1	1	1	1	1	1	1
Line_302	EYT 13-14	3.32	83	75.7	NA	NA	NA	NA	NA	NA	NA	1.77	62	59.7	NA	NA	NA	NA	NA	1	1	1	1	1	1	1	1	1	1	1	1	1	1	1	1	1	1	1	1	1	1	1	1	1	1	1	1	1	1
Line_303	EYT 13-14	3.67	78	84.3	NA	NA	NA	NA	NA	NA	NA	2.09	60.3	57	NA	NA	NA	NA	NA	1	1	1	1	1	1	1	0	-1	0	1	-1	1	1	1	0	1	1	1	1	-1	-1	-1	-1	1	1	-1	-1	-1	1
Line_304	EYT 13-14	3.79	86	82	NA	NA	NA	NA	NA	NA	NA	2.35	67	70	NA	NA	NA	NA	NA	1	1	1	1	1	1	1	1	1	1	1	1	1	1	1	1	1	1	1	1	1	1	1	1	1	1	1	1	1	1
Line_305	EYT 13-14	3.7	79	86	NA	NA	NA	NA	NA	NA	NA	2.44	61	65	NA	NA	NA	NA	NA	1	1	1	1	1	1	1	-1	-1	-1	1	-1	1	-1	-1	-1	-1	-1	1	1	-1	-1	-1	-1	1	1	-1	-1	-1	1
Line_306	EYT 13-14	3.3	86	82	NA	NA	NA	NA	NA	NA	NA	1.65	64	67	NA	NA	NA	NA	NA	1	1	1	1	1	1	1	1	1	1	1	1	1	1	1	1	1	1	1	1	1	1	1	1	1	1	1	1	1	1
Line_307	EYT 13-14	3.67	85	86	NA	NA	NA	NA	NA	NA	NA	2.75	66	70	NA	NA	NA	NA	NA	1	1	1	1	1	1	1	1	1	1	1	1	1	1	1	1	1	1	1	1	1	1	1	1	1	1	1	1	1	1
Line_308	EYT 13-14	2.92	86	77	NA	NA	NA	NA	NA	NA	NA	2.94	65	70	NA	NA	NA	NA	NA	1	1	1	1	1	1	1	1	1	1	1	1	1	1	1	1	1	1	1	1	1	1	1	1	1	1	1	1	1	1
Line_309	EYT 13-14	3.62	81	90	NA	NA	NA	NA	NA	NA	NA	2.53	66	65	NA	NA	NA	NA	NA	1	1	1	1	1	1	1	1	1	1	1	1	1	1	1	1	1	1	1	1	1	1	1	1	1	1	1	1	1	1
Line_310	EYT 13-14	4.06	80	94	NA	NA	NA	NA	NA	NA	NA	1.71	62	62	NA	NA	NA	NA	NA	1	1	1	1	1	1	1	NA	1	1	1	1	1	NA	1	1	1	1	1	1	NA	NA	NA	NA	1	1	NA	1	-1	1
Line_311	EYT 13-14	3.57	80	98	NA	NA	NA	NA	NA	NA	NA	1.63	62	65	NA	NA	NA	NA	NA	1	1	1	1	1	1	1	1	1	1	1	1	1	1	1	1	1	1	1	1	1	1	1	1	1	1	1	1	1	1
Line_312	EYT 13-14	3.68	78	80	NA	NA	NA	NA	NA	NA	NA	2.46	61	65	NA	NA	NA	NA	NA	1	1	1	1	1	1	1	1	1	1	1	1	1	1	1	1	1	1	1	1	1	1	1	1	1	1	0	-1	-1	1
Line_313	EYT 13-14	3.67	81	86	NA	NA	NA	NA	NA	NA	NA	2.26	63	66	NA	NA	NA	NA	NA	1	1	1	1	1	1	1	1	1	1	1	1	1	1	1	1	1	1	1	1	1	1	1	1	1	1	1	-1	-1	1
Line_314	EYT 13-14	3.71	79	89	NA	NA	NA	NA	NA	NA	NA	2.92	59	63	NA	NA	NA	NA	NA	1	1	1	1	1	1	1	1	1	1	1	1	1	1	1	1	1	1	1	1	1	1	1	1	1	1	1	1	1	1
Line_315	EYT 13-14	3.34	85	84	NA	NA	NA	NA	NA	NA	NA	2.49	66	70	NA	NA	NA	NA	NA	1	1	1	1	1	1	1	1	1	1	1	1	1	1	-1	-1	-1	-1	1	1	-1	-1	-1	-1	1	1	-1	-1	-1	1
Line_316	EYT 13-14	3.5	87	82	NA	NA	NA	NA	NA	NA	NA	1.96	63	60	NA	NA	NA	NA	NA	1	1	1	1	1	1	1	1	1	1	1	1	1	1	1	1	1	1	1	1	1	1	1	1	1	1	1	1	1	1
Line_317	EYT 13-14	3.79	85	84	NA	NA	NA	NA	NA	NA	NA	2.12	65	63	NA	NA	NA	NA	NA	1	1	1	1	1	1	1	1	1	1	1	1	1	1	1	1	1	1	1	1	1	1	1	1	1	1	1	1	1	1
Line_318	EYT 13-14	3.69	85	83	NA	NA	NA	NA	NA	NA	NA	1.87	65	62	NA	NA	NA	NA	NA	1	1	1	1	1	1	1	1	1	1	1	1	1	1	1	1	1	1	1	1	1	1	1	1	1	1	1	1	1	1
Line_319	EYT 13-14	3.85	85	84	NA	NA	NA	NA	NA	NA	NA	2.29	63	63	NA	NA	NA	NA	NA	1	1	1	1	1	1	1	1	1	1	1	1	1	1	1	1	1	1	1	1	1	1	1	1	1	1	1	1	1	1
Line_320	EYT 13-14	3.53	86	86	NA	NA	NA	NA	NA	NA	NA	2.18	64	70	NA	NA	NA	NA	NA	1	1	1	1	1	1	1	1	1	1	1	1	1	1	1	1	1	1	1	1	1	1	1	1	1	1	1	1	1	1
Line_321	EYT 13-14	3.6	83	84	NA	NA	NA	NA	NA	NA	NA	2.61	65	72	NA	NA	NA	NA	NA	0	1	1	1	1	1	1	1	1	1	1	1	1	1	-1	-1	-1	-1	1	1	-1	-1	-1	-1	1	1	-1	-1	-1	1
Line_322	EYT 13-14	4.14	86	94	NA	NA	NA	NA	NA	NA	NA	3.03	67	66	NA	NA	NA	NA	NA	1	1	1	1	1	1	1	-1	-1	-1	1	-1	1	1	1	1	1	1	1	1	1	1	1	1	1	1	1	1	1	1
Line_323	EYT 13-14	3.94	86	92	NA	NA	NA	NA	NA	NA	NA	2.82	68	67	NA	NA	NA	NA	NA	1	1	1	1	1	1	1	-1	-1	-1	1	-1	1	1	1	1	1	1	1	1	1	1	1	1	1	1	1	1	1	1
Line_324	EYT 13-14	4.17	83	89	NA	NA	NA	NA	NA	NA	NA	2.36	65	70	NA	NA	NA	NA	NA	-1	-1	1	1	1	1	1	1	1	1	1	1	1	1	1	1	1	1	1	1	1	-1	-1	-1	1	1	-1	-1	-1	1
Line_325	EYT 13-14	4.16	83	84	NA	NA	NA	NA	NA	NA	NA	2.37	66	72	NA	NA	NA	NA	NA	1	1	1	1	1	1	1	1	1	1	1	1	1	1	1	1	1	1	1	1	1	1	-1	-1	1	1	-1	-1	-1	1
Line_326	EYT 13-14	3.98	85	89	NA	NA	NA	NA	NA	NA	NA	2.13	66	65	NA	NA	NA	NA	NA	1	1	1	1	1	1	1	-1	-1	-1	1	-1	1	1	1	1	1	1	1	1	1	1	1	1	1	1	1	1	1	1
Line_327	EYT 13-14	3.6	79	94	NA	NA	NA	NA	NA	NA	NA	1.62	64	77	NA	NA	NA	NA	NA	1	1	1	1	1	1	1	-1	-1	-1	1	-1	1	-1	-1	-1	-1	-1	1	1	-1	-1	-1	-1	1	-1	-1	-1	-1	1
Line_328	EYT 13-14	3.4	86	90	NA	NA	NA	NA	NA	NA	NA	2.11	63	73	NA	NA	NA	NA	NA	1	1	1	1	1	1	1	-1	-1	-1	1	-1	1	-1	-1	-1	-1	-1	1	1	-1	-1	-1	-1	1	1	-1	-1	-1	1
Line_329	EYT 13-14	3.82	85	82	NA	NA	NA	NA	NA	NA	NA	2.48	64	67	NA	NA	NA	NA	NA	1	1	1	1	1	1	1	1	1	1	1	1	1	1	1	1	1	1	1	1	1	1	1	-1	1	1	1	1	1	1
Line_330	EYT 13-14	3.95	86	86	NA	NA	NA	NA	NA	NA	NA	3.12	64	60	NA	NA	NA	NA	NA	1	1	1	1	1	1	1	1	1	1	1	1	1	1	1	1	1	1	1	1	1	1	1	1	1	1	1	1	1	1
Line_331	EYT 13-14	3.67	79	86	NA	NA	NA	NA	NA	NA	NA	1.01	60	53	NA	NA	NA	NA	NA	1	-1	-1	-1	-1	0	-1	1	1	1	-1	1	-1	1	1	1	-1	-1	1	-1	1	1	-1	-1	1	-1	1	1	-1	-1
Line_332	EYT 13-14	3.78	80	90	NA	NA	NA	NA	NA	NA	NA	2.16	62	62	NA	NA	NA	NA	NA	-1	-1	1	1	1	1	1	-1	-1	-1	1	0	1	-1	-1	-1	-1	-1	-1	1	-1	-1	-1	1	1	1	1	1	1	1
Line_333	EYT 13-14	3.87	87	87	NA	NA	NA	NA	NA	NA	NA	2.06	65	61	NA	NA	NA	NA	NA	1	1	1	1	1	1	1	-1	-1	-1	1	-1	1	1	1	1	1	1	1	1	1	1	1	1	1	1	1	1	1	1
Line_334	EYT 13-14	3.15	80	95	NA	NA	NA	NA	NA	NA	NA	2.08	62	65	NA	NA	NA	NA	NA	1	1	1	1	1	1	1	1	1	1	1	1	1	1	1	1	1	1	1	1	1	1	1	0	1	1	1	1	1	1
Line_335	EYT 13-14	3.53	83	86	NA	NA	NA	NA	NA	NA	NA	2.01	62	62	NA	NA	NA	NA	NA	1	-1	-1	-1	-1	-1	-1	1	NA	NA	-1	NA	-1	NA	NA	NA	NA	NA	NA	-1	NA	NA	NA	NA	-1	NA	NA	1	-1	1
Line_336	EYT 13-14	3.47	82	90	NA	NA	NA	NA	NA	NA	NA	2.14	65	63	NA	NA	NA	NA	NA	1	1	1	1	1	1	1	1	1	1	1	1	1	1	1	1	1	1	1	1	1	1	1	1	1	1	1	1	1	1
Line_337	EYT 13-14	3.45	83	92	NA	NA	NA	NA	NA	NA	NA	1.8	62	63	NA	NA	NA	NA	NA	1	1	1	1	1	1	1	1	1	1	1	1	1	1	0	1	1	1	1	1	1	1	1	1	1	1	1	1	1	1
Line_338	EYT 13-14	3.64	81	94	NA	NA	NA	NA	NA	NA	NA	1.55	60	65	NA	NA	NA	NA	NA	1	1	1	1	1	1	1	1	1	1	1	1	1	1	1	1	1	1	1	1	1	1	1	1	1	1	1	1	1	1
Line_339	EYT 13-14	3.73	79	98	NA	NA	NA	NA	NA	NA	NA	1.93	60	72	NA	NA	NA	NA	NA	1	1	1	1	1	1	1	1	1	1	1	1	1	1	1	1	1	1	1	1	1	1	1	1	1	1	1	1	1	1
Line_340	EYT 13-14	3.81	79	98	NA	NA	NA	NA	NA	NA	NA	1.94	59	70	NA	NA	NA	NA	NA	1	1	1	1	1	1	1	1	1	1	1	1	1	1	1	1	1	1	1	1	1	1	1	1	1	1	1	1	1	1
Line_341	EYT 13-14	3.48	85	85	NA	NA	NA	NA	NA	NA	NA	1.59	63	70	NA	NA	NA	NA	NA	1	1	1	1	1	1	1	-1	-1	-1	1	-1	1	1	1	1	1	1	1	1	1	1	1	1	1	0	1	1	1	1
Line_342	EYT 13-14	4.14	83	96	NA	NA	NA	NA	NA	NA	NA	2.1	65	67	NA	NA	NA	NA	NA	1	1	1	1	1	1	1	-1	-1	-1	1	1	1	1	1	1	1	1	1	1	1	1	1	1	1	1	1	1	1	1
Line_343	EYT 13-14	3.91	86	86	NA	NA	NA	NA	NA	NA	NA	1.79	66	72	NA	NA	NA	NA	NA	1	1	1	1	1	1	1	-1	-1	-1	1	-1	1	1	1	1	1	1	1	1	1	1	1	1	1	1	1	1	1	1
Line_344	EYT 13-14	3.77	80	88	NA	NA	NA	NA	NA	NA	NA	2.37	65	68	NA	NA	NA	NA	NA	1	1	1	1	1	1	1	-1	-1	-1	1	-1	1	1	1	1	1	1	1	1	1	1	1	1	1	1	1	1	1	1
Line_345	EYT 13-14	3.7	80	86	NA	NA	NA	NA	NA	NA	NA	2.51	62	75	NA	NA	NA	NA	NA	1	1	1	1	1	1	1	1	1	1	1	1	1	1	0	1	1	1	1	1	1	1	1	1	1	1	1	1	1	1
Line_346	EYT 13-14	3.54	80	88	NA	NA	NA	NA	NA	NA	NA	1.87	60	67	NA	NA	NA	NA	NA	0	1	1	1	1	1	1	1	1	1	1	1	1	0	1	1	1	1	1	1	1	1	1	1	1	1	1	1	1	1
Line_347	EYT 13-14	3.9	80	92	NA	NA	NA	NA	NA	NA	NA	2.42	62	73	NA	NA	NA	NA	NA	1	1	1	1	1	1	1	-1	-1	-1	1	-1	1	-1	-1	-1	-1	-1	1	1	-1	-1	-1	-1	1	1	-1	1	1	1
Line_348	EYT 13-14	3.61	79	94	NA	NA	NA	NA	NA	NA	NA	2.25	60	72	NA	NA	NA	NA	NA	1	1	1	1	NA	1	1	-1	-1	-1	1	-1	1	-1	-1	-1	-1	-1	1	1	-1	-1	-1	-1	1	1	-1	1	1	1
Line_349	EYT 13-14	3.9	81	89	NA	NA	NA	NA	NA	NA	NA	1.67	59	65	NA	NA	NA	NA	NA	1	1	1	1	1	1	1	1	1	1	1	1	1	1	1	1	1	1	1	1	1	1	1	1	1	1	1	1	1	1
Line_350	EYT 13-14	3.66	80	87	NA	NA	NA	NA	NA	NA	NA	2.13	58	65	NA	NA	NA	NA	NA	1	-1	-1	-1	-1	-1	-1	1	1	1	-1	1	-1	1	-1	1	-1	-1	1	-1	-1	1	1	-1	-1	-1	-1	1	-1	1
Line_351	EYT 13-14	3.36	81	86	NA	NA	NA	NA	NA	NA	NA	2.49	61	63	NA	NA	NA	NA	NA	1	1	1	1	1	1	1	-1	-1	-1	1	-1	1	1	1	1	1	1	1	1	1	1	1	1	1	1	1	1	1	1
Line_352	EYT 13-14	3.81	87	92	NA	NA	NA	NA	NA	NA	NA	2.65	64	65	NA	NA	NA	NA	NA	1	1	1	1	1	1	1	1	1	1	1	1	1	1	1	1	1	1	1	1	1	1	1	1	1	1	1	1	1	1
Line_353	EYT 13-14	3.8	81	88	NA	NA	NA	NA	NA	NA	NA	2.36	58	55	NA	NA	NA	NA	NA	1	1	1	1	1	1	1	-1	-1	-1	1	-1	1	1	1	1	1	1	1	1	1	1	1	1	1	1	1	1	1	1
Line_354	EYT 13-14	3.65	80	90	NA	NA	NA	NA	NA	NA	NA	2.44	58	62	NA	NA	NA	NA	NA	1	1	1	1	1	1	1	-1	-1	-1	1	-1	1	1	1	1	1	1	1	1	1	1	1	1	1	1	1	1	1	1
Line_355	EYT 13-14	3.65	81	85	NA	NA	NA	NA	NA	NA	NA	2.43	59	60	NA	NA	NA	NA	NA	1	1	1	1	1	1	1	1	1	1	1	1	1	1	1	1	1	1	1	1	1	1	1	1	1	1	1	1	1	1
Line_356	EYT 13-14	3.72	80	87	NA	NA	NA	NA	NA	NA	NA	2.63	59	56	NA	NA	NA	NA	NA	1	1	1	1	1	1	1	-1	-1	-1	1	-1	1	1	1	1	1	1	1	1	1	1	1	1	1	1	1	1	1	1
Line_357	EYT 13-14	3.88	83	84	NA	NA	NA	NA	NA	NA	NA	2.62	65	56	NA	NA	NA	NA	NA	-1	-1	1	1	1	1	1	1	1	1	1	1	1	1	1	1	1	1	1	1	1	1	1	1	1	1	1	-1	-1	1
Line_358	EYT 13-14	3.73	79	86	NA	NA	NA	NA	NA	NA	NA	2.34	59	65	NA	NA	NA	NA	NA	1	1	1	1	1	1	1	-1	-1	-1	1	-1	1	0	0	-1	-1	-1	1	1	1	-1	1	-1	1	1	-1	1	0	1
Line_359	EYT 13-14	3.6	86	83	NA	NA	NA	NA	NA	NA	NA	2.34	65	60	NA	NA	NA	NA	NA	1	1	1	1	1	1	1	1	1	1	1	1	1	1	1	1	1	1	1	1	1	1	1	1	1	1	1	1	1	1
Line_360	EYT 13-14	3.82	81	87	NA	NA	NA	NA	NA	NA	NA	2.07	65	55	NA	NA	NA	NA	NA	1	1	1	1	1	1	1	1	1	1	1	1	1	1	1	1	1	1	1	1	1	1	1	1	1	1	1	1	1	1
Line_361	EYT 13-14	3.94	86	86	NA	NA	NA	NA	NA	NA	NA	2.17	65	63	NA	NA	NA	NA	NA	1	1	1	1	1	1	1	1	1	1	1	1	1	1	1	1	1	1	1	1	1	1	1	1	1	1	1	1	1	1
Line_362	EYT 13-14	3.35	86	84	NA	NA	NA	NA	NA	NA	NA	2.15	65	67	NA	NA	NA	NA	NA	1	1	1	1	1	1	1	1	1	1	1	1	1	1	1	1	1	1	1	1	1	1	1	1	1	1	1	1	1	1
Line_363	EYT 13-14	3.36	79	100	NA	NA	NA	NA	NA	NA	NA	2.45	58	62	NA	NA	NA	NA	NA	1	1	1	1	1	1	1	1	1	1	1	1	1	1	1	1	1	1	1	1	1	1	1	1	1	1	1	1	1	1
Line_364	EYT 13-14	2.95	79	95	NA	NA	NA	NA	NA	NA	NA	2.22	61	63	NA	NA	NA	NA	NA	1	1	1	1	1	1	1	1	1	1	1	1	1	1	1	1	1	1	1	1	1	1	1	1	1	1	1	1	1	1
Line_365	EYT 13-14	3.83	80	92	NA	NA	NA	NA	NA	NA	NA	2.43	60	65	NA	NA	NA	NA	NA	1	-1	1	1	1	1	1	1	1	1	1	1	1	1	1	1	1	1	1	1	1	1	1	1	1	1	1	1	1	1
Line_366	EYT 13-14	3.81	80	93	NA	NA	NA	NA	NA	NA	NA	2.24	60	60	NA	NA	NA	NA	NA	1	1	1	1	1	1	1	1	1	1	1	1	1	1	1	1	1	1	1	1	1	1	1	1	1	1	1	1	1	1
Line_367	EYT 13-14	3.92	81	90	NA	NA	NA	NA	NA	NA	NA	2.32	61	66	NA	NA	NA	NA	NA	1	1	1	1	1	1	1	1	1	1	1	1	1	1	1	1	1	1	1	1	1	1	1	1	1	1	1	1	1	1
Line_368	EYT 13-14	3.48	83	84	NA	NA	NA	NA	NA	NA	NA	1.99	64	63	NA	NA	NA	NA	NA	1	1	1	1	1	1	1	1	1	1	1	1	1	1	1	1	1	1	1	1	1	1	1	1	1	0	1	1	1	1
Line_369	EYT 13-14	3.43	86	82	NA	NA	NA	NA	NA	NA	NA	1.59	65	55	NA	NA	NA	NA	NA	1	-1	-1	-1	-1	-1	-1	NA	1	NA	-1	1	-1	NA	NA	NA	-1	NA	1	-1	NA	NA	NA	NA	-1	1	NA	1	-1	1
Line_370	EYT 13-14	3.68	84	85	NA	NA	NA	NA	NA	NA	NA	2.46	62	67.3	NA	NA	NA	NA	NA	1	1	1	1	1	1	1	1	-1	-1	1	-1	1	-1	-1	-1	-1	-1	1	1	-1	-1	-1	-1	1	1	-1	-1	-1	1
Line_371	EYT 13-14	3.27	84	82.3	NA	NA	NA	NA	NA	NA	NA	2.11	64.3	60.7	NA	NA	NA	NA	NA	-1	-1	1	1	1	1	1	1	1	1	1	0	1	1	1	1	1	1	1	1	1	1	-1	1	1	1	1	-1	-1	1
Line_372	EYT 13-14	3.53	81	88	NA	NA	NA	NA	NA	NA	NA	1.4	63.7	62.7	NA	NA	NA	NA	NA	1	1	1	1	1	1	1	-1	-1	-1	1	-1	1	1	1	1	1	1	1	1	1	1	1	1	1	1	1	1	1	1
Line_373	EYT 13-14	3.58	81	97	NA	NA	NA	NA	NA	NA	NA	2.37	61	63	NA	NA	NA	NA	NA	1	-1	-1	-1	1	-1	-1	1	1	1	1	1	1	1	1	1	-1	1	1	-1	1	1	1	1	-1	1	1	1	0	1
Line_374	EYT 13-14	3.45	83	83.7	NA	NA	NA	NA	NA	NA	NA	1.77	60.3	57	NA	NA	NA	NA	NA	1	1	1	1	1	1	1	1	1	1	1	1	1	1	-1	-1	-1	-1	1	1	-1	-1	-1	-1	1	1	-1	-1	-1	1
Line_375	EYT 13-14	3.68	82	87	NA	NA	NA	NA	NA	NA	NA	1.54	60.3	55.3	NA	NA	NA	NA	NA	1	1	1	1	1	1	1	-1	-1	-1	1	-1	1	-1	-1	-1	-1	-1	1	1	-1	-1	-1	-1	1	-1	-1	-1	-1	1
Line_376	EYT 13-14	3.32	86	90.7	NA	NA	NA	NA	NA	NA	NA	2.71	60	69	NA	NA	NA	NA	NA	1	1	1	1	1	1	1	-1	-1	-1	1	-1	1	-1	-1	-1	NA	-1	1	1	-1	-1	-1	-1	1	1	-1	-1	-1	1
Line_377	EYT 13-14	3.33	87	91.3	NA	NA	NA	NA	NA	NA	NA	2.22	66.3	60.3	NA	NA	NA	NA	NA	1	-1	-1	-1	-1	-1	-1	NA	NA	NA	-1	1	-1	-1	-1	-1	-1	-1	-1	-1	-1	1	-1	-1	1	-1	-1	1	-1	-1
Line_378	EYT 13-14	4.14	82	85.3	NA	NA	NA	NA	NA	NA	NA	2.63	65.3	59	NA	NA	NA	NA	NA	1	-1	-1	-1	-1	-1	-1	1	1	1	-1	1	-1	1	1	1	-1	-1	1	-1	1	1	1	1	1	-1	1	1	-1	-1
Line_379	EYT 13-14	3.85	81	91.7	NA	NA	NA	NA	NA	NA	NA	2.49	61	60	NA	NA	NA	NA	NA	1	1	1	1	1	1	1	-1	-1	-1	1	-1	1	-1	-1	-1	-1	-1	1	1	-1	-1	-1	-1	1	1	-1	1	1	1
Line_380	EYT 13-14	3.52	84	90.7	NA	NA	NA	NA	NA	NA	NA	2.59	62	56	NA	NA	NA	NA	NA	1	1	1	1	1	1	1	-1	-1	-1	1	-1	1	-1	-1	-1	-1	-1	1	1	-1	-1	-1	-1	1	1	-1	1	1	1
Line_381	EYT 13-14	3.72	85	92.7	NA	NA	NA	NA	NA	NA	NA	2.82	63	66.3	NA	NA	NA	NA	NA	1	1	1	1	1	1	1	-1	-1	-1	1	-1	1	-1	-1	-1	-1	-1	1	1	-1	-1	-1	-1	1	1	-1	1	1	1
Line_382	EYT 13-14	3.89	84	91.7	NA	NA	NA	NA	NA	NA	NA	1.69	63	59.7	NA	NA	NA	NA	NA	1	1	1	1	1	1	1	1	1	1	1	1	1	1	1	1	1	1	1	1	1	1	1	1	1	1	1	1	1	1
Line_383	EYT 13-14	3.67	87	86.3	NA	NA	NA	NA	NA	NA	NA	2.06	63.7	62.7	NA	NA	NA	NA	NA	1	-1	-1	-1	-1	-1	-1	NA	1	NA	-1	NA	-1	NA	NA	NA	-1	NA	NA	-1	NA	NA	NA	NA	-1	NA	NA	1	-1	1
Line_384	EYT 13-14	3.71	81	93	NA	NA	NA	NA	NA	NA	NA	2.87	61	66.7	NA	NA	NA	NA	NA	-1	-1	1	1	1	1	1	1	1	1	1	1	1	1	1	1	1	1	1	1	1	1	1	1	1	1	1	1	1	1
Line_385	EYT 13-14	2.94	82	94.3	NA	NA	NA	NA	NA	NA	NA	2.67	65.7	63.3	NA	NA	NA	NA	NA	1	-1	-1	-1	-1	-1	-1	1	1	NA	-1	NA	-1	1	-1	1	-1	-1	1	-1	-1	1	1	1	1	-1	1	1	-1	-1
Line_386	EYT 13-14	3.51	79	90.3	NA	NA	NA	NA	NA	NA	NA	2.83	60	63	NA	NA	NA	NA	NA	1	1	1	1	1	1	1	0	1	1	1	1	1	1	-1	-1	-1	-1	1	1	-1	-1	-1	-1	1	1	-1	-1	-1	1
Line_387	EYT 13-14	3.42	82	82	NA	NA	NA	NA	NA	NA	NA	1.93	63	59.3	NA	NA	NA	NA	NA	1	1	1	1	1	1	1	-1	-1	-1	1	-1	1	1	1	1	1	1	1	1	1	1	1	1	1	1	1	1	1	1
Line_388	EYT 13-14	3.13	78	82.3	NA	NA	NA	NA	NA	NA	NA	2.23	58.7	58	NA	NA	NA	NA	NA	1	1	1	1	1	1	1	1	1	1	1	1	1	1	1	1	1	1	1	1	1	1	1	1	1	1	1	1	1	1
Line_389	EYT 13-14	3.44	78	84	NA	NA	NA	NA	NA	NA	NA	2.2	59.7	56.7	NA	NA	NA	NA	NA	1	1	1	1	1	1	0	1	1	1	1	1	1	1	1	1	1	1	1	1	1	1	1	1	1	1	1	1	1	1
Line_390	EYT 13-14	3.39	84	82.3	NA	NA	NA	NA	NA	NA	NA	2.06	63.3	63	NA	NA	NA	NA	NA	1	1	1	1	1	1	1	-1	-1	-1	1	-1	1	1	1	1	1	1	1	1	1	1	1	1	1	1	1	1	1	1
Line_391	EYT 13-14	3.05	84	81.7	NA	NA	NA	NA	NA	NA	NA	1.75	63.3	60	NA	NA	NA	NA	NA	1	NA	NA	1	1	1	1	-1	-1	-1	1	-1	1	1	1	1	1	1	1	1	1	1	1	1	1	1	1	1	-1	NA
Line_392	EYT 13-14	3.54	81	93.7	NA	NA	NA	NA	NA	NA	NA	2.82	64	63.7	NA	NA	NA	NA	NA	1	1	1	1	1	1	1	1	1	1	1	1	1	1	1	1	1	1	1	1	1	1	1	1	1	1	1	1	1	1
Line_393	EYT 13-14	3.67	81	91	NA	NA	NA	NA	NA	NA	NA	2.36	62	64.7	NA	NA	NA	NA	NA	1	1	1	1	1	1	1	-1	-1	-1	-1	-1	-1	-1	-1	-1	-1	-1	1	0	-1	-1	-1	-1	1	1	-1	1	1	1
Line_394	EYT 13-14	3.63	82	87.3	NA	NA	NA	NA	NA	NA	NA	2.55	63	66.7	NA	NA	NA	NA	NA	1	1	1	0	1	-1	1	-1	-1	-1	-1	-1	1	-1	-1	-1	-1	-1	1	0	-1	-1	-1	-1	1	1	-1	1	1	1
Line_395	EYT 13-14	3.96	79	90.7	NA	NA	NA	NA	NA	NA	NA	2.64	62	65.7	NA	NA	NA	NA	NA	1	1	1	1	1	1	1	1	1	1	1	1	1	1	-1	-1	-1	-1	1	1	-1	-1	-1	-1	1	1	-1	-1	-1	1
Line_396	EYT 13-14	3.93	87	93.3	NA	NA	NA	NA	NA	NA	NA	2.4	63	71	NA	NA	NA	NA	NA	1	1	1	1	1	1	1	1	1	1	1	1	1	1	-1	-1	-1	-1	1	1	-1	-1	-1	-1	1	1	-1	-1	-1	1
Line_397	EYT 13-14	3.77	87	87.3	NA	NA	NA	NA	NA	NA	NA	2.79	63.7	73.3	NA	NA	NA	NA	NA	1	1	1	1	1	1	1	-1	-1	-1	1	-1	1	1	1	1	1	1	1	1	1	1	1	1	1	1	1	1	1	1
Line_398	EYT 13-14	3.22	85	93.3	NA	NA	NA	NA	NA	NA	NA	2.46	65.3	71.7	NA	NA	NA	NA	NA	1	-1	-1	-1	-1	-1	-1	NA	NA	NA	-1	NA	-1	-1	1	1	-1	1	-1	-1	-1	1	-1	-1	1	-1	1	1	-1	-1
Line_399	EYT 13-14	3.6	87	86.3	NA	NA	NA	NA	NA	NA	NA	2.57	64	68.3	NA	NA	NA	NA	NA	-1	-1	1	1	1	1	1	1	1	1	1	1	1	1	-1	-1	1	-1	-1	1	-1	-1	-1	-1	1	1	1	-1	-1	1
Line_400	EYT 13-14	3.84	86	86.3	NA	NA	NA	NA	NA	NA	NA	1.9	64.7	63.3	NA	NA	NA	NA	NA	1	1	1	1	1	1	1	1	1	1	1	1	1	1	1	1	1	1	1	1	1	1	1	1	1	1	1	1	1	1
Line_401	EYT 13-14	3.54	78	90.7	NA	NA	NA	NA	NA	NA	NA	2.92	61.3	63.3	NA	NA	NA	NA	NA	1	1	1	1	1	0	1	1	1	1	1	1	1	1	-1	-1	-1	-1	1	1	-1	-1	-1	-1	1	1	1	-1	-1	1
Line_402	EYT 13-14	3.57	86	86.7	NA	NA	NA	NA	NA	NA	NA	2.49	64.3	70	NA	NA	NA	NA	NA	1	1	1	1	1	1	1	1	1	1	1	1	1	1	-1	-1	1	-1	1	1	-1	-1	-1	-1	1	1	-1	-1	-1	1
Line_403	EYT 13-14	3.61	85	87.7	NA	NA	NA	NA	NA	NA	NA	1.87	64.7	66.7	NA	NA	NA	NA	NA	1	1	1	1	1	1	1	1	1	1	1	1	1	1	-1	-1	-1	-1	1	1	-1	-1	-1	-1	1	1	-1	-1	-1	1
Line_404	EYT 13-14	3.71	86	85.7	NA	NA	NA	NA	NA	NA	NA	2.2	65	64.3	NA	NA	NA	NA	NA	1	1	1	1	1	1	1	1	1	1	1	1	1	1	-1	-1	-1	-1	1	1	-1	-1	-1	-1	1	1	-1	-1	-1	1
Line_405	EYT 13-14	3.8	86	89.7	NA	NA	NA	NA	NA	NA	NA	2.64	62	64	NA	NA	NA	NA	NA	1	1	1	1	1	1	1	1	1	1	1	1	1	1	-1	-1	1	-1	1	1	-1	-1	1	1	1	1	1	1	1	1
Line_406	EYT 13-14	3.6	83	89.7	NA	NA	NA	NA	NA	NA	NA	2.51	62.7	62.3	NA	NA	NA	NA	NA	1	1	1	1	1	1	1	1	1	1	1	1	1	1	-1	-1	1	1	1	1	-1	-1	1	1	1	1	1	1	1	1
Line_407	EYT 13-14	3.66	86	86.7	NA	NA	NA	NA	NA	NA	NA	2.87	62	66.7	NA	NA	NA	NA	NA	1	1	1	1	1	1	1	1	1	1	1	1	1	1	-1	-1	1	-1	1	1	-1	-1	-1	-1	1	1	-1	-1	-1	1
Line_408	EYT 13-14	3.53	87	88.3	NA	NA	NA	NA	NA	NA	NA	2.77	61.7	70.7	NA	NA	NA	NA	NA	1	1	1	1	1	1	1	1	1	1	1	1	1	1	-1	-1	-1	-1	1	1	-1	-1	-1	-1	1	1	-1	-1	-1	1
Line_409	EYT 13-14	4.23	81	95	NA	NA	NA	NA	NA	NA	NA	2.27	62	72.3	NA	NA	NA	NA	NA	1	1	1	1	1	1	1	1	1	1	1	1	1	1	1	1	1	1	1	1	1	1	1	1	1	1	1	1	1	1
Line_410	EYT 13-14	4.37	84	90.7	NA	NA	NA	NA	NA	NA	NA	2.22	61	70	NA	NA	NA	NA	NA	1	1	1	1	1	1	1	-1	-1	-1	1	-1	1	1	1	1	1	1	1	1	1	1	1	1	1	1	1	1	1	1
Line_411	EYT 13-14	3.36	87	85.7	NA	NA	NA	NA	NA	NA	NA	1.89	64.3	71.7	NA	NA	NA	NA	NA	1	1	1	1	1	1	1	1	1	1	1	1	1	1	1	1	1	1	1	1	1	1	1	1	1	1	1	1	1	1
Line_412	EYT 13-14	4.29	83	91	NA	NA	NA	NA	NA	NA	NA	2.62	62.3	76.3	NA	NA	NA	NA	NA	1	1	1	1	1	1	1	1	1	1	1	1	1	1	1	1	1	1	1	1	1	1	1	1	1	1	1	1	1	1
Line_413	EYT 13-14	3.89	86	87.3	NA	NA	NA	NA	NA	NA	NA	2.18	63.7	67.3	NA	NA	NA	NA	NA	1	1	1	1	1	1	1	1	1	1	1	1	1	1	1	1	1	1	1	1	1	1	1	1	1	1	1	1	1	1
Line_414	EYT 13-14	3.7	81	87.7	NA	NA	NA	NA	NA	NA	NA	2.38	59.7	69.7	NA	NA	NA	NA	NA	1	1	1	1	1	1	1	-1	-1	-1	1	-1	1	1	1	1	1	1	1	1	1	1	1	1	1	1	1	1	1	1
Line_415	EYT 13-14	3.88	82	87.7	NA	NA	NA	NA	NA	NA	NA	2.25	62	67	NA	NA	NA	NA	NA	1	1	1	1	1	1	1	-1	-1	-1	1	-1	1	1	1	1	1	1	1	1	1	1	1	1	1	1	1	1	1	1
Line_416	EYT 13-14	4.06	78	91	NA	NA	NA	NA	NA	NA	NA	2.26	60	70	NA	NA	NA	NA	NA	1	1	1	1	1	1	1	-1	-1	-1	1	-1	1	1	1	1	1	1	1	1	1	1	1	1	1	1	1	1	-1	1
Line_417	EYT 13-14	3	86	84.7	NA	NA	NA	NA	NA	NA	NA	1	62.7	68.7	NA	NA	NA	NA	NA	1	1	1	1	1	1	1	1	1	1	1	1	1	1	1	1	1	1	1	1	1	1	1	1	1	1	1	1	1	1
Line_418	EYT 13-14	3.42	86	82.7	NA	NA	NA	NA	NA	NA	NA	2.38	63.3	74.7	NA	NA	NA	NA	NA	-1	1	1	1	1	1	1	-1	-1	-1	1	-1	1	-1	-1	-1	-1	-1	1	1	-1	-1	-1	-1	1	1	-1	-1	-1	1
Line_419	EYT 13-14	3.72	81	87.7	NA	NA	NA	NA	NA	NA	NA	2.31	60.3	65.3	NA	NA	NA	NA	NA	1	NA	NA	NA	NA	1	NA	-1	-1	-1	NA	-1	NA	-1	-1	-1	-1	-1	1	1	-1	-1	-1	-1	-1	1	-1	-1	-1	1
Line_420	EYT 13-14	3.95	85	88	NA	NA	NA	NA	NA	NA	NA	1.52	63	NA	NA	NA	NA	NA	NA	1	1	1	1	1	1	1	1	1	1	1	1	1	1	1	1	1	1	1	1	1	1	1	1	1	1	1	1	1	1
Line_421	EYT 13-14	3.9	86	87	NA	NA	NA	NA	NA	NA	NA	1.51	62.3	70	NA	NA	NA	NA	NA	1	1	1	1	1	1	1	1	1	1	1	1	1	1	1	1	1	1	1	1	1	1	1	1	1	1	1	1	1	1
Line_422	EYT 13-14	3.87	87	85.3	NA	NA	NA	NA	NA	NA	NA	1.72	62.3	60.3	NA	NA	NA	NA	NA	0	1	1	1	1	1	1	1	1	1	1	1	1	1	1	1	1	1	1	1	1	1	1	1	1	1	1	1	1	1
Line_423	EYT 13-14	3.74	87	84.7	NA	NA	NA	NA	NA	NA	NA	2.2	65.7	62.7	NA	NA	NA	NA	NA	-1	-1	1	1	1	1	1	1	1	0	1	1	1	1	1	1	1	1	1	1	1	1	1	1	1	1	1	1	1	1
Line_424	EYT 13-14	3.36	87	88.3	NA	NA	NA	NA	NA	NA	NA	2.18	63.7	73	NA	NA	NA	NA	NA	1	1	1	1	1	1	1	1	1	1	1	1	1	1	1	1	1	1	1	1	1	1	1	1	1	1	1	1	1	1
Line_425	EYT 13-14	3.64	87	84	NA	NA	NA	NA	NA	NA	NA	1.52	64.7	70	NA	NA	NA	NA	NA	1	-1	-1	-1	-1	-1	-1	1	1	1	-1	1	-1	NA	NA	NA	-1	NA	1	-1	NA	NA	NA	NA	-1	-1	NA	1	-1	1
Line_426	EYT 13-14	3.82	83	85.3	NA	NA	NA	NA	NA	NA	NA	1.72	62	62.3	NA	NA	NA	NA	NA	-1	1	1	1	1	1	1	1	1	1	1	1	1	1	1	1	1	1	1	1	1	1	1	1	1	1	1	1	1	1
Line_427	EYT 13-14	4.08	87	93	NA	NA	NA	NA	NA	NA	NA	2.64	61.7	70	NA	NA	NA	NA	NA	1	1	1	1	1	1	1	-1	-1	-1	1	-1	1	-1	-1	-1	-1	-1	1	1	-1	-1	-1	-1	1	-1	-1	-1	-1	1
Line_428	EYT 13-14	NA	86	85	NA	NA	NA	NA	NA	NA	NA	1	64	64.7	NA	NA	NA	NA	NA	1	1	1	1	1	1	1	1	-1	-1	1	-1	1	-1	-1	-1	-1	-1	1	1	-1	-1	-1	-1	1	1	-1	1	1	1
Line_429	EYT 13-14	3.52	84	78	NA	NA	NA	NA	NA	NA	NA	1.21	62	59	NA	NA	NA	NA	NA	-1	1	1	1	1	1	1	1	1	1	1	1	1	1	1	1	1	1	1	1	1	1	1	1	1	1	1	1	1	1
Line_430	EYT 13-14	3.84	80	89.3	NA	NA	NA	NA	NA	NA	NA	1.77	58.7	69	NA	NA	NA	NA	NA	1	-1	-1	-1	-1	-1	-1	1	1	1	-1	1	-1	1	-1	-1	-1	-1	1	-1	-1	1	-1	-1	0	-1	-1	1	-1	-1
Line_431	EYT 13-14	3.54	87	84.7	NA	NA	NA	NA	NA	NA	NA	2.32	65	70.3	NA	NA	NA	NA	NA	1	1	1	1	1	1	1	1	1	1	1	1	1	1	1	1	1	1	1	1	1	1	1	1	1	1	1	1	1	1
Line_432	EYT 13-14	4.05	84	91.3	NA	NA	NA	NA	NA	NA	NA	1.68	62	65	NA	NA	NA	NA	NA	1	1	1	1	1	1	1	1	1	1	1	1	1	1	1	1	1	1	1	1	1	1	1	1	1	1	1	1	1	1
Line_433	EYT 13-14	4.17	85	87	NA	NA	NA	NA	NA	NA	NA	3.04	65	76.7	NA	NA	NA	NA	NA	0	-1	1	1	1	1	1	1	1	1	1	1	1	1	1	1	1	1	1	0	1	1	1	1	1	1	1	1	1	1
Line_434	EYT 13-14	4.09	80	82	NA	NA	NA	NA	NA	NA	NA	3.24	61	70.3	NA	NA	NA	NA	NA	1	1	1	1	1	1	1	-1	-1	-1	1	-1	1	1	1	1	1	1	1	1	1	1	1	1	1	1	1	1	1	1
Line_435	EYT 13-14	4.04	81	87.7	NA	NA	NA	NA	NA	NA	NA	2.7	61.3	63	NA	NA	NA	NA	NA	-1	-1	1	1	1	1	1	-1	-1	-1	1	0	1	-1	-1	-1	-1	-1	-1	1	-1	-1	-1	-1	1	1	-1	-1	-1	1
Line_436	EYT 13-14	3.77	86	86.3	NA	NA	NA	NA	NA	NA	NA	2.38	65	65	NA	NA	NA	NA	NA	-1	-1	1	1	1	1	1	-1	-1	-1	1	0	1	-1	-1	1	-1	-1	-1	1	-1	-1	-1	-1	1	-1	-1	-1	-1	1
Line_437	EYT 13-14	4.01	78	97	NA	NA	NA	NA	NA	NA	NA	2.52	58	62	NA	NA	NA	NA	NA	-1	-1	1	1	1	1	1	-1	1	-1	1	0	1	-1	1	1	1	-1	-1	1	-1	1	-1	-1	1	1	-1	-1	-1	1
Line_438	EYT 13-14	3.84	85	86	NA	NA	NA	NA	NA	NA	NA	2.67	62	72	NA	NA	NA	NA	NA	-1	-1	1	1	1	1	1	1	1	1	1	1	1	1	1	1	1	1	1	1	1	1	1	1	1	1	1	1	1	1
Line_439	EYT 13-14	4.03	86	92	NA	NA	NA	NA	NA	NA	NA	2.57	64	62	NA	NA	NA	NA	NA	-1	-1	1	1	1	1	1	1	1	1	1	1	1	1	1	1	1	1	1	1	1	1	1	1	1	1	1	1	1	1
Line_440	EYT 13-14	3.82	78	86	NA	NA	NA	NA	NA	NA	NA	2.22	61	65	NA	NA	NA	NA	NA	-1	-1	1	1	1	1	1	1	1	1	1	1	1	1	1	1	1	1	1	1	1	1	1	1	1	1	1	1	1	1
Line_441	EYT 13-14	3.78	80	NA	NA	NA	NA	NA	NA	NA	NA	2.62	61	57	NA	NA	NA	NA	NA	-1	-1	1	1	1	1	1	1	1	1	1	1	1	1	1	1	1	1	1	1	1	1	1	1	1	1	1	1	1	1
Line_442	EYT 13-14	3.58	81	78	NA	NA	NA	NA	NA	NA	NA	2.3	59	62	NA	NA	NA	NA	NA	-1	-1	1	1	1	1	1	NA	NA	NA	1	NA	1	-1	-1	-1	-1	-1	-1	1	-1	1	-1	-1	1	-1	-1	1	-1	-1
Line_443	EYT 13-14	3.68	81	86	NA	NA	NA	NA	NA	NA	NA	2.9	62	71.3	NA	NA	NA	NA	NA	1	1	1	1	1	1	1	1	1	0	1	0	1	0	-1	1	1	-1	0	1	1	1	-1	-1	1	1	1	-1	-1	1
Line_444	EYT 13-14	3.74	82	88.7	NA	NA	NA	NA	NA	NA	NA	2.2	64.3	58	NA	NA	NA	NA	NA	-1	-1	1	1	1	1	1	1	1	1	1	1	1	1	1	1	1	1	1	1	1	1	1	1	1	1	1	-1	-1	1
Line_445	EYT 13-14	3.81	84	85.7	NA	NA	NA	NA	NA	NA	NA	2.79	62.7	74.3	NA	NA	NA	NA	NA	-1	-1	1	1	1	1	1	-1	-1	-1	1	0	1	-1	-1	-1	-1	-1	-1	1	-1	-1	1	1	1	1	1	1	1	1
Line_446	EYT 13-14	3.61	80	88	NA	NA	NA	NA	NA	NA	NA	2.52	62	64.7	NA	NA	NA	NA	NA	-1	-1	1	1	1	1	1	1	1	1	1	1	1	1	1	1	1	1	1	1	1	1	1	1	1	1	1	1	1	1
Line_447	EYT 13-14	3.34	79	87	NA	NA	NA	NA	NA	NA	NA	2.26	59	61.7	NA	NA	NA	NA	NA	-1	-1	1	1	1	1	1	NA	NA	NA	1	-1	1	-1	-1	-1	-1	-1	-1	1	-1	1	-1	-1	1	-1	-1	1	-1	-1
Line_448	EYT 13-14	3.64	86	81.7	NA	NA	NA	NA	NA	NA	NA	3.07	62.3	72.3	NA	NA	NA	NA	NA	1	1	1	1	1	1	1	-1	-1	-1	1	-1	1	-1	-1	-1	-1	-1	1	1	-1	-1	1	-1	1	1	1	1	1	1
Line_449	EYT 13-14	4.08	86	91.3	NA	NA	NA	NA	NA	NA	NA	2.59	66.7	66	NA	NA	NA	NA	NA	-1	1	1	1	1	1	1	1	1	1	1	1	1	1	1	1	1	1	1	1	1	1	1	1	1	1	1	1	1	1
Line_450	EYT 13-14	3.86	86	86.7	NA	NA	NA	NA	NA	NA	NA	2.03	65	64	NA	NA	NA	NA	NA	-1	-1	1	1	1	1	1	1	1	1	1	1	1	1	1	1	1	1	1	1	1	1	1	1	1	1	1	1	1	1
Line_451	EYT 13-14	3.93	81	93.7	NA	NA	NA	NA	NA	NA	NA	2.67	62.7	67	NA	NA	NA	NA	NA	-1	-1	1	1	1	1	1	1	1	1	1	1	1	1	1	1	1	1	1	1	1	1	1	1	1	1	1	1	1	1
Line_452	EYT 13-14	3.34	80	92	NA	NA	NA	NA	NA	NA	NA	2.68	60.3	65	NA	NA	NA	NA	NA	1	1	1	1	1	1	1	1	1	1	1	1	1	1	1	1	1	1	1	1	1	1	1	1	1	1	1	1	1	1
Line_453	EYT 13-14	3.46	82	85.3	NA	NA	NA	NA	NA	NA	NA	1.8	64.7	61.3	NA	NA	NA	NA	NA	1	1	1	1	1	1	1	1	1	1	1	1	1	1	1	1	1	1	1	1	1	1	1	-1	1	1	-1	-1	-1	1
Line_454	EYT 13-14	3.51	84	84.3	NA	NA	NA	NA	NA	NA	NA	1.93	64.7	59	NA	NA	NA	NA	NA	1	1	1	1	1	1	1	1	1	1	1	1	1	1	1	1	1	1	1	1	1	1	1	-1	1	1	-1	-1	-1	1
Line_455	EYT 13-14	4.14	80	86	NA	NA	NA	NA	NA	NA	NA	2.77	58.3	70	NA	NA	NA	NA	NA	1	1	1	1	1	1	1	1	1	1	1	1	1	1	1	1	1	1	1	1	1	1	1	1	1	1	1	1	1	1
Line_456	EYT 13-14	3.62	83	82.3	NA	NA	NA	NA	NA	NA	NA	1.92	64.7	62.3	NA	NA	NA	NA	NA	1	1	1	1	1	1	1	1	1	1	1	1	1	1	1	1	1	1	1	1	1	1	1	-1	1	1	-1	-1	-1	1
Line_457	EYT 13-14	3.61	83	82.3	NA	NA	NA	NA	NA	NA	NA	1.86	64.3	65	NA	NA	NA	NA	NA	1	1	1	1	1	1	1	1	1	1	1	1	1	1	1	1	1	1	1	1	1	1	1	-1	1	1	-1	-1	-1	1
Line_458	EYT 13-14	3.38	85	83.3	NA	NA	NA	NA	NA	NA	NA	1.56	64.7	62.7	NA	NA	NA	NA	NA	1	1	1	1	1	1	1	1	1	1	1	1	1	1	1	1	1	1	1	1	1	1	1	-1	1	1	-1	-1	-1	1
Line_459	EYT 13-14	3.68	86	83.7	NA	NA	NA	NA	NA	NA	NA	2.14	61.7	62.3	NA	NA	NA	NA	NA	1	1	1	1	1	1	1	-1	-1	-1	1	-1	1	1	1	1	1	1	1	1	1	1	1	1	1	1	1	1	1	1
Line_460	EYT 13-14	4.01	81	95.7	NA	NA	NA	NA	NA	NA	NA	2.81	60.7	71.3	NA	NA	NA	NA	NA	-1	-1	1	1	1	1	1	1	1	1	1	1	1	1	1	1	1	1	1	1	1	1	1	1	1	1	1	1	1	1
Line_461	EYT 13-14	3.97	87	85	NA	NA	NA	NA	NA	NA	NA	2.62	62.3	68.7	NA	NA	NA	NA	NA	-1	-1	1	1	1	1	1	1	1	1	1	1	1	1	1	1	1	1	1	1	1	1	1	1	1	1	1	1	1	1
Line_462	EYT 13-14	3.73	87	84.3	NA	NA	NA	NA	NA	NA	NA	2.46	62	65.7	NA	NA	NA	NA	NA	-1	1	1	1	1	1	1	1	1	1	1	1	1	1	1	1	1	1	1	1	1	1	1	1	1	1	1	1	1	1
Line_463	EYT 13-14	4.04	84	92.3	NA	NA	NA	NA	NA	NA	NA	3.08	62.7	77	NA	NA	NA	NA	NA	-1	-1	1	1	1	1	1	1	1	1	1	1	1	1	1	1	1	1	1	1	1	1	1	1	1	1	1	1	0	1
Line_464	EYT 13-14	3.78	82	93	NA	NA	NA	NA	NA	NA	NA	2.93	61.3	73.7	NA	NA	NA	NA	NA	-1	-1	1	1	1	1	1	1	1	1	1	1	1	1	1	1	1	1	1	1	1	1	1	1	1	1	1	1	1	1
Line_465	EYT 13-14	4.18	81	95	NA	NA	NA	NA	NA	NA	NA	2.85	62	67.7	NA	NA	NA	NA	NA	-1	-1	1	1	1	1	1	1	1	1	1	1	1	1	1	1	1	1	1	1	1	1	1	1	1	0	1	1	1	1
Line_466	EYT 13-14	3.87	85	86.3	NA	NA	NA	NA	NA	NA	NA	2.43	63.3	72.3	NA	NA	NA	NA	NA	1	1	1	1	1	1	1	1	1	1	1	1	1	1	1	1	1	1	1	1	1	1	1	1	1	1	1	1	1	1
Line_467	EYT 13-14	3.87	87	87	NA	NA	NA	NA	NA	NA	NA	2.4	63.7	71	NA	NA	NA	NA	NA	1	1	1	1	1	1	1	1	1	1	1	1	1	1	1	1	1	1	1	1	1	1	1	1	1	1	1	1	1	1
Line_468	EYT 13-14	3.54	81	87	NA	NA	NA	NA	NA	NA	NA	2.25	59	63	NA	NA	NA	NA	NA	1	1	1	1	1	1	1	1	1	1	1	1	1	1	1	1	1	1	1	1	1	1	1	1	1	1	1	1	1	1
Line_469	EYT 13-14	3.95	80	85	NA	NA	NA	NA	NA	NA	NA	2.6	58	65	NA	NA	NA	NA	NA	1	-1	-1	-1	-1	-1	-1	1	1	1	-1	1	-1	1	-1	-1	-1	-1	1	-1	-1	-1	-1	-1	-1	-1	-1	1	-1	1
Line_470	EYT 13-14	3.15	81	86	NA	NA	NA	NA	NA	NA	NA	2.42	60	60	NA	NA	NA	NA	NA	1	1	1	0	1	0	0	1	1	1	1	1	0	1	1	1	1	1	1	0	1	1	1	1	0	1	1	1	0	1
Line_471	EYT 13-14	3.78	80	92	NA	NA	NA	NA	NA	NA	NA	3.17	60	64	NA	NA	NA	NA	NA	-1	-1	1	1	1	1	1	-1	-1	-1	1	0	1	-1	-1	-1	-1	-1	-1	1	-1	-1	-1	-1	1	-1	-1	-1	-1	1
Line_472	EYT 13-14	3.97	80	97	NA	NA	NA	NA	NA	NA	NA	2.91	60	62	NA	NA	NA	NA	NA	-1	-1	1	1	1	1	1	-1	-1	-1	1	0	1	-1	-1	-1	-1	-1	-1	1	-1	-1	-1	-1	1	-1	-1	-1	-1	1
Line_473	EYT 13-14	4.23	81	96	NA	NA	NA	NA	NA	NA	NA	2.66	59	67	NA	NA	NA	NA	NA	-1	-1	1	1	1	1	1	1	1	1	1	1	1	1	1	1	1	1	1	1	1	1	1	1	1	1	1	1	1	1
Line_474	EYT 13-14	3.8	84	84.3	NA	NA	NA	NA	NA	NA	NA	2.27	67.3	59.3	NA	NA	NA	NA	NA	-1	-1	1	1	1	1	1	-1	-1	-1	1	0	1	-1	-1	-1	-1	-1	-1	1	-1	-1	-1	-1	1	1	-1	-1	-1	1
Line_475	EYT 13-14	3.87	84	85	NA	NA	NA	NA	NA	NA	NA	1.94	63	68	NA	NA	NA	NA	NA	-1	-1	1	1	1	1	1	1	1	1	1	1	1	1	1	1	1	1	1	1	1	1	1	1	1	1	1	1	1	1
Line_476	EYT 13-14	3.88	84	80	NA	NA	NA	NA	NA	NA	NA	1.99	63	67	NA	NA	NA	NA	NA	0	-1	1	1	1	1	1	1	1	1	1	1	1	1	1	1	1	1	1	1	1	1	1	1	1	1	1	1	1	1
Line_477	EYT 13-14	3.95	85	85	NA	NA	NA	NA	NA	NA	NA	2.04	62	69	NA	NA	NA	NA	NA	-1	-1	1	1	1	1	1	1	1	1	1	1	1	1	1	1	1	1	1	1	1	1	1	1	1	1	1	1	1	1
Line_478	EYT 13-14	4.03	86	80	NA	NA	NA	NA	NA	NA	NA	2.28	64	66	NA	NA	NA	NA	NA	-1	-1	1	1	1	1	1	1	1	1	1	1	1	1	1	1	1	1	1	1	1	1	1	1	1	1	1	1	1	1
Line_479	EYT 13-14	4.1	78	82	NA	NA	NA	NA	NA	NA	NA	2.27	61	58	NA	NA	NA	NA	NA	1	1	1	1	1	1	1	1	1	1	1	1	1	1	1	1	1	1	1	1	1	1	1	1	1	1	1	1	1	1
Line_480	EYT 13-14	3.51	85	86	NA	NA	NA	NA	NA	NA	NA	2.79	65.7	68	NA	NA	NA	NA	NA	1	1	1	1	1	1	1	1	1	1	1	1	1	1	1	1	1	1	1	1	1	1	1	1	1	1	1	1	1	1
Line_481	EYT 13-14	3.91	79	86.3	NA	NA	NA	NA	NA	NA	NA	2.46	58.3	72.7	NA	NA	NA	NA	NA	-1	-1	1	1	1	1	1	NA	-1	NA	1	NA	1	-1	-1	-1	-1	-1	-1	1	-1	1	-1	-1	1	-1	-1	1	-1	-1
Line_482	EYT 13-14	4	87	94	NA	NA	NA	NA	NA	NA	NA	1.78	65.3	67	NA	NA	NA	NA	NA	-1	-1	1	1	1	1	1	1	1	1	1	1	1	1	1	1	1	1	1	1	1	1	1	1	1	1	1	1	1	1
Line_483	EYT 13-14	3.93	86	91.7	NA	NA	NA	NA	NA	NA	NA	1.7	65.7	69.3	NA	NA	NA	NA	NA	-1	-1	1	1	1	1	1	1	1	1	1	1	1	1	1	1	1	1	1	1	1	1	1	1	1	1	1	1	1	1
Line_484	EYT 13-14	3.76	86	89	NA	NA	NA	NA	NA	NA	NA	1.68	64.7	63.3	NA	NA	NA	NA	NA	-1	-1	1	1	1	1	1	1	1	1	1	1	1	1	1	1	1	1	1	1	1	1	1	1	1	1	1	1	1	1
Line_485	EYT 13-14	3.55	85	90	NA	NA	NA	NA	NA	NA	NA	1.79	65.3	66.3	NA	NA	NA	NA	NA	-1	-1	1	1	1	1	1	1	1	1	1	1	1	1	1	1	1	1	1	1	1	1	1	1	1	1	1	1	1	1
Line_486	EYT 13-14	3.72	85	95.7	NA	NA	NA	NA	NA	NA	NA	1.81	64.3	64.3	NA	NA	NA	NA	NA	-1	-1	1	1	1	1	1	1	1	1	1	1	1	1	1	1	1	1	1	1	1	1	1	1	1	1	1	1	1	1
Line_487	EYT 13-14	4.01	79	91	NA	NA	NA	NA	NA	NA	NA	2.64	63.7	61.7	NA	NA	NA	NA	NA	-1	-1	1	1	1	1	1	-1	NA	-1	1	-1	1	-1	-1	-1	-1	-1	0	1	-1	-1	-1	-1	1	1	-1	-1	-1	1
Line_488	EYT 13-14	3.54	87	89	NA	NA	NA	NA	NA	NA	NA	2.5	66.3	69.3	NA	NA	NA	NA	NA	1	1	1	1	1	1	1	1	1	1	1	1	1	1	1	1	1	1	1	1	1	1	1	1	1	1	1	1	1	1
Line_489	EYT 13-14	NA	96	82	NA	NA	NA	NA	NA	NA	NA	1.05	NA	62	NA	NA	NA	NA	NA	1	1	1	1	1	1	1	-1	-1	-1	1	-1	1	-1	-1	-1	-1	-1	1	1	-1	-1	-1	-1	1	1	-1	1	-1	1
Line_490	EYT 13-14	NA	91	84	NA	NA	NA	NA	NA	NA	NA	2.07	65	67	NA	NA	NA	NA	NA	1	1	1	1	1	1	1	1	1	1	1	1	1	1	1	1	1	1	1	1	1	1	1	1	1	1	1	1	1	1
Line_491	EYT 13-14	NA	74	94.7	NA	NA	NA	NA	NA	NA	NA	2.42	61.3	58.7	NA	NA	NA	NA	NA	1	1	1	1	1	1	1	1	1	1	1	1	1	1	1	1	1	1	1	1	1	1	1	1	1	1	1	1	1	1
Line_492	EYT 13-14	2.64	89	81.3	NA	NA	NA	NA	NA	NA	NA	2.36	65.3	62.3	NA	NA	NA	NA	NA	1	1	1	1	1	1	1	1	1	1	1	1	1	1	1	1	1	1	1	1	1	1	1	-1	1	1	1	1	1	1
Line_493	EYT 13-14	2.64	93	77.3	NA	NA	NA	NA	NA	NA	NA	1.18	65.3	65.7	NA	NA	NA	NA	NA	1	1	1	1	1	1	1	-1	-1	-1	1	-1	1	-1	-1	-1	-1	-1	1	1	-1	-1	-1	-1	1	-1	-1	-1	-1	1
Line_494	EYT 13-14	2.84	88	80	NA	NA	NA	NA	NA	NA	NA	3.02	63	72	NA	NA	NA	NA	NA	1	1	1	1	1	1	1	1	1	1	1	1	1	1	1	1	1	1	1	1	1	1	1	-1	1	1	-1	-1	-1	1
Line_495	EYT 13-14	2.87	90	80	NA	NA	NA	NA	NA	NA	NA	1.61	67	65	NA	NA	NA	NA	NA	1	1	1	1	1	1	1	-1	-1	-1	1	-1	1	0	0	-1	-1	-1	1	1	-1	-1	-1	-1	1	1	-1	0	-1	1
Line_496	EYT 13-14	2.87	94	75.3	NA	NA	NA	NA	NA	NA	NA	1.97	67	68	NA	NA	NA	NA	NA	1	1	1	1	1	1	1	0	0	0	1	-1	1	1	1	1	1	1	1	1	1	1	1	1	1	1	1	1	1	1
Line_497	EYT 13-14	2.89	88	80.3	NA	NA	NA	NA	NA	NA	NA	1.95	64.3	69.3	NA	NA	NA	NA	NA	1	1	1	1	NA	1	1	-1	-1	-1	1	-1	NA	-1	-1	-1	-1	-1	1	1	-1	-1	-1	-1	1	1	-1	-1	-1	1
Line_498	EYT 13-14	2.95	90	86.7	NA	NA	NA	NA	NA	NA	NA	2.38	64.7	71.3	NA	NA	NA	NA	NA	1	1	1	1	1	1	1	1	1	1	1	1	1	1	1	1	1	1	1	1	1	1	1	-1	1	1	1	1	1	1
Line_499	EYT 13-14	2.95	91	87	NA	NA	NA	NA	NA	NA	NA	2.64	68.7	68	NA	NA	NA	NA	NA	-1	-1	1	1	1	1	1	-1	-1	-1	1	0	1	-1	-1	-1	-1	-1	-1	1	-1	-1	-1	1	1	1	1	0	0	1
Line_500	EYT 13-14	2.96	88	NA	NA	NA	NA	NA	NA	NA	NA	2.48	64	55	NA	NA	NA	NA	NA	1	1	1	1	1	1	1	1	1	1	1	1	1	1	-1	-1	-1	-1	1	1	-1	-1	-1	-1	1	1	-1	-1	-1	1
Line_501	EYT 13-14	2.97	92	87	NA	NA	NA	NA	NA	NA	NA	2.2	68	65	NA	NA	NA	NA	NA	1	1	1	1	1	1	1	1	1	1	1	1	1	1	1	0	1	1	1	1	-1	1	1	0	0	1	1	1	1	1
Line_502	EYT 13-14	2.98	76	92.7	NA	NA	NA	NA	NA	NA	NA	2	57.7	60.3	NA	NA	NA	NA	NA	1	1	1	1	1	1	1	-1	-1	-1	1	-1	1	-1	-1	-1	-1	-1	1	1	-1	-1	-1	-1	1	1	-1	-1	-1	1
Line_503	EYT 13-14	3	90	77	NA	NA	NA	NA	NA	NA	NA	2.76	64	67	NA	NA	NA	NA	NA	1	1	1	1	1	1	1	1	1	1	1	1	1	1	1	1	1	1	1	1	1	1	1	1	1	1	1	1	1	1
Line_504	EYT 13-14	3	93	NA	NA	NA	NA	NA	NA	NA	NA	2.15	66	55	NA	NA	NA	NA	NA	1	1	1	1	1	1	1	1	1	1	1	1	1	1	-1	-1	-1	-1	1	1	-1	-1	-1	-1	1	1	-1	-1	-1	1
Line_505	EYT 13-14	3.09	91	80.3	NA	NA	NA	NA	NA	NA	NA	1.84	69	59.7	NA	NA	NA	NA	NA	-1	-1	1	1	1	1	1	-1	-1	-1	1	0	1	1	1	1	1	1	1	1	1	1	-1	0	1	-1	1	1	-1	-1
Line_506	EYT 13-14	3.09	95	75	NA	NA	NA	NA	NA	NA	NA	2.28	NA	55	NA	NA	NA	NA	NA	1	1	1	1	1	1	1	-1	-1	-1	1	-1	1	1	1	1	1	1	1	1	1	1	1	1	1	1	1	1	1	1
Line_507	EYT 13-14	3.09	90	86	NA	NA	NA	NA	NA	NA	NA	2.5	63	76.7	NA	NA	NA	NA	NA	-1	-1	1	1	1	1	1	1	1	-1	1	1	1	0	1	1	1	1	1	1	-1	1	1	0	1	1	-1	1	-1	1
Line_508	EYT 13-14	3.1	90	82	NA	NA	NA	NA	NA	NA	NA	2.31	65	61	NA	NA	NA	NA	NA	1	1	1	1	1	1	1	-1	-1	-1	1	-1	1	1	1	1	1	1	1	1	1	1	1	1	1	1	1	1	1	1
Line_509	EYT 13-14	3.11	88	87.7	NA	NA	NA	NA	NA	NA	NA	2.95	65.3	72.7	NA	NA	NA	NA	NA	1	1	1	1	1	1	1	-1	-1	-1	1	-1	1	1	1	1	1	1	1	1	1	1	1	1	1	1	1	1	1	1
Line_510	EYT 13-14	3.12	92	82	NA	NA	NA	NA	NA	NA	NA	2.02	67	65	NA	NA	NA	NA	NA	1	1	1	1	1	1	1	1	1	1	1	1	1	1	1	1	1	1	1	1	1	1	1	1	1	1	1	1	1	1
Line_511	EYT 13-14	3.12	95	84	NA	NA	NA	NA	NA	NA	NA	1.98	68	73	NA	NA	NA	NA	NA	1	1	1	1	-1	-1	1	-1	-1	-1	1	-1	1	-1	-1	-1	-1	-1	1	-1	-1	-1	-1	-1	-1	-1	-1	0	-1	1
Line_512	EYT 13-14	3.13	90	89	NA	NA	NA	NA	NA	NA	NA	2.08	65	69.3	NA	NA	NA	NA	NA	1	1	1	1	1	1	1	1	1	1	1	1	1	1	1	1	1	1	1	1	1	1	1	1	1	1	1	1	1	1
Line_513	EYT 13-14	3.14	88	81.3	NA	NA	NA	NA	NA	NA	NA	1.82	63.3	62	NA	NA	NA	NA	NA	0	1	1	1	1	1	1	-1	-1	-1	1	-1	1	0	-1	0	-1	-1	1	1	-1	-1	-1	-1	1	1	-1	-1	-1	1
Line_514	EYT 13-14	3.15	91	78	NA	NA	NA	NA	NA	NA	NA	2.62	65	67	NA	NA	NA	NA	NA	1	1	1	1	1	1	1	1	1	1	1	1	1	1	1	1	1	1	1	1	1	1	1	1	1	1	1	1	1	1
Line_515	EYT 13-14	3.15	90	85	NA	NA	NA	NA	NA	NA	NA	2.42	66	74	NA	NA	NA	NA	NA	1	1	1	1	1	1	1	1	1	1	1	1	1	1	1	1	1	1	1	1	1	1	1	1	1	1	1	1	1	1
Line_516	EYT 13-14	3.16	93	73	NA	NA	NA	NA	NA	NA	NA	2.12	69	53	NA	NA	NA	NA	NA	1	1	1	1	1	1	1	1	1	1	1	1	1	1	1	1	1	1	1	1	1	1	1	1	1	1	1	1	1	1
Line_517	EYT 13-14	3.18	92	82.3	NA	NA	NA	NA	NA	NA	NA	1.75	68	59	NA	NA	NA	NA	NA	1	1	1	1	1	1	1	1	1	1	1	1	1	1	1	1	1	1	1	1	1	1	1	1	1	1	1	1	1	1
Line_518	EYT 13-14	3.18	88	79	NA	NA	NA	NA	NA	NA	NA	2.4	63	70	NA	NA	NA	NA	NA	1	-1	1	1	1	1	1	1	1	1	1	1	1	1	1	1	1	1	1	1	1	1	1	1	1	1	1	1	1	1
Line_519	EYT 13-14	3.18	96	86	NA	NA	NA	NA	NA	NA	NA	1.53	69	76	NA	NA	NA	NA	NA	-1	-1	1	1	1	1	1	1	1	1	1	1	1	1	1	1	1	1	1	1	1	1	1	1	1	1	1	1	1	1
Line_520	EYT 13-14	3.2	90	74	NA	NA	NA	NA	NA	NA	NA	1.67	66	60	NA	NA	NA	NA	NA	1	1	1	1	1	1	1	1	1	1	1	1	1	1	0	1	1	1	1	1	1	0	1	1	1	1	1	1	1	1
Line_521	EYT 13-14	3.2	90	79	NA	NA	NA	NA	NA	NA	NA	2.36	66	70	NA	NA	NA	NA	NA	1	1	1	1	1	1	1	1	1	1	1	1	1	1	1	1	1	1	1	0	1	1	1	1	1	1	1	1	1	1
Line_522	EYT 13-14	3.21	75	99.3	NA	NA	NA	NA	NA	NA	NA	2.53	58.3	64.7	NA	NA	NA	NA	NA	1	-1	-1	-1	-1	-1	-1	1	1	1	-1	1	-1	NA	NA	NA	-1	NA	1	-1	NA	NA	NA	NA	-1	1	-1	1	1	1
Line_523	EYT 13-14	3.21	90	91	NA	NA	NA	NA	NA	NA	NA	2.15	67	68	NA	NA	NA	NA	NA	1	1	1	1	1	1	1	-1	-1	-1	1	-1	1	1	1	1	1	1	1	1	1	1	1	1	1	1	1	1	1	1
Line_524	EYT 13-14	3.22	91	72	NA	NA	NA	NA	NA	NA	NA	2.19	65	63	NA	NA	NA	NA	NA	1	1	1	1	1	1	1	1	1	1	1	1	1	1	-1	-1	-1	-1	1	1	-1	-1	-1	-1	1	1	-1	-1	-1	1
Line_525	EYT 13-14	3.23	90	81.3	NA	NA	NA	NA	NA	NA	NA	1.21	65	61.3	NA	NA	NA	NA	NA	1	1	1	1	1	1	1	-1	-1	-1	1	-1	1	-1	-1	-1	-1	-1	1	1	-1	-1	-1	-1	1	-1	-1	-1	-1	1
Line_526	EYT 13-14	3.23	89	73	NA	NA	NA	NA	NA	NA	NA	1.8	65	61.3	NA	NA	NA	NA	NA	1	1	1	0	1	1	1	-1	-1	-1	1	-1	1	-1	-1	-1	-1	-1	1	1	-1	-1	-1	-1	1	1	-1	-1	-1	1
Line_527	EYT 13-14	3.24	93	86	NA	NA	NA	NA	NA	NA	NA	1.75	NA	65	NA	NA	NA	NA	NA	1	1	1	1	1	1	1	1	1	1	1	1	1	1	1	1	1	1	1	1	1	1	1	1	1	1	1	1	1	1
Line_528	EYT 13-14	3.25	92	80	NA	NA	NA	NA	NA	NA	NA	2.35	65	58	NA	NA	NA	NA	NA	1	1	1	1	1	1	1	1	1	1	1	1	1	1	1	1	1	1	1	1	1	1	1	1	1	1	1	1	1	1
Line_529	EYT 13-14	3.25	92	82.7	NA	NA	NA	NA	NA	NA	NA	1.99	64.3	71.3	NA	NA	NA	NA	NA	1	-1	1	1	1	1	1	1	1	1	1	1	1	1	1	1	1	1	1	1	1	1	1	-1	1	1	1	1	1	1
Line_530	EYT 13-14	3.25	89	83.3	NA	NA	NA	NA	NA	NA	NA	1.82	64.3	62.7	NA	NA	NA	NA	NA	1	1	1	1	1	1	1	-1	-1	-1	1	-1	1	-1	-1	-1	-1	-1	1	1	-1	-1	-1	-1	1	1	-1	-1	-1	1
Line_531	EYT 13-14	3.25	91	77	NA	NA	NA	NA	NA	NA	NA	2.69	63	62	NA	NA	NA	NA	NA	1	1	1	1	1	1	1	1	1	1	1	1	1	1	1	1	1	1	1	1	1	1	1	1	1	1	1	1	1	1
Line_532	EYT 13-14	3.25	88	86.7	NA	NA	NA	NA	NA	NA	NA	1	63.7	69.3	NA	NA	NA	NA	NA	1	1	1	1	1	1	1	1	1	1	1	1	1	1	1	1	1	1	1	1	1	1	1	1	1	1	1	1	1	1
Line_533	EYT 13-14	3.26	90	77.7	NA	NA	NA	NA	NA	NA	NA	1.43	68.7	53.7	NA	NA	NA	NA	NA	-1	-1	1	1	1	1	1	1	1	1	1	1	1	1	-1	-1	1	-1	-1	1	-1	-1	-1	-1	1	1	1	-1	-1	1
Line_534	EYT 13-14	3.29	91	82	NA	NA	NA	NA	NA	NA	NA	2.2	65	62	NA	NA	NA	NA	NA	-1	-1	1	1	1	1	1	-1	-1	-1	1	-1	1	-1	-1	-1	1	-1	-1	1	-1	-1	-1	-1	1	-1	-1	1	-1	-1
Line_535	EYT 13-14	3.29	92	76	NA	NA	NA	NA	NA	NA	NA	2.54	64	66	NA	NA	NA	NA	NA	1	1	-1	0	1	-1	1	1	1	1	0	1	-1	1	1	1	0	1	1	0	1	1	1	-1	1	-1	1	1	-1	-1
Line_536	EYT 13-14	3.29	91	82	NA	NA	NA	NA	NA	NA	NA	2.7	69	65	NA	NA	NA	NA	NA	1	1	1	1	1	1	1	1	1	1	1	1	1	1	1	1	1	1	1	1	1	1	1	1	1	1	1	1	1	1
Line_537	EYT 13-14	3.3	90	79.3	NA	NA	NA	NA	NA	NA	NA	1.45	67.7	62	NA	NA	NA	NA	NA	-1	-1	1	1	1	1	1	1	1	1	1	1	1	1	-1	-1	1	-1	-1	1	-1	-1	-1	-1	1	1	1	-1	-1	1
Line_538	EYT 13-14	3.31	91	90	NA	NA	NA	NA	NA	NA	NA	2.27	66	72	NA	NA	NA	NA	NA	-1	-1	1	1	1	1	1	1	1	1	1	1	1	1	-1	-1	1	-1	-1	1	-1	-1	-1	-1	1	1	1	-1	-1	1
Line_539	EYT 13-14	3.32	92	78.3	NA	NA	NA	NA	NA	NA	NA	2.43	65.3	70.3	NA	NA	NA	NA	NA	1	1	1	1	1	1	1	1	1	1	1	1	1	1	-1	-1	-1	-1	1	1	-1	-1	-1	-1	1	1	-1	-1	-1	1
Line_540	EYT 13-14	3.32	88	80.7	NA	NA	NA	NA	NA	NA	NA	2.53	65.7	67.7	NA	NA	NA	NA	NA	1	-1	-1	-1	-1	-1	0	1	1	1	-1	1	-1	1	NA	NA	-1	NA	1	-1	NA	NA	NA	NA	-1	-1	NA	1	-1	1
Line_541	EYT 13-14	3.33	91	79	NA	NA	NA	NA	NA	NA	NA	2.58	64	60	NA	NA	NA	NA	NA	1	1	1	1	1	1	1	1	1	1	1	1	1	1	1	1	1	1	1	1	1	1	1	1	1	1	1	1	1	1
Line_542	EYT 13-14	3.34	94	86	NA	NA	NA	NA	NA	NA	NA	1.8	69	75	NA	NA	NA	NA	NA	-1	-1	1	1	1	1	1	-1	1	1	1	1	1	1	1	1	1	1	1	1	1	1	1	1	1	1	1	1	1	1
Line_543	EYT 13-14	3.34	94	NA	NA	NA	NA	NA	NA	NA	NA	2.53	65	68	NA	NA	NA	NA	NA	1	1	1	1	1	1	1	1	1	1	1	1	1	1	1	1	1	1	1	1	1	1	1	1	1	1	1	1	1	1
Line_544	EYT 13-14	3.34	90	79	NA	NA	NA	NA	NA	NA	NA	1.89	66	63.3	NA	NA	NA	NA	NA	-1	-1	1	1	1	1	1	1	1	1	1	1	1	1	-1	-1	1	-1	NA	1	-1	-1	-1	-1	1	1	1	-1	-1	1
Line_545	EYT 13-14	3.34	88	78.7	NA	NA	NA	NA	NA	NA	NA	2.73	62	65	NA	NA	NA	NA	NA	1	1	1	1	1	1	1	-1	-1	-1	1	-1	1	-1	-1	-1	-1	-1	1	1	-1	-1	-1	-1	1	1	-1	1	1	1
Line_546	EYT 13-14	3.34	91	84	NA	NA	NA	NA	NA	NA	NA	2.37	65	66	NA	NA	NA	NA	NA	1	1	1	1	1	1	1	-1	-1	-1	1	-1	1	1	1	1	1	1	1	1	1	1	1	1	1	1	1	1	1	1
Line_547	EYT 13-14	3.36	91	82	NA	NA	NA	NA	NA	NA	NA	2.47	65	65	NA	NA	NA	NA	NA	1	1	1	1	1	1	1	1	1	1	1	1	1	1	1	1	1	1	1	1	1	1	1	1	1	1	1	1	1	1
Line_548	EYT 13-14	3.37	90	80	NA	NA	NA	NA	NA	NA	NA	2.28	64	65	NA	NA	NA	NA	NA	1	1	1	1	1	1	1	1	1	1	1	1	1	1	1	1	1	1	1	1	1	1	1	1	1	1	1	1	1	1
Line_549	EYT 13-14	3.37	74	98	NA	NA	NA	NA	NA	NA	NA	1.54	58.3	65.3	NA	NA	NA	NA	NA	-1	-1	1	1	1	1	1	1	1	-1	1	1	1	1	1	1	1	1	1	1	1	1	1	0	1	1	1	1	1	1
Line_550	EYT 13-14	3.38	91	80	NA	NA	NA	NA	NA	NA	NA	2.49	65	63	NA	NA	NA	NA	NA	1	1	1	1	1	1	1	1	1	1	1	1	1	1	1	1	1	1	1	1	1	1	1	1	1	1	1	1	1	1
Line_551	EYT 13-14	3.4	92	79	NA	NA	NA	NA	NA	NA	NA	2.45	67.3	68	NA	NA	NA	NA	NA	1	-1	1	1	1	1	1	1	1	1	1	1	1	1	1	1	1	1	1	1	1	1	1	1	1	1	1	1	1	1
Line_552	EYT 13-14	3.41	88	76	NA	NA	NA	NA	NA	NA	NA	1.69	63.7	61.7	NA	NA	NA	NA	NA	-1	-1	1	1	1	1	1	0	1	1	1	1	1	1	1	1	1	1	1	1	1	1	1	1	1	1	1	1	1	1
Line_553	EYT 13-14	3.42	91	78.7	NA	NA	NA	NA	NA	NA	NA	2.07	65.3	65	NA	NA	NA	NA	NA	-1	-1	1	1	1	1	1	1	1	1	1	1	1	1	1	1	1	1	1	1	1	1	1	1	1	1	1	1	1	1
Line_554	EYT 13-14	3.42	90	80	NA	NA	NA	NA	NA	NA	NA	2.26	62	75	NA	NA	NA	NA	NA	-1	-1	1	1	1	1	1	NA	NA	NA	1	-1	1	-1	-1	-1	1	-1	-1	1	-1	1	-1	-1	1	-1	1	1	-1	-1
Line_555	EYT 13-14	3.43	94	84	NA	NA	NA	NA	NA	NA	NA	1.88	69	65	NA	NA	NA	NA	NA	-1	-1	1	1	1	1	1	1	1	1	1	1	1	1	1	1	1	1	1	1	1	1	1	-1	1	1	1	1	1	1
Line_556	EYT 13-14	3.43	90	86	NA	NA	NA	NA	NA	NA	NA	2.72	65	70	NA	NA	NA	NA	NA	1	1	1	1	1	1	1	1	1	1	1	1	1	1	-1	-1	1	-1	1	1	-1	-1	-1	-1	1	1	-1	-1	-1	1
Line_557	EYT 13-14	3.43	90	82	NA	NA	NA	NA	NA	NA	NA	2.37	66	65	NA	NA	NA	NA	NA	1	1	1	1	1	1	1	1	1	1	1	1	1	1	1	1	1	1	1	1	1	1	1	1	1	1	1	1	1	1
Line_558	EYT 13-14	3.43	93	79.3	NA	NA	NA	NA	NA	NA	NA	1.19	67	62.3	NA	NA	NA	NA	NA	-1	-1	1	1	1	1	1	1	-1	1	1	-1	1	-1	-1	-1	1	1	1	1	1	1	-1	-1	1	1	-1	1	1	1
Line_559	EYT 13-14	3.45	91	88	NA	NA	NA	NA	NA	NA	NA	1.59	67	67	NA	NA	NA	NA	NA	1	1	1	1	1	1	1	1	1	1	1	1	1	-1	1	1	1	1	1	1	1	1	1	1	1	1	1	1	1	1
Line_560	EYT 13-14	3.45	90	79.3	NA	NA	NA	NA	NA	NA	NA	1.83	66.3	61	NA	NA	NA	NA	NA	-1	-1	1	1	1	1	1	1	1	1	1	1	1	1	-1	-1	1	-1	-1	1	-1	-1	-1	-1	1	1	1	-1	-1	1
Line_561	EYT 13-14	3.45	74	97.7	NA	NA	NA	NA	NA	NA	NA	2.34	57.3	68.3	NA	NA	NA	NA	NA	1	1	1	1	1	1	1	-1	-1	-1	1	-1	1	1	1	1	1	1	1	1	1	1	1	1	1	1	1	1	1	1
Line_562	EYT 13-14	3.45	88	81	NA	NA	NA	NA	NA	NA	NA	2.59	66.7	67.7	NA	NA	NA	NA	NA	-1	-1	1	1	1	1	1	1	1	1	1	1	1	1	-1	-1	1	-1	-1	1	-1	-1	-1	-1	1	1	1	-1	-1	1
Line_563	EYT 13-14	3.47	96	89	NA	NA	NA	NA	NA	NA	NA	1.73	67	75	NA	NA	NA	NA	NA	-1	-1	1	1	1	1	1	1	1	1	1	1	1	1	1	1	1	1	1	1	1	1	1	1	1	1	1	1	1	1
Line_564	EYT 13-14	3.47	88	82	NA	NA	NA	NA	NA	NA	NA	1.48	66	64.7	NA	NA	NA	NA	NA	1	-1	-1	-1	-1	-1	-1	1	1	-1	-1	-1	-1	NA	-1	1	-1	1	1	-1	-1	1	1	1	-1	1	-1	1	1	1
Line_565	EYT 13-14	3.47	92	89	NA	NA	NA	NA	NA	NA	NA	2.02	69	76	NA	NA	NA	NA	NA	1	1	1	1	1	1	1	1	1	1	1	1	1	1	1	0	1	0	0	1	-1	-1	-1	-1	1	1	0	-1	-1	1
Line_566	EYT 13-14	3.48	76	83.7	NA	NA	NA	NA	NA	NA	NA	2.02	56.7	66	NA	NA	NA	NA	NA	1	1	1	1	1	1	1	1	1	1	1	1	1	1	1	1	1	1	1	1	1	1	1	1	1	1	1	1	1	1
Line_567	EYT 13-14	3.5	89	94	NA	NA	NA	NA	NA	NA	NA	1.94	65	69	NA	NA	NA	NA	NA	1	1	1	1	1	1	1	1	1	1	1	1	1	1	1	1	1	1	1	1	1	1	1	1	1	1	1	1	-1	1
Line_568	EYT 13-14	3.5	89	80.3	NA	NA	NA	NA	NA	NA	NA	1.65	63	64.3	NA	NA	NA	NA	NA	1	1	1	1	1	1	1	-1	-1	0	1	0	1	0	0	1	-1	0	1	1	0	-1	0	-1	1	1	-1	-1	-1	1
Line_569	EYT 13-14	3.5	89	78	NA	NA	NA	NA	NA	NA	NA	2.6	66	66	NA	NA	NA	NA	NA	1	-1	-1	-1	-1	-1	-1	1	NA	1	-1	1	-1	1	1	1	-1	1	1	-1	1	1	1	1	-1	-1	1	1	-1	-1
Line_570	EYT 13-14	3.51	91	81	NA	NA	NA	NA	NA	NA	NA	1.73	64	73	NA	NA	NA	NA	NA	1	1	1	1	1	1	1	1	1	1	1	1	1	1	1	1	1	1	1	1	1	1	1	1	1	1	1	1	0	1
Line_571	EYT 13-14	3.52	89	86.7	NA	NA	NA	NA	NA	NA	NA	2.23	64.3	65.3	NA	NA	NA	NA	NA	1	1	1	1	1	1	1	0	0	-1	1	-1	1	1	1	1	1	1	1	1	1	1	1	0	1	1	1	1	1	1
Line_572	EYT 13-14	3.53	74	104	NA	NA	NA	NA	NA	NA	NA	3.05	56	75	NA	NA	NA	NA	NA	1	1	1	1	1	1	1	-1	-1	-1	1	-1	1	1	1	1	1	1	1	1	1	1	1	1	1	1	1	1	1	1
Line_573	EYT 13-14	3.54	90	81.3	NA	NA	NA	NA	NA	NA	NA	2.51	64.7	63.3	NA	NA	NA	NA	NA	0	1	1	1	1	1	1	1	1	1	1	1	1	1	1	1	1	1	1	1	1	1	1	1	1	1	1	-1	-1	1
Line_574	EYT 13-14	3.54	89	80	NA	NA	NA	NA	NA	NA	NA	2.34	68	66	NA	NA	NA	NA	NA	1	1	1	1	1	1	1	1	1	1	1	1	1	1	1	1	1	1	1	1	1	1	1	1	1	1	1	1	1	1
Line_575	EYT 13-14	3.54	88	86	NA	NA	NA	NA	NA	NA	NA	1.99	64.7	63.7	NA	NA	NA	NA	NA	1	1	1	1	1	1	1	1	1	1	1	1	1	1	1	1	1	1	1	1	1	1	1	1	1	1	1	1	1	1
Line_576	EYT 13-14	3.55	75	88	NA	NA	NA	NA	NA	NA	NA	2.21	56	53	NA	NA	NA	NA	NA	-1	-1	1	1	1	1	1	1	1	1	1	1	1	1	1	1	1	1	1	1	1	1	1	1	1	1	1	1	1	1
Line_577	EYT 13-14	3.56	88	81.7	NA	NA	NA	NA	NA	NA	NA	2.65	65	67.3	NA	NA	NA	NA	NA	1	1	-1	-1	-1	-1	-1	NA	NA	NA	NA	NA	-1	NA	NA	NA	NA	NA	1	-1	NA	NA	NA	NA	-1	NA	NA	0	-1	1
Line_578	EYT 13-14	3.57	90	77	NA	NA	NA	NA	NA	NA	NA	2.3	63	57	NA	NA	NA	NA	NA	1	1	1	1	1	1	1	1	1	1	1	1	1	1	-1	-1	-1	-1	1	1	-1	-1	-1	-1	1	1	-1	-1	-1	1
Line_579	EYT 13-14	3.57	76	89.7	NA	NA	NA	NA	NA	NA	NA	1.5	55.3	66.7	NA	NA	NA	NA	NA	1	1	1	1	1	1	1	-1	-1	-1	1	-1	1	-1	1	0	1	1	1	1	1	1	1	-1	1	1	1	1	1	1
Line_580	EYT 13-14	3.57	89	83	NA	NA	NA	NA	NA	NA	NA	2.37	64	66	NA	NA	NA	NA	NA	1	-1	1	1	1	1	1	1	1	1	1	1	1	1	1	1	1	1	1	1	1	1	1	1	1	1	1	1	1	1
Line_581	EYT 13-14	3.57	90	83.3	NA	NA	NA	NA	NA	NA	NA	2.14	66	73.3	NA	NA	NA	NA	NA	-1	-1	1	1	1	1	1	1	1	-1	1	-1	1	-1	-1	-1	-1	-1	-1	1	-1	1	-1	-1	1	-1	-1	1	-1	-1
Line_582	EYT 13-14	3.58	76	93.3	NA	NA	NA	NA	NA	NA	NA	2.48	63	68.3	NA	NA	NA	NA	NA	1	1	1	1	1	1	1	-1	-1	-1	1	-1	1	-1	-1	-1	-1	-1	1	1	-1	-1	-1	-1	1	1	-1	1	1	1
Line_583	EYT 13-14	3.58	76	96	NA	NA	NA	NA	NA	NA	NA	2.29	59	57	NA	NA	NA	NA	NA	1	1	1	1	1	1	1	1	1	1	1	1	1	1	1	1	1	1	1	1	1	1	1	-1	1	1	1	1	1	1
Line_584	EYT 13-14	3.59	74	95.3	NA	NA	NA	NA	NA	NA	NA	2.46	57.7	62.7	NA	NA	NA	NA	NA	1	1	1	1	1	1	1	-1	-1	-1	1	-1	1	-1	-1	-1	-1	-1	1	1	-1	-1	-1	-1	1	1	-1	-1	-1	1
Line_585	EYT 13-14	3.6	74	82	NA	NA	NA	NA	NA	NA	NA	2.16	59	60	NA	NA	NA	NA	NA	1	1	1	1	1	1	1	0	0	0	1	0	1	-1	-1	-1	0	1	1	1	-1	-1	-1	-1	1	1	-1	-1	-1	1
Line_586	EYT 13-14	3.6	88	78.7	NA	NA	NA	NA	NA	NA	NA	2.6	62.7	62	NA	NA	NA	NA	NA	1	1	1	1	1	1	1	0	0	0	1	1	1	0	0	0	1	-1	1	1	-1	1	1	-1	1	1	-1	1	1	1
Line_587	EYT 13-14	3.6	73	92	NA	NA	NA	NA	NA	NA	NA	2.58	55	70	NA	NA	NA	NA	NA	1	1	1	1	1	1	1	-1	-1	-1	1	-1	1	1	1	1	1	1	1	1	1	1	1	1	1	1	1	1	1	1
Line_588	EYT 13-14	3.61	89	85	NA	NA	NA	NA	NA	NA	NA	1.5	63	66	NA	NA	NA	NA	NA	1	1	1	1	1	1	1	-1	-1	-1	1	-1	1	-1	-1	-1	-1	-1	1	1	-1	1	1	1	1	1	1	1	1	1
Line_589	EYT 13-14	3.61	73	94	NA	NA	NA	NA	NA	NA	NA	2.36	55.3	78	NA	NA	NA	NA	NA	1	1	1	1	1	1	1	1	1	1	1	1	1	1	1	1	1	1	1	1	1	1	1	0	1	1	1	1	1	1
Line_590	EYT 13-14	3.61	93	83	NA	NA	NA	NA	NA	NA	NA	2.32	65.7	75	NA	NA	NA	NA	NA	1	1	1	1	1	1	1	1	1	1	1	1	1	1	1	1	1	1	1	1	1	1	1	1	1	1	1	1	1	1
Line_591	EYT 13-14	3.62	75	98	NA	NA	NA	NA	NA	NA	NA	2.85	58	68	NA	NA	NA	NA	NA	1	1	1	1	1	1	1	-1	-1	-1	1	-1	1	0	1	0	1	-1	1	1	-1	-1	-1	-1	1	1	-1	0	1	1
Line_592	EYT 13-14	3.63	88	88	NA	NA	NA	NA	NA	NA	NA	2.14	65	62	NA	NA	NA	NA	NA	1	1	1	1	1	1	1	-1	-1	-1	1	-1	1	1	1	1	1	1	1	1	1	1	1	1	1	1	1	1	1	1
Line_593	EYT 13-14	3.63	89	82	NA	NA	NA	NA	NA	NA	NA	2.21	64	60	NA	NA	NA	NA	NA	1	1	1	1	1	1	1	1	1	1	1	1	1	1	1	1	1	1	1	1	1	1	1	1	1	1	1	1	1	1
Line_594	EYT 13-14	3.63	88	86	NA	NA	NA	NA	NA	NA	NA	1.54	66	61.7	NA	NA	NA	NA	NA	1	1	1	1	1	1	1	1	1	1	1	1	1	1	1	1	1	1	1	1	1	1	1	1	1	1	1	1	-1	-1
Line_595	EYT 13-14	3.63	92	77	NA	NA	NA	NA	NA	NA	NA	2.25	66	73	NA	NA	NA	NA	NA	1	1	1	1	1	1	1	1	1	1	1	1	1	1	1	1	1	1	1	1	1	1	1	1	1	1	1	1	1	1
Line_596	EYT 13-14	3.64	89	81.3	NA	NA	NA	NA	NA	NA	NA	2	63.3	67.3	NA	NA	NA	NA	NA	-1	1	1	1	1	1	1	1	1	1	1	1	1	1	1	1	1	1	1	1	1	1	1	1	1	1	1	1	1	1
Line_597	EYT 13-14	3.64	73	94	NA	NA	NA	NA	NA	NA	NA	1.71	55	68	NA	NA	NA	NA	NA	-1	-1	1	1	1	1	1	1	1	1	1	1	1	1	1	1	1	1	1	1	1	1	1	1	1	1	1	1	1	1
Line_598	EYT 13-14	3.64	70	96	NA	NA	NA	NA	NA	NA	NA	2.96	55	66	NA	NA	NA	NA	NA	-1	-1	1	1	1	1	1	1	-1	-1	1	-1	1	1	-1	-1	-1	-1	1	1	-1	-1	-1	-1	1	1	-1	-1	-1	1
Line_599	EYT 13-14	3.65	75	92	NA	NA	NA	NA	NA	NA	NA	2.69	59	62	NA	NA	NA	NA	NA	-1	-1	1	1	1	1	1	1	1	1	1	1	1	1	1	1	1	1	1	1	1	1	1	1	1	1	1	1	1	1
Line_600	EYT 13-14	3.66	90	87	NA	NA	NA	NA	NA	NA	NA	1.99	61	57	NA	NA	NA	NA	NA	1	1	1	1	1	1	1	1	1	1	1	1	1	1	1	1	1	1	1	1	1	1	1	1	1	1	1	1	1	1
Line_601	EYT 13-14	3.66	89	83.7	NA	NA	NA	NA	NA	NA	NA	2.15	65.7	71.7	NA	NA	NA	NA	NA	-1	-1	1	1	1	1	1	1	1	1	1	1	1	1	1	1	1	1	1	1	1	1	1	1	1	1	1	1	1	1
Line_602	EYT 13-14	3.67	71	82	NA	NA	NA	NA	NA	NA	NA	2.4	53	60	NA	NA	NA	NA	NA	1	1	1	1	1	1	1	-1	-1	-1	1	-1	1	1	1	1	1	1	1	1	1	1	1	1	1	1	1	1	1	1
Line_603	EYT 13-14	3.67	77	82	NA	NA	NA	NA	NA	NA	NA	2.18	59	55	NA	NA	NA	NA	NA	1	1	1	1	1	1	1	0	0	0	1	-1	1	1	0	1	1	-1	1	1	1	1	1	-1	1	1	1	1	1	1
Line_604	EYT 13-14	3.67	77	84	NA	NA	NA	NA	NA	NA	NA	2.44	60	63.7	NA	NA	NA	NA	NA	1	1	1	1	1	1	1	1	1	1	1	1	1	1	1	1	1	1	1	1	1	1	1	1	1	1	1	1	1	1
Line_605	EYT 13-14	3.67	93	86	NA	NA	NA	NA	NA	NA	NA	2.15	68	65	NA	NA	NA	NA	NA	1	1	1	1	1	1	1	1	1	1	1	1	1	1	1	1	1	1	1	1	1	1	1	1	1	1	1	1	-1	1
Line_606	EYT 13-14	3.68	88	85.7	NA	NA	NA	NA	NA	NA	NA	2.17	63.7	65	NA	NA	NA	NA	NA	1	-1	1	1	1	1	1	1	1	1	1	1	1	1	-1	-1	1	-1	-1	1	-1	-1	-1	-1	1	1	-1	-1	-1	1
Line_607	EYT 13-14	3.69	75	87	NA	NA	NA	NA	NA	NA	NA	2.85	56	57	NA	NA	NA	NA	NA	1	1	1	1	1	1	1	-1	-1	-1	1	-1	1	-1	-1	-1	-1	-1	1	1	-1	-1	-1	-1	1	1	-1	-1	-1	1
Line_608	EYT 13-14	3.69	77	87	NA	NA	NA	NA	NA	NA	NA	2.2	60	60	NA	NA	NA	NA	NA	-1	-1	1	1	1	1	1	-1	-1	1	1	-1	1	1	-1	-1	1	1	1	1	1	1	-1	-1	1	1	-1	-1	-1	1
Line_609	EYT 13-14	3.69	74	90	NA	NA	NA	NA	NA	NA	NA	2.05	58	62	NA	NA	NA	NA	NA	1	-1	-1	-1	-1	-1	-1	1	1	1	-1	1	-1	1	1	1	-1	1	-1	-1	-1	1	-1	-1	1	-1	1	1	-1	-1
Line_610	EYT 13-14	3.69	88	87.7	NA	NA	NA	NA	NA	NA	NA	1.85	64	73.7	NA	NA	NA	NA	NA	1	1	1	1	1	1	1	-1	-1	-1	1	-1	1	-1	-1	-1	-1	-1	1	1	-1	-1	-1	-1	1	1	-1	1	1	1
Line_611	EYT 13-14	3.69	70	94.3	NA	NA	NA	NA	NA	NA	NA	2.33	53	78	NA	NA	NA	NA	NA	1	1	1	1	1	1	1	-1	-1	-1	1	-1	1	-1	0	0	1	-1	1	1	-1	-1	-1	1	1	1	1	-1	0	1
Line_612	EYT 13-14	3.69	76	94.7	NA	NA	NA	NA	NA	NA	NA	2.36	62.7	67.7	NA	NA	NA	NA	NA	1	1	1	1	1	1	1	-1	-1	-1	1	-1	1	-1	-1	-1	-1	-1	1	1	-1	-1	-1	-1	1	1	-1	1	1	1
Line_613	EYT 13-14	3.7	72	97	NA	NA	NA	NA	NA	NA	NA	2.47	54	65	NA	NA	NA	NA	NA	1	1	1	1	1	1	1	-1	-1	-1	1	1	1	-1	-1	-1	-1	-1	1	1	-1	-1	-1	-1	1	-1	-1	-1	-1	1
Line_614	EYT 13-14	3.7	77	99	NA	NA	NA	NA	NA	NA	NA	2.09	58	58	NA	NA	NA	NA	NA	1	1	1	1	1	1	1	-1	-1	-1	1	-1	1	1	1	1	1	1	1	1	1	1	1	1	1	1	1	1	1	1
Line_615	EYT 13-14	3.71	72	98	NA	NA	NA	NA	NA	NA	NA	2.64	55	68	NA	NA	NA	NA	NA	1	1	1	1	1	1	1	1	1	1	1	1	1	1	1	1	1	1	1	1	1	1	1	1	1	1	1	1	1	1
Line_616	EYT 13-14	3.71	74	91.7	NA	NA	NA	NA	NA	NA	NA	2.16	55.3	65.7	NA	NA	NA	NA	NA	1	1	1	1	1	1	1	-1	-1	-1	1	-1	1	1	1	1	1	1	1	1	1	1	1	1	1	1	1	1	1	1
Line_617	EYT 13-14	3.71	74	92	NA	NA	NA	NA	NA	NA	NA	1.96	57	65	NA	NA	NA	NA	NA	-1	1	1	1	1	1	1	-1	-1	-1	1	-1	1	-1	-1	-1	-1	-1	1	1	-1	-1	-1	-1	1	1	-1	-1	-1	1
Line_618	EYT 13-14	3.71	74	102	NA	NA	NA	NA	NA	NA	NA	2.2	54.3	67.7	NA	NA	NA	NA	NA	-1	-1	1	1	1	1	1	-1	-1	-1	1	1	1	-1	-1	-1	-1	-1	-1	1	-1	-1	-1	-1	1	-1	-1	-1	-1	1
Line_619	EYT 13-14	3.71	74	99.3	NA	NA	NA	NA	NA	NA	NA	2.56	59	63	NA	NA	NA	NA	NA	1	1	1	1	1	1	1	-1	-1	-1	1	-1	-1	-1	-1	-1	-1	-1	1	1	-1	-1	-1	-1	1	1	-1	-1	-1	1
Line_620	EYT 13-14	3.71	76	93.7	NA	NA	NA	NA	NA	NA	NA	2.46	62	61.3	NA	NA	NA	NA	NA	1	1	1	1	1	1	1	-1	-1	-1	1	-1	1	-1	-1	-1	-1	-1	1	1	-1	-1	-1	-1	1	1	-1	1	1	1
Line_621	EYT 13-14	3.72	74	94	NA	NA	NA	NA	NA	NA	NA	2.83	56	66	NA	NA	NA	NA	NA	1	1	1	1	1	1	1	1	1	1	1	1	1	1	1	1	1	1	1	1	1	1	1	1	1	1	1	1	-1	1
Line_622	EYT 13-14	3.72	76	94	NA	NA	NA	NA	NA	NA	NA	1.99	57	66	NA	NA	NA	NA	NA	1	1	1	1	1	1	1	-1	-1	-1	1	-1	1	1	1	1	1	1	1	1	1	1	1	1	1	1	1	1	1	1
Line_623	EYT 13-14	3.73	74	93.3	NA	NA	NA	NA	NA	NA	NA	2.35	57.7	61	NA	NA	NA	NA	NA	1	1	1	1	1	1	1	-1	-1	-1	1	-1	1	1	1	1	1	1	1	1	1	1	1	1	1	1	1	1	1	1
Line_624	EYT 13-14	3.73	90	81	NA	NA	NA	NA	NA	NA	NA	2.63	66.7	72.3	NA	NA	NA	NA	NA	1	1	1	1	1	1	1	1	1	1	1	1	1	1	1	1	1	1	1	1	1	1	1	1	1	1	1	1	1	1
Line_625	EYT 13-14	3.73	76	91	NA	NA	NA	NA	NA	NA	NA	2	56	53	NA	NA	NA	NA	NA	-1	-1	1	1	1	1	1	1	1	1	1	1	1	1	-1	-1	1	-1	-1	1	-1	-1	-1	-1	1	1	1	-1	-1	1
Line_626	EYT 13-14	3.73	75	86	NA	NA	NA	NA	NA	NA	NA	2.55	60	56	NA	NA	NA	NA	NA	1	1	1	1	1	1	1	1	1	1	1	1	1	1	1	1	1	1	1	1	1	1	1	1	1	1	1	1	1	1
Line_627	EYT 13-14	3.73	88	80	NA	NA	NA	NA	NA	NA	NA	2.91	66	78	NA	NA	NA	NA	NA	1	1	1	1	1	1	1	-1	-1	-1	1	-1	1	-1	-1	-1	-1	-1	1	1	-1	-1	-1	-1	1	1	-1	-1	-1	1
Line_628	EYT 13-14	3.74	75	96	NA	NA	NA	NA	NA	NA	NA	2.66	55	65	NA	NA	NA	NA	NA	1	1	1	1	1	1	1	-1	-1	0	1	1	1	-1	0	-1	-1	1	1	1	-1	-1	-1	-1	1	1	-1	1	1	1
Line_629	EYT 13-14	3.74	76	88	NA	NA	NA	NA	NA	NA	NA	2.9	58	65	NA	NA	NA	NA	NA	1	1	1	1	1	1	1	-1	0	0	1	-1	1	0	-1	-1	-1	-1	1	1	-1	-1	-1	-1	1	1	-1	-1	-1	1
Line_630	EYT 13-14	3.74	74	94.7	NA	NA	NA	NA	NA	NA	NA	2.02	55.7	62.7	NA	NA	NA	NA	NA	1	1	1	1	1	1	1	-1	1	-1	1	1	1	-1	0	0	-1	1	1	1	-1	0	-1	-1	1	1	0	0	0	1
Line_631	EYT 13-14	3.75	77	82	NA	NA	NA	NA	NA	NA	NA	1.29	62	50	NA	NA	NA	NA	NA	-1	-1	1	1	1	1	1	1	1	1	1	1	1	1	1	1	1	1	1	1	1	1	1	1	1	1	1	1	1	1
Line_632	EYT 13-14	3.75	90	78	NA	NA	NA	NA	NA	NA	NA	2.13	66	72	NA	NA	NA	NA	NA	1	1	1	1	1	1	1	1	1	1	1	1	1	1	0	-1	0	-1	1	1	-1	0	-1	-1	1	1	-1	0	-1	1
Line_633	EYT 13-14	3.75	89	86	NA	NA	NA	NA	NA	NA	NA	1.39	68.7	65.3	NA	NA	NA	NA	NA	1	-1	-1	-1	-1	-1	-1	1	1	1	-1	1	-1	NA	NA	NA	-1	NA	1	-1	NA	NA	NA	NA	-1	NA	NA	1	-1	1
Line_634	EYT 13-14	3.76	76	94	NA	NA	NA	NA	NA	NA	NA	2.18	56	62	NA	NA	NA	NA	NA	-1	-1	1	1	1	1	1	1	1	1	1	1	1	1	1	1	1	1	1	1	1	1	1	1	1	1	1	1	1	1
Line_635	EYT 13-14	3.76	77	87.7	NA	NA	NA	NA	NA	NA	NA	2.86	58	68.3	NA	NA	NA	NA	NA	1	1	1	1	1	1	1	-1	-1	-1	1	-1	1	1	1	1	1	1	1	1	1	1	1	1	1	1	1	1	1	1
Line_636	EYT 13-14	3.76	73	100	NA	NA	NA	NA	NA	NA	NA	2.67	55	70	NA	NA	NA	NA	NA	1	1	1	1	1	1	1	1	-1	1	1	1	1	1	-1	-1	1	-1	1	1	-1	-1	-1	-1	1	1	-1	-1	-1	1
Line_637	EYT 13-14	3.77	77	84.7	NA	NA	NA	NA	NA	NA	NA	2.42	57.7	67	NA	NA	NA	NA	NA	1	-1	-1	0	0	-1	1	-1	-1	-1	-1	-1	-1	-1	-1	-1	-1	-1	1	0	-1	-1	-1	-1	1	-1	-1	-1	-1	-1
Line_638	EYT 13-14	3.77	70	98	NA	NA	NA	NA	NA	NA	NA	2.58	54	76	NA	NA	NA	NA	NA	1	1	1	1	1	1	1	-1	-1	-1	1	-1	1	1	1	1	1	1	1	1	1	1	1	1	1	1	1	1	1	1
Line_639	EYT 13-14	3.77	90	79.3	NA	NA	NA	NA	NA	NA	NA	2.15	67	65	NA	NA	NA	NA	NA	1	1	1	1	1	1	1	-1	-1	-1	1	-1	1	1	1	1	1	1	1	1	1	1	1	1	1	1	1	1	1	1
Line_640	EYT 13-14	3.77	73	90.7	NA	NA	NA	NA	NA	NA	NA	2.97	54.7	78	NA	NA	NA	NA	NA	1	1	1	1	1	1	1	-1	-1	-1	1	-1	1	1	1	1	1	1	1	1	1	1	1	1	1	1	1	1	1	1
Line_641	EYT 13-14	3.77	76	90	NA	NA	NA	NA	NA	NA	NA	2.39	60.3	57.3	NA	NA	NA	NA	NA	1	1	1	1	1	1	1	1	1	1	1	1	1	1	1	1	1	1	1	1	1	1	1	1	1	1	1	1	1	1
Line_642	EYT 13-14	3.77	91	94	NA	NA	NA	NA	NA	NA	NA	2.49	66	75	NA	NA	NA	NA	NA	1	1	1	1	1	1	1	1	1	1	1	1	1	1	1	1	1	1	1	1	1	-1	-1	-1	1	1	1	-1	-1	1
Line_643	EYT 13-14	3.77	92	72.3	NA	NA	NA	NA	NA	NA	NA	2.24	63	57.7	NA	NA	NA	NA	NA	-1	-1	1	1	1	1	1	-1	-1	-1	1	0	1	-1	-1	-1	-1	-1	-1	1	-1	-1	-1	1	1	1	1	1	1	1
Line_644	EYT 13-14	3.77	73	95	NA	NA	NA	NA	NA	NA	NA	2.47	53.3	72.3	NA	NA	NA	NA	NA	1	-1	-1	-1	-1	-1	-1	1	1	1	-1	1	-1	1	-1	-1	-1	-1	-1	-1	-1	1	-1	-1	-1	-1	-1	1	-1	1
Line_645	EYT 13-14	3.78	73	86	NA	NA	NA	NA	NA	NA	NA	2.1	56	63	NA	NA	NA	NA	NA	1	1	1	1	1	1	1	-1	-1	-1	1	-1	1	0	0	1	1	1	1	1	1	-1	1	-1	1	1	1	0	0	1
Line_646	EYT 13-14	3.78	77	85	NA	NA	NA	NA	NA	NA	NA	2.3	59	60	NA	NA	NA	NA	NA	1	1	1	1	1	1	1	1	1	1	1	1	1	1	1	1	1	1	1	1	1	1	1	1	1	1	1	1	1	1
Line_647	EYT 13-14	3.78	91	79	NA	NA	NA	NA	NA	NA	NA	2.44	66	62	NA	NA	NA	NA	NA	-1	NA	1	1	1	1	1	1	1	1	1	1	1	1	-1	-1	1	-1	-1	1	-1	-1	-1	-1	1	1	1	-1	-1	NA
Line_648	EYT 13-14	3.78	90	86.3	NA	NA	NA	NA	NA	NA	NA	2.83	64.3	71	NA	NA	NA	NA	NA	1	1	1	1	1	1	1	1	-1	1	1	1	1	1	1	1	1	-1	1	1	0	1	-1	1	1	1	1	1	1	1
Line_649	EYT 13-14	3.78	NA	87	NA	NA	NA	NA	NA	NA	NA	2.64	59	69.7	NA	NA	NA	NA	NA	1	1	1	1	1	1	1	1	1	1	1	1	1	1	1	1	1	1	1	1	1	1	1	1	1	1	1	1	1	1
Line_650	EYT 13-14	3.78	88	89.7	NA	NA	NA	NA	NA	NA	NA	2.72	63.7	66.3	NA	NA	NA	NA	NA	0	1	1	1	1	1	1	1	1	1	1	1	1	1	1	1	1	1	1	1	1	1	1	1	1	1	1	1	1	1
Line_651	EYT 13-14	3.78	74	87	NA	NA	NA	NA	NA	NA	NA	2.07	57	67	NA	NA	NA	NA	NA	1	1	1	1	1	1	1	-1	-1	-1	1	-1	1	1	1	1	1	1	1	1	1	1	1	1	1	1	1	1	1	1
Line_652	EYT 13-14	3.79	73	70	NA	NA	NA	NA	NA	NA	NA	2.39	54	63	NA	NA	NA	NA	NA	1	1	1	1	1	1	1	1	1	1	1	1	1	1	1	1	1	1	1	1	1	1	1	1	1	1	1	1	1	1
Line_653	EYT 13-14	3.79	90	79	NA	NA	NA	NA	NA	NA	NA	1.25	67.3	57	NA	NA	NA	NA	NA	1	1	1	1	1	1	1	-1	-1	-1	1	-1	1	1	1	1	1	1	1	1	1	1	1	1	1	1	1	1	1	1
Line_654	EYT 13-14	3.79	76	88	NA	NA	NA	NA	NA	NA	NA	2.04	60	59	NA	NA	NA	NA	NA	1	1	1	1	1	1	1	-1	-1	-1	1	-1	1	1	1	1	1	1	1	1	1	1	1	1	1	1	1	1	1	1
Line_655	EYT 13-14	3.81	74	87	NA	NA	NA	NA	NA	NA	NA	2.27	57	65	NA	NA	NA	NA	NA	-1	-1	1	1	1	1	1	-1	-1	-1	1	-1	1	-1	-1	-1	-1	-1	1	1	-1	-1	-1	-1	1	1	-1	-1	-1	1
Line_656	EYT 13-14	3.81	77	97	NA	NA	NA	NA	NA	NA	NA	2.57	60	66	NA	NA	NA	NA	NA	1	1	1	1	1	1	1	-1	-1	-1	1	-1	1	1	1	1	1	1	1	1	1	1	1	1	1	1	1	1	1	1
Line_657	EYT 13-14	3.82	76	86	NA	NA	NA	NA	NA	NA	NA	2.8	58	60	NA	NA	NA	NA	NA	1	1	1	1	1	1	1	1	1	1	1	1	1	1	-1	-1	-1	-1	1	1	-1	-1	-1	-1	1	1	-1	-1	-1	1
Line_658	EYT 13-14	3.82	73	96	NA	NA	NA	NA	NA	NA	NA	2.58	54	73	NA	NA	NA	NA	NA	1	-1	-1	-1	-1	-1	-1	1	1	1	-1	1	-1	NA	1	1	-1	-1	1	-1	1	1	1	-1	-1	1	1	1	-1	1
Line_659	EYT 13-14	3.82	76	86	NA	NA	NA	NA	NA	NA	NA	2.24	60	52	NA	NA	NA	NA	NA	1	1	1	1	1	1	1	-1	-1	-1	1	-1	1	-1	-1	-1	-1	-1	1	1	-1	-1	-1	-1	1	-1	-1	-1	-1	1
Line_660	EYT 13-14	3.83	76	99	NA	NA	NA	NA	NA	NA	NA	3.15	58.3	71	NA	NA	NA	NA	NA	1	1	1	1	1	1	1	-1	-1	-1	1	-1	1	-1	-1	-1	-1	-1	1	1	-1	-1	-1	-1	1	1	-1	-1	-1	1
Line_661	EYT 13-14	3.83	76	97.7	NA	NA	NA	NA	NA	NA	NA	2.8	59.3	62.7	NA	NA	NA	NA	NA	1	1	1	1	1	1	1	-1	-1	-1	1	-1	1	-1	-1	-1	-1	-1	1	1	-1	-1	-1	-1	1	1	-1	-1	-1	1
Line_662	EYT 13-14	3.83	77	80	NA	NA	NA	NA	NA	NA	NA	2.37	60	56	NA	NA	NA	NA	NA	-1	-1	1	1	1	1	1	NA	NA	-1	1	1	1	-1	-1	-1	-1	-1	-1	1	-1	-1	-1	-1	1	1	-1	-1	-1	1
Line_663	EYT 13-14	3.83	76	96	NA	NA	NA	NA	NA	NA	NA	2.23	58	62	NA	NA	NA	NA	NA	1	1	1	1	1	1	1	1	1	1	1	1	1	1	1	1	1	1	1	1	1	1	1	1	1	1	1	1	1	1
Line_664	EYT 13-14	3.83	77	92	NA	NA	NA	NA	NA	NA	NA	2.52	57	67	NA	NA	NA	NA	NA	1	1	1	1	1	1	1	1	1	1	1	1	1	1	1	1	1	1	1	1	1	1	1	1	1	1	1	1	1	1
Line_665	EYT 13-14	3.84	76	84	NA	NA	NA	NA	NA	NA	NA	2.83	58	63	NA	NA	NA	NA	NA	1	1	1	1	1	1	1	1	1	1	1	1	1	1	1	1	1	1	1	1	1	1	1	1	1	1	1	1	1	1
Line_666	EYT 13-14	3.84	71	90	NA	NA	NA	NA	NA	NA	NA	2.41	56	55	NA	NA	NA	NA	NA	1	1	1	1	1	1	1	1	1	1	1	1	1	1	1	1	1	1	1	1	1	1	1	1	1	1	1	1	1	1
Line_667	EYT 13-14	3.84	72	104	NA	NA	NA	NA	NA	NA	NA	1.47	54	76	NA	NA	NA	NA	NA	1	1	1	1	1	1	1	1	1	1	1	1	1	1	1	1	1	1	1	1	1	1	1	1	1	1	1	1	1	1
Line_668	EYT 13-14	3.84	75	96	NA	NA	NA	NA	NA	NA	NA	2.2	58	61	NA	NA	NA	NA	NA	1	1	1	1	1	1	1	1	1	0	1	1	1	1	1	1	1	1	1	1	1	1	1	-1	1	1	1	1	1	1
Line_669	EYT 13-14	3.84	73	90	NA	NA	NA	NA	NA	NA	NA	2.59	56	62	NA	NA	NA	NA	NA	1	-1	-1	1	1	0	1	1	1	1	1	1	1	1	1	1	1	1	1	1	1	1	1	1	1	0	1	1	1	1
Line_670	EYT 13-14	3.85	88	76	NA	NA	NA	NA	NA	NA	NA	2.66	66	62.7	NA	NA	NA	NA	NA	1	1	1	1	1	1	1	-1	-1	-1	1	-1	NA	-1	-1	-1	-1	-1	1	1	-1	-1	-1	-1	1	1	-1	1	1	1
Line_671	EYT 13-14	3.85	74	93.7	NA	NA	NA	NA	NA	NA	NA	2.42	57.3	69	NA	NA	NA	NA	NA	1	-1	-1	-1	-1	-1	-1	1	1	-1	-1	1	-1	1	-1	1	-1	1	1	-1	-1	1	-1	-1	1	-1	-1	1	-1	-1
Line_672	EYT 13-14	3.86	71	104	NA	NA	NA	NA	NA	NA	NA	2.9	55	70	NA	NA	NA	NA	NA	1	1	1	1	1	1	1	1	1	1	1	1	1	1	1	1	1	1	1	1	1	1	1	-1	1	1	1	1	1	1
Line_673	EYT 13-14	3.86	74	NA	NA	NA	NA	NA	NA	NA	NA	2.21	58	55	NA	NA	NA	NA	NA	1	1	1	1	1	1	1	1	1	1	1	1	1	1	1	1	1	1	1	1	1	1	1	1	1	1	1	1	1	1
Line_674	EYT 13-14	3.86	76	80	NA	NA	NA	NA	NA	NA	NA	2.39	59	55	NA	NA	NA	NA	NA	1	-1	-1	-1	1	-1	0	0	1	-1	-1	1	0	1	-1	-1	-1	-1	1	0	-1	1	-1	-1	1	-1	-1	1	-1	-1
Line_675	EYT 13-14	3.86	73	94.7	NA	NA	NA	NA	NA	NA	NA	1.92	55.7	68.3	NA	NA	NA	NA	NA	1	1	1	1	1	1	1	-1	-1	-1	1	-1	1	1	1	1	1	1	1	1	1	1	1	1	1	1	1	1	1	1
Line_676	EYT 13-14	3.87	70	90	NA	NA	NA	NA	NA	NA	NA	2.26	53	74	NA	NA	NA	NA	NA	1	1	1	1	1	1	1	1	1	1	1	1	1	1	1	1	1	1	1	1	1	1	1	1	1	1	1	1	1	1
Line_677	EYT 13-14	3.87	76	96	NA	NA	NA	NA	NA	NA	NA	1.58	59	62	NA	NA	NA	NA	NA	1	1	1	1	1	1	1	1	1	1	1	1	1	1	1	1	1	1	1	1	1	1	1	1	1	1	1	1	1	1
Line_678	EYT 13-14	3.87	74	89	NA	NA	NA	NA	NA	NA	NA	1.83	56	65	NA	NA	NA	NA	NA	1	1	1	1	1	1	1	-1	-1	-1	1	-1	1	1	1	1	1	1	1	1	1	1	1	1	1	1	1	1	1	1
Line_679	EYT 13-14	3.87	75	83	NA	NA	NA	NA	NA	NA	NA	2.33	57	NA	NA	NA	NA	NA	NA	1	1	1	1	1	1	1	1	1	1	1	1	1	1	1	1	1	1	1	1	1	1	1	1	1	1	1	1	1	1
Line_680	EYT 13-14	3.88	72	98	NA	NA	NA	NA	NA	NA	NA	2.58	56	66	NA	NA	NA	NA	NA	1	1	1	1	1	1	1	-1	-1	-1	1	-1	1	1	1	1	1	1	1	1	1	1	1	1	1	1	1	1	1	1
Line_681	EYT 13-14	3.88	76	85	NA	NA	NA	NA	NA	NA	NA	2.52	64	56	NA	NA	NA	NA	NA	1	1	1	1	1	1	1	-1	-1	-1	1	-1	1	1	1	1	1	1	1	1	1	1	1	1	1	1	1	1	-1	1
Line_682	EYT 13-14	3.88	73	86	NA	NA	NA	NA	NA	NA	NA	2.15	56	60	NA	NA	NA	NA	NA	1	-1	-1	-1	-1	-1	-1	1	1	1	-1	1	-1	1	1	1	-1	1	1	-1	1	1	NA	-1	1	-1	1	1	-1	-1
Line_683	EYT 13-14	3.88	77	92	NA	NA	NA	NA	NA	NA	NA	2.38	58	60	NA	NA	NA	NA	NA	1	1	1	1	1	1	1	1	1	1	1	1	1	1	1	1	1	1	1	1	1	1	1	1	1	1	1	1	1	1
Line_684	EYT 13-14	3.88	77	92	NA	NA	NA	NA	NA	NA	NA	2.39	60	58	NA	NA	NA	NA	NA	1	1	1	1	1	1	1	-1	-1	-1	1	-1	1	-1	-1	-1	-1	-1	1	1	-1	-1	-1	-1	1	1	-1	-1	-1	1
Line_685	EYT 13-14	3.89	73	85	NA	NA	NA	NA	NA	NA	NA	2.01	58	52	NA	NA	NA	NA	NA	1	1	1	1	1	1	1	-1	-1	-1	1	-1	1	1	1	1	1	1	1	1	1	1	1	1	1	1	1	1	1	1
Line_686	EYT 13-14	3.89	71	102	NA	NA	NA	NA	NA	NA	NA	1.64	53	75	NA	NA	NA	NA	NA	-1	-1	1	1	1	1	1	1	1	1	1	1	1	1	1	1	1	1	1	1	1	1	1	1	1	1	1	1	1	1
Line_687	EYT 13-14	3.89	73	102	NA	NA	NA	NA	NA	NA	NA	2.47	57	56	NA	NA	NA	NA	NA	1	1	1	1	1	1	1	1	1	1	1	1	1	1	1	1	1	1	1	1	1	1	1	1	1	1	1	1	1	1
Line_688	EYT 13-14	3.89	75	93.7	NA	NA	NA	NA	NA	NA	NA	1.95	59	69	NA	NA	NA	NA	NA	1	-1	-1	-1	-1	-1	-1	1	1	NA	-1	1	-1	1	1	1	-1	-1	1	-1	1	1	1	1	1	-1	1	1	-1	-1
Line_689	EYT 13-14	3.89	73	95.3	NA	NA	NA	NA	NA	NA	NA	2.64	53.3	77.7	NA	NA	NA	NA	NA	1	1	1	1	1	1	1	-1	-1	-1	1	-1	1	-1	-1	-1	-1	-1	1	1	-1	-1	-1	-1	1	1	-1	-1	-1	1
Line_690	EYT 13-14	3.89	89	87.3	NA	NA	NA	NA	NA	NA	NA	2.16	66.3	70	NA	NA	NA	NA	NA	1	1	1	1	1	1	1	1	1	1	1	1	1	1	1	1	1	1	1	1	1	1	1	1	1	1	1	1	-1	1
Line_691	EYT 13-14	3.9	73	90	NA	NA	NA	NA	NA	NA	NA	2.65	57	70	NA	NA	NA	NA	NA	1	-1	-1	-1	-1	-1	-1	-1	-1	-1	-1	-1	-1	NA	-1	-1	-1	-1	1	-1	-1	-1	-1	-1	1	-1	-1	-1	-1	1
Line_692	EYT 13-14	3.9	73	87.7	NA	NA	NA	NA	NA	NA	NA	1.34	56.3	65	NA	NA	NA	NA	NA	1	1	1	1	1	1	1	-1	-1	-1	1	-1	1	1	1	1	1	1	1	1	1	1	1	1	1	1	1	1	1	1
Line_693	EYT 13-14	3.9	NA	96	NA	NA	NA	NA	NA	NA	NA	2.02	NA	63	NA	NA	NA	NA	NA	1	1	1	1	1	1	1	-1	-1	-1	1	-1	1	1	1	1	1	1	1	1	1	1	1	1	1	1	1	1	1	1
Line_694	EYT 13-14	3.9	72	96.3	NA	NA	NA	NA	NA	NA	NA	1.22	NA	66.7	NA	NA	NA	NA	NA	1	1	1	1	1	1	1	-1	-1	-1	1	-1	1	-1	-1	-1	-1	-1	1	1	-1	-1	-1	-1	1	-1	-1	-1	-1	1
Line_695	EYT 13-14	3.9	72	94	NA	NA	NA	NA	NA	NA	NA	2.36	58	65	NA	NA	NA	NA	NA	-1	-1	1	1	1	1	1	1	1	1	1	1	1	1	1	1	1	1	1	1	1	1	1	1	1	1	1	1	1	1
Line_696	EYT 13-14	3.92	77	87	NA	NA	NA	NA	NA	NA	NA	1.75	61	65	NA	NA	NA	NA	NA	-1	-1	1	1	1	1	1	1	1	1	1	1	1	1	1	1	-1	1	1	0	1	1	1	-1	1	1	1	-1	0	1
Line_697	EYT 13-14	3.92	75	86	NA	NA	NA	NA	NA	NA	NA	2.13	61	58	NA	NA	NA	NA	NA	-1	-1	1	1	1	1	1	-1	1	-1	1	-1	1	-1	-1	-1	-1	-1	-1	1	-1	1	-1	-1	1	-1	-1	1	-1	-1
Line_698	EYT 13-14	3.92	73	91	NA	NA	NA	NA	NA	NA	NA	2.27	56	65	NA	NA	NA	NA	NA	1	1	1	1	1	1	1	1	0	1	1	1	1	1	1	1	1	1	1	1	1	1	1	1	1	1	1	1	1	1
Line_699	EYT 13-14	3.93	75	95	NA	NA	NA	NA	NA	NA	NA	2.17	56	63	NA	NA	NA	NA	NA	1	1	1	1	1	1	1	-1	-1	-1	1	-1	1	1	1	1	1	1	1	1	1	1	1	1	1	1	1	1	1	1
Line_700	EYT 13-14	3.93	72	88	NA	NA	NA	NA	NA	NA	NA	2.46	57	56	NA	NA	NA	NA	NA	-1	-1	1	1	1	1	1	1	-1	-1	1	-1	1	1	-1	-1	1	1	1	1	1	-1	-1	-1	1	1	-1	-1	-1	1
Line_701	EYT 13-14	3.93	71	104	NA	NA	NA	NA	NA	NA	NA	1.36	54	77	NA	NA	NA	NA	NA	1	1	1	1	1	1	1	1	1	1	1	1	1	1	1	1	1	1	1	1	1	1	1	1	1	1	1	1	1	1
Line_702	EYT 13-14	3.94	73	92	NA	NA	NA	NA	NA	NA	NA	2.63	56	61	NA	NA	NA	NA	NA	1	1	1	1	1	1	1	1	1	1	1	1	1	1	1	1	1	1	1	1	1	1	1	1	1	1	1	1	1	1
Line_703	EYT 13-14	3.94	74	87.7	NA	NA	NA	NA	NA	NA	NA	1.73	61.3	58.3	NA	NA	NA	NA	NA	1	1	1	1	1	1	1	-1	-1	-1	1	-1	1	1	1	1	1	1	1	1	1	1	1	1	1	1	1	1	1	1
Line_704	EYT 13-14	3.95	72	104	NA	NA	NA	NA	NA	NA	NA	1.79	55	73	NA	NA	NA	NA	NA	1	1	1	1	1	1	1	1	0	0	1	1	1	1	1	1	0	1	1	1	1	1	1	0	1	1	0	1	1	1
Line_705	EYT 13-14	3.95	76	91.7	NA	NA	NA	NA	NA	NA	NA	2.38	62	63.7	NA	NA	NA	NA	NA	1	1	1	1	1	1	1	1	1	1	1	1	1	1	-1	-1	-1	-1	1	1	-1	-1	-1	-1	1	1	-1	-1	-1	1
Line_706	EYT 13-14	3.95	89	89.7	NA	NA	NA	NA	NA	NA	NA	1.32	67.3	66.7	NA	NA	NA	NA	NA	1	-1	-1	-1	-1	-1	-1	1	1	1	-1	1	-1	NA	NA	NA	-1	NA	1	-1	NA	NA	NA	NA	-1	1	NA	1	-1	1
Line_707	EYT 13-14	3.96	71	96	NA	NA	NA	NA	NA	NA	NA	2.42	58	52	NA	NA	NA	NA	NA	1	1	1	1	1	1	1	0	-1	-1	1	-1	1	-1	-1	-1	-1	-1	1	1	-1	-1	-1	-1	1	1	-1	-1	-1	1
Line_708	EYT 13-14	3.96	74	96	NA	NA	NA	NA	NA	NA	NA	3.05	57	70	NA	NA	NA	NA	NA	1	1	1	1	1	1	1	1	1	1	1	1	1	1	1	1	1	1	1	1	1	1	1	1	1	1	1	1	1	1
Line_709	EYT 13-14	3.97	77	87	NA	NA	NA	NA	NA	NA	NA	2.3	58	62	NA	NA	NA	NA	NA	1	1	1	1	1	1	1	-1	-1	0	1	1	1	-1	-1	0	-1	-1	1	1	-1	-1	-1	-1	1	1	-1	1	1	1
Line_710	EYT 13-14	3.97	72	93.3	NA	NA	NA	NA	NA	NA	NA	2.69	54.3	71.3	NA	NA	NA	NA	NA	1	1	1	1	1	1	1	-1	0	0	1	1	1	0	1	-1	-1	0	1	1	1	0	-1	-1	1	1	0	0	0	1
Line_711	EYT 13-14	3.97	NA	97	NA	NA	NA	NA	NA	NA	NA	2.58	52	77	NA	NA	NA	NA	NA	1	1	1	1	1	1	1	1	1	1	1	1	1	1	1	1	1	1	1	1	1	1	1	1	1	1	0	1	1	1
Line_712	EYT 13-14	3.98	76	80	NA	NA	NA	NA	NA	NA	NA	1.76	61	52	NA	NA	NA	NA	NA	1	1	1	1	1	1	1	1	1	1	1	1	1	1	1	1	1	1	1	1	1	1	1	-1	1	1	1	1	1	1
Line_713	EYT 13-14	3.98	71	90	NA	NA	NA	NA	NA	NA	NA	2.75	56	63	NA	NA	NA	NA	NA	1	1	1	1	1	1	1	1	1	1	1	1	1	1	1	1	1	1	1	1	1	1	1	1	1	1	1	1	1	1
Line_714	EYT 13-14	3.98	71	82	NA	NA	NA	NA	NA	NA	NA	2.26	53	65	NA	NA	NA	NA	NA	1	-1	-1	1	1	1	1	-1	-1	-1	1	-1	1	-1	-1	-1	-1	-1	1	0	-1	-1	-1	-1	1	1	-1	-1	-1	1
Line_715	EYT 13-14	3.98	77	102	NA	NA	NA	NA	NA	NA	NA	2.77	60	74.7	NA	NA	NA	NA	NA	1	1	1	1	1	1	1	1	1	0	1	1	1	1	1	1	1	1	1	1	1	1	1	1	1	1	1	1	1	1
Line_716	EYT 13-14	3.98	73	84	NA	NA	NA	NA	NA	NA	NA	2.32	59	52	NA	NA	NA	NA	NA	1	1	1	1	1	1	1	1	1	1	1	1	1	1	1	1	1	1	1	1	1	1	1	1	1	1	1	1	1	1
Line_717	EYT 13-14	4	76	90	NA	NA	NA	NA	NA	NA	NA	1.71	58	50	NA	NA	NA	NA	NA	-1	1	1	1	1	1	1	NA	NA	-1	1	0	1	-1	-1	-1	1	-1	-1	1	-1	-1	-1	1	1	1	-1	1	1	1
Line_718	EYT 13-14	4	77	84	NA	NA	NA	NA	NA	NA	NA	2.58	56	62	NA	NA	NA	NA	NA	1	1	1	1	1	1	1	1	1	1	1	1	1	1	-1	-1	-1	-1	1	1	-1	-1	-1	-1	1	1	-1	-1	-1	1
Line_719	EYT 13-14	4.01	76	96	NA	NA	NA	NA	NA	NA	NA	2.5	59	63	NA	NA	NA	NA	NA	1	1	1	1	1	1	1	-1	-1	-1	1	-1	1	1	1	1	1	1	1	1	1	1	1	1	1	1	1	1	1	1
Line_720	EYT 13-14	4.01	72	88.7	NA	NA	NA	NA	NA	NA	NA	2.42	54.3	73.7	NA	NA	NA	NA	NA	1	1	1	1	1	1	1	1	1	1	1	1	1	1	1	1	1	1	1	1	1	1	1	1	1	1	1	1	1	1
Line_721	EYT 13-14	4.01	74	80	NA	NA	NA	NA	NA	NA	NA	2.72	56	63	NA	NA	NA	NA	NA	1	1	1	1	1	1	1	1	1	1	1	1	1	1	1	1	1	1	1	1	1	1	1	1	1	1	1	1	1	1
Line_722	EYT 13-14	4.02	73	92.7	NA	NA	NA	NA	NA	NA	NA	2.33	54.7	65.7	NA	NA	NA	NA	NA	-1	-1	1	1	1	1	1	1	1	1	1	1	1	1	1	1	1	1	1	1	1	1	1	1	1	1	1	1	1	1
Line_723	EYT 13-14	4.02	72	86.7	NA	NA	NA	NA	NA	NA	NA	2.44	54	66.7	NA	NA	NA	NA	NA	1	1	1	1	1	1	1	1	1	1	1	1	1	1	1	1	1	1	1	1	1	1	1	1	1	1	1	1	1	1
Line_724	EYT 13-14	4.02	72	97	NA	NA	NA	NA	NA	NA	NA	2.81	55	68	NA	NA	NA	NA	NA	1	1	1	1	1	1	1	-1	-1	-1	1	-1	1	-1	-1	-1	-1	-1	1	1	-1	-1	-1	-1	1	-1	-1	-1	-1	1
Line_725	EYT 13-14	4.02	77	82	NA	NA	NA	NA	NA	NA	NA	2.77	60	59	NA	NA	NA	NA	NA	-1	-1	1	1	1	1	1	1	1	1	1	1	1	1	1	1	1	1	1	1	1	1	1	1	1	1	1	1	1	1
Line_726	EYT 13-14	4.02	73	94	NA	NA	NA	NA	NA	NA	NA	2.28	58	65	NA	NA	NA	NA	NA	1	1	1	1	1	1	1	-1	-1	-1	1	-1	1	0	0	-1	0	0	1	1	-1	-1	0	0	1	1	-1	0	0	1
Line_727	EYT 13-14	4.03	73	90.7	NA	NA	NA	NA	NA	NA	NA	2.01	55.7	66.3	NA	NA	NA	NA	NA	1	-1	-1	-1	-1	-1	-1	-1	-1	1	-1	1	-1	1	1	1	-1	1	1	0	1	1	1	1	-1	1	1	1	-1	1
Line_728	EYT 13-14	4.03	76	89	NA	NA	NA	NA	NA	NA	NA	2.33	61	60	NA	NA	NA	NA	NA	-1	1	1	1	1	1	1	-1	-1	-1	1	-1	1	1	-1	-1	1	-1	1	1	1	-1	-1	-1	1	1	-1	-1	-1	1
Line_729	EYT 13-14	4.04	72	87.3	NA	NA	NA	NA	NA	NA	NA	2.37	53.7	71.7	NA	NA	NA	NA	NA	1	1	1	1	1	1	1	1	1	1	1	1	1	1	1	1	1	1	1	1	1	1	1	1	1	1	1	1	1	1
Line_730	EYT 13-14	4.04	72	94	NA	NA	NA	NA	NA	NA	NA	2.33	53.7	68.3	NA	NA	NA	NA	NA	-1	-1	-1	-1	-1	-1	-1	1	1	1	-1	1	-1	1	-1	1	0	1	1	-1	-1	1	-1	-1	1	-1	-1	-1	-1	-1
Line_731	EYT 13-14	4.05	75	97.3	NA	NA	NA	NA	NA	NA	NA	2.91	56.7	69	NA	NA	NA	NA	NA	1	1	1	1	1	1	1	-1	-1	-1	1	-1	1	1	1	1	1	1	1	1	1	1	1	1	1	1	1	1	1	1
Line_732	EYT 13-14	4.08	74	100	NA	NA	NA	NA	NA	NA	NA	2.32	57	65	NA	NA	NA	NA	NA	1	1	1	1	1	1	1	1	1	1	1	1	1	1	1	1	1	1	1	1	1	1	1	0	1	1	1	1	1	1
Line_733	EYT 13-14	4.09	72	96	NA	NA	NA	NA	NA	NA	NA	2.7	54	75	NA	NA	NA	NA	NA	1	1	1	1	1	1	1	-1	-1	-1	1	-1	1	-1	-1	-1	-1	-1	1	1	-1	-1	-1	-1	1	1	-1	-1	-1	1
Line_734	EYT 13-14	4.09	74	100	NA	NA	NA	NA	NA	NA	NA	3.29	56	74	NA	NA	NA	NA	NA	1	1	1	1	1	1	1	-1	-1	-1	1	-1	1	-1	-1	-1	-1	-1	1	1	-1	-1	-1	-1	1	1	-1	-1	-1	1
Line_735	EYT 13-14	4.09	73	91	NA	NA	NA	NA	NA	NA	NA	2.97	56	70	NA	NA	NA	NA	NA	1	1	1	1	1	1	1	-1	-1	-1	1	-1	1	-1	-1	-1	-1	-1	1	1	-1	-1	-1	-1	1	1	-1	-1	-1	1
Line_736	EYT 13-14	4.11	72	90.3	NA	NA	NA	NA	NA	NA	NA	2.15	54.3	74	NA	NA	NA	NA	NA	1	1	1	1	1	1	1	1	1	1	1	1	1	1	1	1	1	1	1	1	1	1	1	1	1	1	1	1	1	1
Line_737	EYT 13-14	4.11	71	100	NA	NA	NA	NA	NA	NA	NA	1.97	54	75	NA	NA	NA	NA	NA	1	1	1	1	1	1	1	-1	-1	-1	1	-1	1	-1	-1	-1	-1	-1	1	1	-1	-1	-1	-1	1	1	-1	-1	-1	1
Line_738	EYT 13-14	4.11	76	92.3	NA	NA	NA	NA	NA	NA	NA	2.32	58	71.7	NA	NA	NA	NA	NA	1	1	1	1	1	1	1	0	1	1	1	1	1	1	1	1	1	1	1	1	1	1	1	1	1	1	1	1	1	1
Line_739	EYT 13-14	4.11	74	92.7	NA	NA	NA	NA	NA	NA	NA	2.16	57.7	60.7	NA	NA	NA	NA	NA	1	1	1	1	1	1	1	-1	-1	-1	1	-1	1	1	1	1	1	1	1	1	1	1	1	1	1	1	1	1	1	1
Line_740	EYT 13-14	4.13	72	75	NA	NA	NA	NA	NA	NA	NA	2.6	56	60	NA	NA	NA	NA	NA	1	-1	-1	-1	-1	0	-1	1	1	1	-1	1	-1	1	1	1	0	1	1	-1	1	1	1	1	1	-1	1	1	0	1
Line_741	EYT 13-14	4.13	72	94	NA	NA	NA	NA	NA	NA	NA	1.96	56	56	NA	NA	NA	NA	NA	1	1	1	1	1	1	1	-1	-1	-1	1	-1	1	-1	-1	-1	-1	-1	1	1	-1	-1	-1	-1	1	1	-1	-1	-1	1
Line_742	EYT 13-14	4.15	73	95	NA	NA	NA	NA	NA	NA	NA	2.37	55	76	NA	NA	NA	NA	NA	1	1	1	1	1	1	1	-1	-1	-1	1	-1	1	-1	-1	-1	-1	-1	1	1	-1	-1	-1	-1	1	1	-1	1	1	1
Line_743	EYT 13-14	4.15	77	96.3	NA	NA	NA	NA	NA	NA	NA	2.86	60.3	67.7	NA	NA	NA	NA	NA	1	1	1	1	1	1	1	1	1	1	1	1	1	1	1	1	1	1	1	1	1	1	1	1	1	1	1	1	1	1
Line_744	EYT 13-14	4.17	72	90	NA	NA	NA	NA	NA	NA	NA	2.86	54	70	NA	NA	NA	NA	NA	1	-1	-1	-1	-1	-1	-1	1	1	1	-1	1	-1	1	1	1	-1	1	1	-1	-1	1	1	1	1	-1	1	1	-1	-1
Line_745	EYT 13-14	4.17	72	99	NA	NA	NA	NA	NA	NA	NA	2.62	55.7	70.7	NA	NA	NA	NA	NA	1	1	1	1	1	1	1	1	1	1	1	1	1	1	1	1	1	1	1	1	1	1	1	1	1	1	1	1	1	1
Line_746	EYT 13-14	4.17	NA	100	NA	NA	NA	NA	NA	NA	NA	2.78	53	70	NA	NA	NA	NA	NA	1	1	1	1	1	1	1	1	1	1	1	1	1	1	1	1	1	1	1	1	1	1	1	1	1	1	1	1	1	1
Line_747	EYT 13-14	4.17	72	92	NA	NA	NA	NA	NA	NA	NA	2.51	59	55	NA	NA	NA	NA	NA	1	1	1	1	1	1	1	1	1	1	1	1	1	1	1	1	1	1	1	1	1	1	1	0	1	1	1	1	1	1
Line_748	EYT 13-14	4.18	76	88.7	NA	NA	NA	NA	NA	NA	NA	2.56	60	65	NA	NA	NA	NA	NA	-1	-1	1	1	1	1	1	1	1	1	1	1	1	1	1	1	1	1	1	1	1	1	1	0	1	1	1	1	1	1
Line_749	EYT 13-14	4.18	73	94.3	NA	NA	NA	NA	NA	NA	NA	2.63	56	67.7	NA	NA	NA	NA	NA	1	1	1	1	1	1	1	-1	-1	-1	1	-1	1	-1	-1	-1	-1	-1	1	1	-1	-1	-1	-1	1	1	-1	1	1	1
Line_750	EYT 13-14	4.18	71	92	NA	NA	NA	NA	NA	NA	NA	3.22	53	78	NA	NA	NA	NA	NA	-1	-1	1	1	1	1	1	1	1	1	1	1	1	1	1	1	1	1	1	1	1	1	1	1	1	1	1	-1	-1	1
Line_751	EYT 13-14	4.18	73	84	NA	NA	NA	NA	NA	NA	NA	2.18	57	61	NA	NA	NA	NA	NA	1	1	1	1	1	1	1	1	1	1	1	1	1	1	1	1	1	1	1	1	1	1	1	1	1	1	1	1	1	1
Line_752	EYT 13-14	4.18	71	90	NA	NA	NA	NA	NA	NA	NA	2.71	56	58	NA	NA	NA	NA	NA	1	1	1	1	1	1	1	-1	-1	-1	1	-1	1	-1	-1	-1	-1	-1	1	1	-1	-1	-1	-1	1	-1	-1	-1	-1	1
Line_753	EYT 13-14	4.19	72	97	NA	NA	NA	NA	NA	NA	NA	1.78	55	70	NA	NA	NA	NA	NA	1	1	1	1	1	1	1	1	1	1	1	1	1	1	-1	-1	-1	-1	1	1	-1	-1	-1	-1	1	1	-1	1	1	1
Line_754	EYT 13-14	4.2	77	98.3	NA	NA	NA	NA	NA	NA	NA	2.81	61	68.7	NA	NA	NA	NA	NA	1	1	1	1	1	1	1	1	1	1	1	1	1	1	1	1	1	1	1	1	1	1	1	1	1	1	1	1	1	1
Line_755	EYT 13-14	4.2	72	96	NA	NA	NA	NA	NA	NA	NA	2.8	55	68	NA	NA	NA	NA	NA	1	1	1	1	1	1	1	-1	-1	-1	1	-1	0	-1	-1	-1	-1	-1	1	-1	-1	-1	-1	-1	1	1	-1	0	-1	1
Line_756	EYT 13-14	4.2	75	94	NA	NA	NA	NA	NA	NA	NA	3.06	57	62	NA	NA	NA	NA	NA	1	1	1	1	1	1	1	1	1	1	1	1	1	1	1	1	1	1	1	1	1	1	1	1	1	1	1	1	1	1
Line_757	EYT 13-14	4.21	73	80	NA	NA	NA	NA	NA	NA	NA	2.32	57	65	NA	NA	NA	NA	NA	1	-1	-1	-1	-1	-1	-1	1	1	-1	-1	1	-1	1	-1	1	-1	-1	1	-1	-1	1	-1	-1	1	-1	-1	1	-1	-1
Line_758	EYT 13-14	4.22	76	97	NA	NA	NA	NA	NA	NA	NA	2.53	56	67	NA	NA	NA	NA	NA	1	1	1	1	1	1	1	-1	-1	-1	1	-1	1	1	1	1	1	1	1	1	1	1	1	1	1	1	1	1	1	1
Line_759	EYT 13-14	4.25	77	90.7	NA	NA	NA	NA	NA	NA	NA	2.43	59.7	65.3	NA	NA	NA	NA	NA	1	1	1	1	1	1	1	-1	-1	NA	1	NA	1	1	1	1	1	1	1	1	1	1	1	1	1	1	1	1	1	1
Line_760	EYT 13-14	4.27	72	85	NA	NA	NA	NA	NA	NA	NA	2.36	54	65	NA	NA	NA	NA	NA	1	1	1	1	1	1	1	-1	-1	-1	1	-1	1	1	1	1	1	1	1	1	1	1	1	1	1	1	1	1	1	1
Line_761	EYT 13-14	4.28	73	92	NA	NA	NA	NA	NA	NA	NA	2.07	57.3	60.7	NA	NA	NA	NA	NA	1	-1	-1	-1	-1	-1	-1	1	1	1	-1	1	-1	1	-1	1	-1	1	1	-1	-1	1	1	1	-1	1	-1	-1	-1	1
Line_762	EYT 13-14	4.3	71	102	NA	NA	NA	NA	NA	NA	NA	2.42	55	73	NA	NA	NA	NA	NA	1	-1	-1	-1	-1	-1	-1	1	1	-1	-1	1	-1	1	1	1	-1	1	1	-1	-1	1	-1	-1	1	-1	1	1	-1	-1
Line_763	EYT 13-14	4.3	73	104	NA	NA	NA	NA	NA	NA	NA	3.11	55	77	NA	NA	NA	NA	NA	1	1	1	1	1	1	1	1	1	1	1	1	1	1	-1	-1	1	-1	1	1	-1	-1	-1	-1	1	1	-1	-1	-1	1
Line_764	EYT 13-14	4.31	76	98	NA	NA	NA	NA	NA	NA	NA	3	59	73	NA	NA	NA	NA	NA	1	1	1	1	1	1	1	-1	-1	-1	1	-1	1	1	1	1	1	1	1	1	1	1	1	1	1	1	1	1	1	1
Line_765	EYT 13-14	4.45	NA	90	NA	NA	NA	NA	NA	NA	NA	3.13	52	65	NA	NA	NA	NA	NA	1	1	1	1	1	1	1	-1	-1	-1	1	-1	1	-1	-1	-1	-1	-1	1	1	-1	-1	-1	-1	1	1	-1	-1	-1	1
Line_766	EYT 13-14	4.59	72	96	NA	NA	NA	NA	NA	NA	NA	3.11	53	66	NA	NA	NA	NA	NA	1	1	1	1	1	1	1	-1	0	-1	1	-1	1	-1	-1	-1	-1	-1	1	1	-1	-1	-1	-1	1	1	-1	-1	-1	1
Line_767	EYT 14-15	4.87	80	85	NA	NA	NA	NA	NA	NA	NA	4.81	56.3	75	0.788535141	0.760378769	0.730900464	NA	NA	-1	-1	1	1	1	1	1	1	1	1	1	1	1	1	1	1	1	1	1	1	1	1	1	1	1	1	1	1	1	1
Line_768	EYT 14-15	4.54	76	90	NA	NA	NA	NA	NA	NA	NA	4.58	54.3	75	0.761868474	0.723712102	0.69756713	NA	NA	1	1	1	1	1	1	1	1	1	1	1	1	1	1	1	1	1	1	1	1	1	1	1	1	1	1	1	1	1	1
Line_769	EYT 14-15	4.5	80	90	NA	NA	NA	NA	NA	NA	NA	3.81	55.3	72	0.760340623	0.720863504	0.692491592	NA	NA	-1	-1	-1	-1	-1	-1	-1	1	1	1	-1	1	-1	1	NA	NA	-1	NA	1	-1	NA	NA	NA	NA	-1	-1	NA	1	-1	1
Line_770	EYT 14-15	4.23	76	95	NA	NA	NA	NA	NA	NA	NA	3.7	54.3	73	0.760340623	0.704196837	0.669158259	NA	NA	-1	-1	1	1	1	1	1	1	-1	-1	1	0	1	-1	-1	-1	-1	-1	-1	1	-1	-1	-1	-1	1	-1	-1	-1	-1	1
Line_771	EYT 14-15	4.74	78	89	NA	NA	NA	NA	NA	NA	NA	4.23	54.3	74	0.77700729	0.727530171	0.692491592	NA	NA	-1	-1	1	1	1	1	1	1	1	1	1	1	1	1	1	1	1	1	1	1	1	1	1	1	1	1	1	1	1	1
Line_772	EYT 14-15	4.69	77	90	NA	NA	NA	NA	NA	NA	NA	3.79	54	82	0.773673957	0.730863504	0.695824926	NA	NA	-1	-1	1	1	1	1	1	1	1	1	1	1	1	1	1	1	1	1	1	1	1	1	1	1	1	1	1	1	1	1
Line_773	EYT 14-15	4.79	79	100	NA	NA	NA	NA	NA	NA	NA	3.72	55	75	0.773673957	0.730863504	0.702491592	NA	NA	-1	-1	1	1	1	1	1	1	1	1	1	1	1	1	1	1	1	1	1	1	1	1	1	1	1	1	1	1	-1	1
Line_774	EYT 14-15	4.93	78	100	NA	NA	NA	NA	NA	NA	NA	4	55	73	0.77700729	0.717530171	0.682491592	NA	NA	1	1	1	1	1	1	1	1	1	1	1	1	1	1	1	1	1	1	1	1	1	1	1	1	1	1	1	1	1	1
Line_775	EYT 14-15	4.81	79	89	NA	NA	NA	NA	NA	NA	NA	4.09	54.3	76	0.773673957	0.720863504	0.682491592	NA	NA	-1	-1	1	1	1	1	1	-1	-1	0	1	0	1	-1	-1	-1	-1	-1	-1	1	-1	-1	-1	-1	1	1	-1	-1	-1	1
Line_776	EYT 14-15	4.97	75	90	NA	NA	NA	NA	NA	NA	NA	3.73	53.7	70	0.760340623	0.710863504	0.669158259	NA	NA	1	-1	-1	-1	-1	-1	0	0	-1	-1	-1	-1	-1	1	1	1	1	1	1	-1	1	1	1	1	0	1	1	1	-1	1
Line_777	EYT 14-15	5	75	94	NA	NA	NA	NA	NA	NA	NA	3.92	53.3	81	0.775201808	0.740378769	0.684233797	NA	NA	1	1	1	1	1	1	1	1	1	1	1	1	1	1	1	1	1	1	1	1	1	1	1	1	1	1	1	1	1	1
Line_778	EYT 14-15	4.35	79	93	NA	NA	NA	NA	NA	NA	NA	4.11	54.3	76	0.756312335	0.724196837	0.694233797	NA	NA	-1	-1	1	0	1	1	1	-1	-1	-1	1	-1	1	-1	-1	-1	-1	-1	-1	1	-1	1	-1	-1	1	-1	-1	1	-1	-1
Line_779	EYT 14-15	4.55	78	100	NA	NA	NA	NA	NA	NA	NA	4.07	53.7	76	0.762979002	0.734196837	0.700900464	NA	NA	1	1	1	1	1	1	1	1	1	1	1	1	1	1	1	1	1	1	1	1	1	1	1	1	1	1	1	1	1	1
Line_780	EYT 14-15	4.41	77	95	NA	NA	NA	NA	NA	NA	NA	4.56	54.3	74	0.772979002	0.740863504	0.714233797	NA	NA	-1	-1	1	1	1	1	1	NA	-1	NA	1	-1	1	-1	-1	-1	-1	-1	-1	1	-1	1	-1	-1	1	-1	-1	1	-1	1
Line_781	EYT 14-15	4.83	79	100	NA	NA	NA	NA	NA	NA	NA	4.61	55.7	76	0.769645668	0.730863504	0.710900464	NA	NA	-1	-1	1	1	1	1	1	1	1	1	1	1	1	1	1	1	1	1	1	1	1	1	1	1	1	1	1	1	1	1
Line_782	EYT 14-15	4.3	77	100	NA	NA	NA	NA	NA	NA	NA	4.73	54.7	67	0.766312335	0.727530171	0.714233797	NA	NA	1	1	1	1	1	1	1	-1	-1	-1	1	-1	1	-1	-1	-1	-1	-1	1	1	-1	-1	-1	-1	1	1	-1	1	1	1
Line_783	EYT 14-15	4.49	81	100	NA	NA	NA	NA	NA	NA	NA	4.22	57.3	80	0.781868474	0.750378769	0.700900464	NA	NA	1	1	1	1	1	1	1	1	1	1	1	1	1	1	1	1	1	1	1	1	1	1	1	1	1	1	1	1	1	1
Line_784	EYT 14-15	4.87	79	99	NA	NA	NA	NA	NA	NA	NA	3.21	58.3	67	0.739925051	0.695591229	0.669878285	NA	NA	-1	-1	1	1	1	1	1	1	1	1	1	1	1	1	1	1	1	1	1	1	1	1	1	1	1	1	1	1	1	1
Line_785	EYT 14-15	4.78	78	95	NA	NA	NA	NA	NA	NA	NA	3.17	54.7	75	0.750202683	0.702500264	0.652340516	NA	NA	1	1	1	1	1	1	1	1	1	1	1	1	1	1	1	1	1	1	1	1	1	1	1	1	1	1	1	1	1	1
Line_786	EYT 14-15	3.83	75	95	NA	NA	NA	NA	NA	NA	NA	3.72	54	74	0.760202683	0.70916693	0.64567385	NA	NA	1	1	1	1	1	1	1	1	1	1	1	1	1	1	0	0	1	-1	1	1	1	-1	1	-1	1	1	1	0	0	1
Line_787	EYT 14-15	4.46	80	100	NA	NA	NA	NA	NA	NA	NA	3.35	58	70	0.753258384	0.718924563	0.686544952	NA	NA	1	1	1	1	1	1	1	-1	-1	-1	1	-1	1	-1	-1	-1	-1	-1	1	1	-1	-1	-1	-1	1	-1	-1	-1	-1	1
Line_788	EYT 14-15	4.81	80	89	NA	NA	NA	NA	NA	NA	NA	4.01	57.3	70	0.764508603	0.738561011	0.700891625	NA	NA	1	-1	1	1	1	1	1	1	1	1	1	1	1	1	-1	-1	-1	-1	1	1	-1	-1	-1	-1	1	1	-1	-1	-1	1
Line_789	EYT 14-15	4.84	76	100	NA	NA	NA	NA	NA	NA	NA	3.99	54.3	75	0.739925051	0.695470046	0.671327176	NA	NA	1	1	1	1	1	1	1	-1	-1	-1	1	-1	1	-1	-1	-1	-1	-1	1	1	-1	-1	-1	-1	1	1	-1	-1	-1	1
Line_790	EYT 14-15	4.83	81	90	NA	NA	NA	NA	NA	NA	NA	3.75	58.7	74	0.763258384	0.722136712	0.701327176	NA	NA	1	1	1	1	1	1	1	1	1	1	1	1	1	1	1	1	1	1	1	1	1	1	1	1	1	1	1	1	1	1
Line_791	EYT 14-15	4.86	78	85	NA	NA	NA	NA	NA	NA	NA	3.73	54.3	66	0.753258384	0.698803379	0.65466051	NA	NA	1	1	1	1	1	1	1	-1	-1	-1	1	-1	1	-1	-1	-1	-1	-1	1	1	-1	-1	-1	-1	1	-1	-1	-1	-1	1
Line_792	EYT 14-15	4.54	80	85	NA	NA	NA	NA	NA	NA	NA	2.26	58	67	0.723258384	0.688803379	0.66466051	NA	NA	1	1	1	1	1	1	1	1	1	1	1	1	1	1	1	1	1	1	1	1	1	1	1	1	1	1	1	1	1	1
Line_793	EYT 14-15	4.42	81	85	NA	NA	NA	NA	NA	NA	NA	2.97	59	65	0.731730534	0.68707612	0.65364717	NA	NA	1	1	1	1	1	1	1	1	1	1	1	1	1	1	1	1	1	1	1	1	1	1	1	1	1	1	1	1	1	1
Line_794	EYT 14-15	4.88	76	85	NA	NA	NA	NA	NA	NA	NA	4.19	55.3	75	0.7483972	0.700409454	0.656980503	NA	NA	1	1	1	1	1	1	1	-1	-1	-1	1	-1	1	-1	-1	-1	-1	-1	1	1	-1	-1	-1	-1	1	1	-1	-1	0	1
Line_795	EYT 14-15	4.76	76	81	NA	NA	NA	NA	NA	NA	NA	4.18	56	70	0.755063867	0.713742787	0.670313837	NA	NA	1	-1	-1	-1	-1	-1	-1	1	1	1	-1	1	-1	NA	NA	NA	-1	NA	1	-1	NA	NA	NA	NA	-1	-1	NA	1	-1	1
Line_796	EYT 14-15	4.39	77	85	NA	NA	NA	NA	NA	NA	NA	3.72	56.7	69	0.725063867	0.693742787	0.656980503	NA	NA	1	1	1	1	1	1	1	1	1	1	1	1	1	1	1	1	1	1	1	1	1	1	1	1	1	1	1	1	1	1
Line_797	EYT 14-15	4.5	77	86	NA	NA	NA	NA	NA	NA	NA	4.03	54	72	0.751730534	0.711288425	0.66567385	NA	NA	1	1	1	1	1	1	1	1	1	1	1	1	1	1	0	-1	-1	-1	1	1	-1	0	-1	-1	1	1	-1	-1	-1	1
Line_798	EYT 14-15	4.58	75	85	NA	NA	NA	NA	NA	NA	NA	4.09	53	74	0.735063867	0.687955092	0.649007183	NA	NA	1	1	1	1	1	1	1	1	1	1	1	1	1	1	-1	-1	-1	-1	1	1	-1	-1	-1	-1	1	1	-1	-1	-1	1
Line_799	EYT 14-15	4.39	80	85	NA	NA	NA	NA	NA	NA	NA	2.67	58.7	59	0.739509478	0.706985621	0.658713869	NA	NA	1	-1	1	1	1	1	1	1	1	1	1	1	1	1	1	1	1	1	1	1	1	1	1	1	1	1	1	1	1	1
Line_800	EYT 14-15	3.46	75	80	NA	NA	NA	NA	NA	NA	NA	3.19	53	68	0.729509478	0.673652288	0.632047203	NA	NA	1	1	1	1	1	1	1	1	1	1	1	1	1	1	1	1	1	1	1	1	1	1	1	0	1	1	1	1	1	1
Line_801	EYT 14-15	4.37	79	80	NA	NA	NA	NA	NA	NA	NA	3.18	56.3	64	0.742842812	0.700318955	0.662047203	NA	NA	1	1	1	1	1	1	1	1	1	1	1	1	1	1	1	1	1	1	1	1	1	1	1	1	1	1	1	1	-1	1
Line_802	EYT 14-15	4.63	75	95	NA	NA	NA	NA	NA	NA	NA	3.34	55	67	0.752842812	0.700318955	0.662047203	NA	NA	1	1	1	1	1	1	1	-1	-1	-1	1	-1	1	-1	-1	-1	-1	-1	1	1	-1	-1	1	-1	1	1	1	1	1	1
Line_803	EYT 14-15	4.43	81	85	NA	NA	NA	NA	NA	NA	NA	3.43	58	69	0.741314961	0.708349329	0.657407216	NA	NA	1	1	1	1	1	1	1	1	1	1	1	1	1	1	1	1	1	1	1	1	1	1	1	1	1	1	1	1	1	1
Line_804	EYT 14-15	4.83	77	80	NA	NA	NA	NA	NA	NA	NA	3.98	56.7	72	0.761314961	0.721682662	0.677407216	NA	NA	1	1	1	1	1	1	1	1	1	1	1	1	1	1	1	1	1	1	1	1	1	1	1	1	1	1	1	1	1	1
Line_805	EYT 14-15	4.63	74	95	NA	NA	NA	NA	NA	NA	NA	3.98	52.7	63	0.751314961	0.701682662	0.660740549	NA	NA	1	1	1	1	1	1	1	1	0	0	1	1	1	1	1	1	1	1	1	1	1	1	1	1	1	1	1	1	1	1
Line_806	EYT 14-15	4.94	75	90	NA	NA	NA	NA	NA	NA	NA	3.86	54.3	70	0.737981628	0.701682662	0.660740549	NA	NA	1	1	1	1	1	1	1	1	1	1	1	1	1	1	1	1	1	1	1	1	1	1	1	1	1	1	1	1	1	1
Line_807	EYT 14-15	4.7	81	80	NA	NA	NA	NA	NA	NA	NA	3.88	58	63	0.744648294	0.721682662	0.680740549	NA	NA	1	1	1	1	1	1	1	1	1	1	1	1	1	1	1	1	1	1	1	1	1	1	1	1	1	1	1	1	1	1
Line_808	EYT 14-15	4.54	80	95	NA	NA	NA	NA	NA	NA	NA	3.65	57.7	70	0.761314961	0.728349329	0.677407216	NA	NA	1	1	1	1	1	1	1	-1	-1	-1	1	-1	1	1	1	1	1	1	1	1	1	1	1	1	1	1	1	1	1	1
Line_809	EYT 14-15	4.27	81	90	NA	NA	NA	NA	NA	NA	NA	2.93	58.7	67	0.737981628	0.701682662	0.664073883	NA	NA	1	1	1	1	1	1	1	-1	-1	-1	1	-1	1	1	1	1	1	1	1	1	1	1	1	1	1	1	1	1	1	1
Line_810	EYT 14-15	4.45	75	90	NA	NA	NA	NA	NA	NA	NA	3.29	54.7	60	0.751314961	0.698349329	0.667407216	NA	NA	1	-1	-1	-1	-1	-1	-1	1	1	1	-1	1	-1	1	1	1	-1	1	1	-1	1	1	-1	-1	1	-1	1	1	-1	1
Line_811	EYT 14-15	4.96	76	100	NA	NA	NA	NA	NA	NA	NA	3.85	54	68	0.746453777	0.700440139	0.663931645	NA	NA	1	1	1	1	1	1	1	0	0	0	1	1	1	0	0	0	-1	-1	1	-1	-1	-1	-1	-1	1	-1	-1	0	-1	1
Line_812	EYT 14-15	4.57	75	96	NA	NA	NA	NA	NA	NA	NA	4.34	54.7	77	0.773120444	0.743773472	0.700598312	NA	NA	1	1	1	1	1	1	1	-1	-1	-1	1	-1	1	-1	-1	-1	-1	-1	1	1	-1	-1	-1	-1	1	1	-1	-1	-1	1
Line_813	EYT 14-15	4.23	74	85	NA	NA	NA	NA	NA	NA	NA	3.08	52.7	68	0.733120444	0.693773472	0.653931645	NA	NA	-1	-1	1	1	1	1	1	1	1	1	1	1	1	1	-1	-1	1	-1	-1	1	-1	-1	-1	-1	1	1	1	-1	-1	1
Line_814	EYT 14-15	4.71	81	95	NA	NA	NA	NA	NA	NA	NA	3.53	58	72	0.756453777	0.733773472	0.693931645	NA	NA	1	1	1	1	1	1	1	1	1	1	1	1	1	1	1	1	1	1	1	1	1	1	1	1	1	1	1	1	1	1
Line_815	EYT 14-15	4.78	75	95	NA	NA	NA	NA	NA	NA	NA	3.6	55	76	0.74978711	0.703773472	0.670598312	NA	NA	1	1	1	1	1	1	1	-1	-1	-1	1	-1	1	-1	-1	-1	-1	-1	1	1	-1	-1	-1	-1	1	1	-1	1	1	1
Line_816	EYT 14-15	4.87	76	100	NA	NA	NA	NA	NA	NA	NA	3.79	53.7	70	0.756453777	0.710440139	0.667264978	NA	NA	1	1	1	1	1	1	1	-1	-1	-1	1	-1	1	-1	-1	-1	-1	-1	1	1	-1	-1	-1	-1	1	1	-1	-1	-1	1
Line_817	EYT 14-15	4.81	74	89	NA	NA	NA	NA	NA	NA	NA	4.26	52.7	73	0.757426364	0.711803846	0.664509434	NA	NA	1	-1	1	1	1	1	1	1	1	1	1	1	1	1	-1	-1	-1	-1	1	1	-1	-1	-1	-1	1	1	-1	-1	-1	1
Line_818	EYT 14-15	4.8	78	95	NA	NA	NA	NA	NA	NA	NA	4.62	55.7	75	0.774093031	0.731803846	0.684509434	NA	NA	1	1	1	1	1	1	1	1	1	1	1	1	1	1	-1	-1	-1	-1	1	1	-1	-1	-1	-1	1	1	-1	-1	-1	1
Line_819	EYT 14-15	4.57	75	99	NA	NA	NA	NA	NA	NA	NA	4.38	54.3	72	0.767426364	0.711803846	0.684509434	NA	NA	1	1	1	1	1	1	1	-1	-1	-1	1	-1	1	1	1	1	1	1	1	1	1	1	1	1	1	1	1	1	1	1
Line_820	EYT 14-15	4.07	81	95	NA	NA	NA	NA	NA	NA	NA	3.49	57.3	72	0.735343249	0.69662207	0.679291658	NA	NA	1	1	1	1	1	1	1	0	1	1	1	1	1	1	-1	-1	-1	-1	1	1	-1	-1	-1	-1	1	1	-1	-1	-1	1
Line_821	EYT 14-15	4.29	81	95	NA	NA	NA	NA	NA	NA	NA	3.23	57	71	0.752009916	0.71662207	0.675958325	NA	NA	1	1	1	1	1	1	1	1	1	1	1	1	1	1	-1	-1	-1	-1	1	1	-1	-1	-1	-1	1	-1	-1	-1	-1	1
Line_822	EYT 14-15	4.64	80	85	NA	NA	NA	NA	NA	NA	NA	3.3	55.3	70	0.732009916	0.699955403	0.659291658	NA	NA	1	1	1	1	1	1	1	1	1	1	1	1	1	1	-1	-1	-1	-1	1	1	-1	-1	-1	-1	1	1	-1	-1	-1	1
Line_823	EYT 14-15	4.9	80	90	NA	NA	NA	NA	NA	NA	NA	3.86	56	65	0.743120444	0.702046213	0.65668719	NA	NA	1	1	1	1	1	1	1	1	1	1	1	1	1	1	1	1	1	1	1	1	1	1	1	1	1	1	1	1	1	1
Line_824	EYT 14-15	4.55	77	95	NA	NA	NA	NA	NA	NA	NA	3.62	53.3	75	0.760620006	0.715864282	0.676109401	NA	NA	1	1	1	1	1	1	1	-1	-1	-1	1	-1	1	1	1	1	1	1	1	1	1	1	1	1	1	1	1	1	1	1
Line_825	EYT 14-15	4.86	74	95	NA	NA	NA	NA	NA	NA	NA	3.16	51.3	72	0.713953339	0.662530949	0.629442734	NA	NA	1	1	1	1	1	1	1	1	1	1	1	1	1	1	1	1	1	1	1	1	1	1	1	1	1	1	1	1	1	1
Line_826	EYT 14-15	4.85	75	95	NA	NA	NA	NA	NA	NA	NA	3.36	52.7	78	0.733953339	0.689197615	0.652776068	NA	NA	1	1	1	1	1	1	1	1	1	1	1	1	1	1	1	1	1	1	1	1	1	1	1	1	1	1	1	1	1	1
Line_827	EYT 14-15	4.99	76	100	NA	NA	NA	NA	NA	NA	NA	3.89	53	74	0.747286673	0.709197615	0.672776068	NA	NA	1	1	1	1	1	1	1	-1	-1	-1	1	-1	1	1	-1	-1	-1	-1	1	1	-1	-1	-1	-1	1	1	-1	-1	-1	1
Line_828	EYT 14-15	4.75	77	95	NA	NA	NA	NA	NA	NA	NA	4.05	54	75	0.740620006	0.695864282	0.659442734	NA	NA	1	1	1	1	1	1	1	1	1	1	1	1	1	1	1	1	1	1	1	1	1	1	1	1	1	1	1	1	1	1
Line_829	EYT 14-15	4.98	77	100	NA	NA	NA	NA	NA	NA	NA	3.95	53	70	0.725758822	0.695743098	0.654224959	NA	NA	1	1	1	1	1	1	1	1	1	1	1	1	1	1	1	1	1	1	1	1	1	1	1	1	1	1	1	1	1	1
Line_830	EYT 14-15	4.88	76	101	NA	NA	NA	NA	NA	NA	NA	2.55	52.7	74	0.749092155	0.709197615	0.673353856	NA	NA	1	1	1	1	1	1	1	1	1	1	1	1	1	1	0	0	-1	-1	1	1	-1	-1	-1	-1	1	1	-1	-1	-1	1
Line_831	EYT 14-15	4.64	75	100	NA	NA	NA	NA	NA	NA	NA	3.58	52.3	74	0.742425489	0.702530949	0.66668719	NA	NA	1	1	1	1	1	1	1	1	1	1	1	1	1	1	1	1	1	1	1	1	1	1	1	1	1	1	1	1	1	1
Line_832	EYT 14-15	4.92	76	100	NA	NA	NA	NA	NA	NA	NA	2.81	53	73	0.755758822	0.722530949	0.680020523	NA	NA	1	1	1	1	1	1	1	1	1	1	1	1	1	1	-1	-1	-1	-1	1	1	-1	-1	-1	-1	1	1	-1	-1	-1	1
Line_833	EYT 14-15	4.66	77	95	NA	NA	NA	NA	NA	NA	NA	3.85	52	68	0.749092155	0.702530949	0.663353856	NA	NA	1	1	1	1	1	1	1	1	1	1	1	1	1	1	1	1	1	1	1	1	1	1	1	1	1	1	1	1	1	1
Line_834	EYT 14-15	4.55	81	103	NA	NA	NA	NA	NA	NA	NA	3.72	59	65	0.785760573	0.767349173	0.729727209	NA	NA	1	1	1	1	1	1	1	1	-1	-1	1	-1	1	-1	-1	-1	-1	-1	1	1	-1	-1	-1	-1	1	1	-1	-1	-1	1
Line_835	EYT 14-15	4.91	81	90	NA	NA	NA	NA	NA	NA	NA	3.98	57.7	67	0.769093906	0.73401584	0.696393876	NA	NA	1	1	1	1	1	1	1	1	1	1	1	1	1	1	1	1	1	1	1	1	1	1	1	1	1	1	1	1	1	1
Line_836	EYT 14-15	4.73	78	95	NA	NA	NA	NA	NA	NA	NA	4.18	56.3	74	0.764232722	0.726743254	0.689149421	NA	NA	1	1	1	1	1	1	1	1	1	1	1	1	1	1	1	1	1	1	1	1	1	1	1	1	1	1	1	1	1	1
Line_837	EYT 14-15	4.76	81	80	NA	NA	NA	NA	NA	NA	NA	4.06	58	68	0.760899389	0.730076587	0.675816087	NA	NA	1	1	1	1	1	1	1	1	1	1	1	1	1	1	1	1	1	1	1	1	1	1	1	1	1	1	1	1	1	1
Line_838	EYT 14-15	4.58	76	96	NA	NA	NA	NA	NA	NA	NA	2.73	53	72	0.754232722	0.706743254	0.672482754	NA	NA	1	1	1	1	1	1	1	1	1	1	1	1	1	1	-1	-1	-1	-1	1	1	-1	-1	-1	-1	1	1	-1	-1	-1	1
Line_839	EYT 14-15	4.37	80	90	NA	NA	NA	NA	NA	NA	NA	3.42	55.3	68	0.756315836	0.69192503	0.656251638	NA	NA	1	1	1	1	1	1	1	1	1	1	1	1	1	1	1	1	1	1	1	1	1	1	1	1	1	1	1	1	1	1
Line_840	EYT 14-15	4.08	81	89	NA	NA	NA	NA	NA	NA	NA	3.47	58.3	73	0.746315836	0.718591696	0.679584972	NA	NA	1	1	1	1	1	1	1	1	1	1	1	1	1	1	1	1	1	1	1	1	1	1	1	1	1	1	1	1	1	1
Line_841	EYT 14-15	4.47	78	95	NA	NA	NA	NA	NA	NA	NA	4.55	54.7	69	0.762982503	0.718591696	0.682918305	NA	NA	1	1	1	1	1	1	1	1	1	1	1	1	1	1	1	1	1	1	1	1	1	1	1	1	1	1	1	1	1	1
Line_842	EYT 14-15	4.24	80	79	NA	NA	NA	NA	NA	NA	NA	3.7	54.7	68	0.73964917	0.678591696	0.649584972	NA	NA	1	1	1	1	1	1	1	-1	-1	-1	1	-1	1	-1	-1	-1	-1	-1	1	1	-1	-1	-1	-1	1	1	-1	1	1	1
Line_843	EYT 14-15	4.28	78	85	NA	NA	NA	NA	NA	NA	NA	3.98	55.7	66	0.766315836	0.735258363	0.696251638	NA	NA	0	1	1	1	1	1	1	1	1	1	1	0	1	1	-1	-1	-1	-1	1	1	1	-1	1	1	1	1	-1	-1	-1	1
Line_844	EYT 14-15	4.65	79	100	NA	NA	NA	NA	NA	NA	NA	3.26	54.3	70	0.72964917	0.688591696	0.649584972	NA	NA	1	1	1	1	1	1	1	1	1	1	1	1	1	1	-1	-1	-1	-1	1	1	-1	-1	-1	-1	1	1	-1	-1	-1	1
Line_845	EYT 14-15	4.35	77	85	NA	NA	NA	NA	NA	NA	NA	3.49	53.3	67	0.722982503	0.67192503	0.646251638	NA	NA	-1	NA	NA	1	1	1	NA	1	1	-1	1	1	1	-1	-1	-1	-1	-1	1	1	-1	-1	-1	-1	1	1	-1	-1	-1	1
Line_846	EYT 14-15	4.63	77	85	NA	NA	NA	NA	NA	NA	NA	4.35	53.3	70	0.753677458	0.727985777	0.686971665	NA	NA	-1	-1	1	1	1	1	1	1	1	1	1	1	1	1	0	0	-1	-1	0	1	-1	-1	-1	-1	1	1	-1	-1	-1	1
Line_847	EYT 14-15	4.62	79	89	NA	NA	NA	NA	NA	NA	NA	3.65	58.7	64	0.727010791	0.69131911	0.653638331	NA	NA	1	1	1	1	1	1	1	1	1	1	1	1	1	1	1	1	1	1	1	1	1	1	1	1	1	1	1	1	-1	1
Line_848	EYT 14-15	4.67	77	85	NA	NA	NA	NA	NA	NA	NA	3.66	56.3	61	0.740344125	0.707985777	0.666971665	NA	NA	-1	-1	1	1	1	1	1	-1	-1	-1	1	0	1	1	1	1	1	1	1	1	1	1	1	1	1	1	1	1	0	1
Line_849	EYT 14-15	4.9	76	79	NA	NA	NA	NA	NA	NA	NA	4.32	56.3	59	0.770344125	0.73131911	0.683638331	NA	NA	-1	1	1	1	1	1	1	-1	-1	-1	1	0	1	-1	1	1	1	-1	-1	1	1	1	1	1	1	1	1	-1	1	1
Line_850	EYT 14-15	4.13	81	95	NA	NA	NA	NA	NA	NA	NA	3.56	61.3	70	0.756174394	0.72865151	0.71263383	NA	NA	1	1	1	1	1	1	1	1	1	1	1	1	1	1	1	1	1	1	1	1	1	1	1	-1	1	1	1	1	1	1
Line_851	EYT 14-15	4.68	81	95	NA	NA	NA	NA	NA	NA	NA	4.39	58.3	75	0.756174394	0.72865151	0.699300497	NA	NA	1	1	1	1	1	1	1	1	1	1	1	1	1	1	1	1	1	1	1	1	1	1	1	0	1	1	1	1	1	1
Line_852	EYT 14-15	4.75	75	84	NA	NA	NA	NA	NA	NA	NA	4.68	53	77	0.778812773	0.748409142	0.706109401	NA	NA	1	1	1	1	1	1	1	1	1	1	1	1	1	1	1	1	1	1	1	1	1	1	1	1	1	1	1	1	1	1
Line_853	EYT 14-15	4.83	80	90	NA	NA	NA	NA	NA	NA	NA	3.91	56.7	72	0.745479439	0.715075809	0.682776068	NA	NA	1	1	1	1	1	1	1	1	1	1	1	1	1	1	-1	1	1	1	1	1	-1	1	1	1	1	1	1	1	1	1
Line_854	EYT 14-15	4.77	80	80	NA	NA	NA	NA	NA	NA	NA	3.91	57	73	0.744924176	0.713590918	0.671478252	NA	NA	1	1	1	1	1	1	1	1	1	1	1	1	1	1	1	1	1	1	1	1	1	1	1	1	1	1	1	1	1	1
Line_855	EYT 14-15	5.14	77	89	NA	NA	NA	NA	NA	NA	NA	4.33	54	75	0.758257509	0.726924252	0.688144919	NA	NA	1	1	1	1	1	1	1	-1	-1	-1	1	-1	1	1	1	1	1	1	1	1	1	1	1	1	1	1	1	1	1	1
Line_856	EYT 14-15	4.87	77	95	NA	NA	NA	NA	NA	NA	NA	3.64	53.7	83	0.751590842	0.706924252	0.651478252	NA	NA	1	1	1	1	1	1	1	1	1	1	1	1	1	1	1	1	1	1	1	1	1	1	1	1	1	1	1	1	1	1
Line_857	EYT 14-15	4.52	81	99	NA	NA	NA	NA	NA	NA	NA	3.39	56	77	0.724924176	0.700257585	0.654811586	NA	NA	1	-1	1	1	1	1	1	1	1	1	1	1	1	1	1	1	1	1	1	1	1	1	1	1	1	1	1	1	1	1
Line_858	EYT 14-15	5	80	90	NA	NA	NA	NA	NA	NA	NA	4.59	55.7	85	0.745895012	0.731227056	0.6900382	NA	NA	1	1	1	1	1	1	1	1	1	1	1	1	1	1	1	1	1	1	1	1	1	1	1	1	1	1	1	1	1	1
Line_859	EYT 14-15	4.66	78	93	NA	NA	NA	NA	NA	NA	NA	3.96	54.3	87	0.752561679	0.721227056	0.673371533	NA	NA	1	1	1	1	1	1	1	-1	-1	-1	1	-1	1	-1	1	-1	-1	-1	1	1	-1	-1	-1	-1	1	1	-1	1	1	1
Line_860	EYT 14-15	3.94	80	100	NA	NA	NA	NA	NA	NA	NA	4.29	56	82	0.755895012	0.734560389	0.6900382	NA	NA	1	1	1	1	1	1	1	-1	-1	-1	1	-1	1	-1	-1	-1	-1	-1	1	1	-1	-1	-1	-1	1	1	-1	1	1	1
Line_861	EYT 14-15	4.66	76	95	NA	NA	NA	NA	NA	NA	NA	4.47	54	88	0.769228345	0.727893722	0.683371533	NA	NA	1	1	1	1	1	1	1	-1	-1	-1	1	-1	1	-1	-1	-1	-1	-1	1	1	-1	-1	-1	-1	1	1	-1	1	1	1
Line_862	EYT 14-15	4.9	76	100	NA	NA	NA	NA	NA	NA	NA	3.28	54.3	88	0.739228345	0.714560389	0.653371533	NA	NA	1	1	1	1	1	1	1	1	1	1	1	1	1	1	1	1	1	1	1	1	1	1	1	1	1	1	1	1	-1	1
Line_863	EYT 14-15	4.9	81	94	NA	NA	NA	NA	NA	NA	NA	3.88	57	83	0.739228345	0.721227056	0.666704866	NA	NA	1	1	1	1	1	1	1	-1	-1	-1	1	-1	1	-1	-1	-1	-1	-1	1	1	-1	-1	-1	-1	1	1	-1	1	1	1
Line_864	EYT 14-15	4.38	76	90	NA	NA	NA	NA	NA	NA	NA	3.52	55	83	0.745895012	0.714560389	0.663371533	NA	NA	-1	-1	1	1	1	1	1	-1	-1	-1	1	0	1	-1	-1	-1	-1	-1	-1	1	-1	-1	-1	-1	1	1	1	-1	-1	1
Line_865	EYT 14-15	4.23	80	100	NA	NA	NA	NA	NA	NA	NA	4.09	54	85	0.735895012	0.714560389	0.663371533	NA	NA	1	1	1	1	1	1	1	1	1	1	1	1	1	1	1	1	1	1	1	1	1	1	1	1	1	1	1	1	1	1
Line_866	EYT 14-15	4.83	76	85	NA	NA	NA	NA	NA	NA	NA	4.73	55	82	0.759228345	0.744560389	0.716704866	NA	NA	-1	-1	1	1	1	1	1	-1	-1	-1	1	-1	1	-1	1	-1	1	1	1	1	1	1	1	-1	1	1	-1	1	1	1
Line_867	EYT 14-15	4.72	77	100	NA	NA	NA	NA	NA	NA	NA	3.96	54	82	0.765895012	0.734560389	0.6800382	NA	NA	-1	-1	1	1	1	1	1	1	1	1	1	1	1	1	1	1	1	1	1	1	1	1	1	1	1	1	1	1	1	1
Line_868	EYT 14-15	4.86	76	95	NA	NA	NA	NA	NA	NA	NA	4.31	54.3	82	0.755895012	0.727893722	0.683371533	NA	NA	-1	-1	1	1	1	1	1	1	1	1	1	1	1	1	1	1	1	1	1	1	1	1	1	1	1	1	1	1	1	1
Line_869	EYT 14-15	4.18	79	95	NA	NA	NA	NA	NA	NA	NA	4.14	55	76	0.766312335	0.737530171	0.710900464	NA	NA	1	-1	-1	-1	-1	-1	-1	NA	1	NA	-1	NA	-1	NA	NA	1	NA	NA	NA	-1	NA	NA	NA	NA	-1	1	NA	1	NA	1
Line_870	EYT 14-15	4.85	80	85	NA	NA	NA	NA	NA	NA	NA	5.19	54.3	77	0.778257509	0.746924252	0.698144919	NA	NA	1	1	1	1	1	1	1	-1	-1	-1	1	-1	1	1	1	1	1	1	1	1	1	1	1	-1	1	1	1	1	1	1
Line_871	EYT 14-15	4.27	79	90	NA	NA	NA	NA	NA	NA	NA	4.22	56.7	73	0.781590842	0.746924252	0.708144919	NA	NA	1	1	1	1	1	1	1	1	1	1	1	1	1	1	1	1	1	1	1	1	1	-1	1	-1	1	1	0	1	-1	1
Line_872	EYT 14-15	4.1	80	95	NA	NA	NA	NA	NA	NA	NA	3.94	57	72	0.729925051	0.665591229	0.643211619	NA	NA	1	1	1	1	1	1	1	1	1	1	1	1	1	1	-1	-1	-1	-1	1	1	-1	-1	-1	-1	1	1	-1	1	1	1
Line_873	EYT 14-15	4.22	75	85	NA	NA	NA	NA	NA	NA	NA	2.86	55.3	69	0.726591718	0.655591229	0.623211619	NA	NA	1	1	1	1	1	1	1	-1	-1	-1	1	-1	1	-1	-1	-1	-1	-1	1	1	-1	-1	-1	-1	1	-1	-1	-1	-1	1
Line_874	EYT 14-15	4.54	75	95	NA	NA	NA	NA	NA	NA	NA	3.19	54	69	0.723258384	0.655591229	0.623211619	NA	NA	1	NA	1	1	1	NA	1	-1	-1	-1	NA	-1	1	-1	-1	-1	-1	-1	1	1	-1	-1	-1	-1	1	1	-1	-1	-1	1
Line_875	EYT 14-15	4.81	75	90	NA	NA	NA	NA	NA	NA	NA	3.12	54.7	72	0.729925051	0.672257896	0.629878285	NA	NA	1	1	1	1	1	1	1	-1	-1	-1	1	-1	1	-1	-1	-1	-1	-1	1	1	-1	-1	-1	-1	1	1	-1	-1	-1	1
Line_876	EYT 14-15	4.41	75	87	NA	NA	NA	NA	NA	NA	NA	3.25	53.3	74	0.723258384	0.668924563	0.633211619	NA	NA	1	1	1	1	1	1	1	-1	0	-1	1	-1	1	0	-1	-1	-1	-1	1	1	-1	-1	-1	-1	1	1	-1	0	-1	1
Line_877	EYT 14-15	4.63	76	95	NA	NA	NA	NA	NA	NA	NA	3.23	54.7	72	0.726591718	0.685591229	0.629878285	NA	NA	1	1	1	1	1	1	1	0	-1	-1	1	-1	1	-1	-1	-1	-1	-1	1	1	-1	-1	-1	-1	1	1	-1	0	-1	1
Line_878	EYT 14-15	4.75	81	90	NA	NA	NA	NA	NA	NA	NA	4.59	58	71	0.76117527	0.735227678	0.694224959	NA	NA	1	1	1	1	1	1	1	-1	-1	-1	1	-1	1	-1	-1	-1	-1	-1	1	1	-1	-1	-1	-1	1	1	-1	-1	-1	1
Line_879	EYT 14-15	5.22	76	100	NA	NA	NA	NA	NA	NA	NA	3.27	54	75	0.744508603	0.691894345	0.660891625	NA	NA	1	1	1	1	1	1	1	1	1	1	1	1	1	1	1	1	1	1	1	1	1	1	1	1	1	1	1	1	1	1
Line_880	EYT 14-15	4.63	78	95	NA	NA	NA	NA	NA	NA	NA	3.79	53.7	73	0.75117527	0.685227678	0.644224959	NA	NA	1	1	1	1	1	1	1	1	1	1	1	1	1	1	-1	-1	-1	-1	1	1	-1	-1	-1	-1	1	1	-1	-1	-1	1
Line_881	EYT 14-15	4.74	78	97	NA	NA	NA	NA	NA	NA	NA	3.47	57.7	71	0.717841936	0.668561011	0.654224959	NA	NA	1	1	1	1	1	1	1	1	1	1	1	1	1	1	1	1	1	1	1	1	1	1	1	1	1	1	1	1	1	1
Line_882	EYT 14-15	4.35	74	95	NA	NA	NA	NA	NA	NA	NA	3.26	53.7	72	0.744508603	0.685227678	0.654224959	NA	NA	-1	-1	1	1	1	1	1	1	1	1	1	1	1	1	1	1	1	1	1	1	1	1	-1	1	1	1	1	-1	-1	1
Line_883	EYT 14-15	4.92	78	85	NA	NA	NA	NA	NA	NA	NA	3.8	54	74	0.734508603	0.688561011	0.657558292	NA	NA	1	1	1	1	1	1	1	-1	-1	-1	1	-1	1	-1	-1	-1	-1	-1	1	1	-1	-1	-1	-1	1	1	-1	1	1	1
Line_884	EYT 14-15	4.38	81	97	NA	NA	NA	NA	NA	NA	NA	3.18	58	68	0.733258384	0.702136712	0.68466051	NA	NA	1	-1	-1	-1	-1	-1	-1	1	NA	NA	-1	NA	-1	NA	NA	NA	NA	NA	NA	-1	NA	NA	NA	NA	-1	NA	NA	NA	-1	1
Line_885	EYT 14-15	4.56	81	90	NA	NA	NA	NA	NA	NA	NA	3.68	58.3	68	0.753258384	0.695470046	0.661327176	NA	NA	1	1	1	1	1	1	1	1	1	0	1	1	1	1	1	0	0	1	1	1	1	1	1	1	1	1	-1	1	1	1
Line_886	EYT 14-15	4.81	79	95	NA	NA	NA	NA	NA	NA	NA	4.06	57.7	76	0.756591718	0.722136712	0.687993843	NA	NA	1	1	1	1	1	1	1	1	1	1	1	1	1	1	-1	-1	-1	-1	1	1	-1	-1	-1	-1	1	1	-1	-1	-1	1
Line_887	EYT 14-15	4.69	77	89	NA	NA	NA	NA	NA	NA	NA	2.95	59	68	0.716591718	0.648803379	0.637993843	NA	NA	1	1	1	1	1	1	1	1	1	1	1	1	1	1	1	1	1	1	1	NA	1	1	1	1	1	1	1	1	1	1
Line_888	EYT 14-15	4.87	78	90	NA	NA	NA	NA	NA	NA	NA	3.26	58.3	69	0.726591718	0.675470046	0.651327176	NA	NA	1	1	1	1	1	1	1	1	1	1	1	1	1	1	1	1	1	1	1	1	1	1	1	1	1	1	1	1	1	1
Line_889	EYT 14-15	4.38	74	90	NA	NA	NA	NA	NA	NA	NA	3.76	54.3	69	0.746591718	0.685470046	0.64466051	NA	NA	1	1	1	1	1	1	1	1	1	1	1	1	1	1	1	1	1	1	1	1	1	1	1	1	1	1	1	-1	-1	1
Line_890	EYT 14-15	4.25	79	90	NA	NA	NA	NA	NA	NA	NA	4.17	54.3	73	0.733258384	0.675470046	0.65466051	NA	NA	1	1	1	0	0	-1	1	1	1	1	0	1	1	1	-1	-1	-1	-1	1	-1	-1	-1	-1	-1	-1	1	0	0	-1	1
Line_891	EYT 14-15	4.42	80	90	NA	NA	NA	NA	NA	NA	NA	4.17	59	72	0.743258384	0.708803379	0.681327176	NA	NA	1	-1	-1	-1	-1	-1	-1	1	1	-1	-1	1	-1	NA	NA	NA	-1	NA	1	-1	NA	NA	NA	NA	-1	1	NA	1	-1	1
Line_892	EYT 14-15	5.44	79	100	NA	NA	NA	NA	NA	NA	NA	3.97	55.3	77	0.763258384	0.722136712	0.691327176	NA	NA	1	1	1	1	1	1	1	1	0	0	1	1	1	-1	-1	-1	-1	-1	1	1	-1	-1	-1	-1	1	1	-1	-1	-1	1
Line_893	EYT 14-15	4.68	76	90	NA	NA	NA	NA	NA	NA	NA	3.98	56	71	0.7383972	0.68707612	0.660313837	NA	NA	1	1	1	1	1	1	1	1	1	1	1	1	1	1	1	1	1	1	1	1	1	1	1	1	1	1	1	1	1	1
Line_894	EYT 14-15	4.55	81	86	NA	NA	NA	NA	NA	NA	NA	3.32	58.3	66	0.7383972	0.703742787	0.670313837	NA	NA	1	1	1	1	1	1	1	-1	-1	-1	1	-1	1	-1	-1	-1	-1	-1	1	1	-1	-1	-1	-1	1	1	-1	-1	-1	1
Line_895	EYT 14-15	4.68	77	95	NA	NA	NA	NA	NA	NA	NA	3.96	56	75	0.751730534	0.710409454	0.67364717	NA	NA	1	-1	1	1	1	1	1	1	1	1	1	1	1	-1	-1	-1	-1	-1	1	1	-1	-1	-1	-1	1	1	-1	-1	-1	1
Line_896	EYT 14-15	4.28	81	95	NA	NA	NA	NA	NA	NA	NA	3.63	58.3	64	0.715063867	0.693742787	0.666980503	NA	NA	1	1	1	1	1	1	1	1	1	1	1	1	1	1	1	1	1	1	1	1	1	1	1	1	1	1	1	1	1	1
Line_897	EYT 14-15	4.43	81	95	NA	NA	NA	NA	NA	NA	NA	4.23	58	67	0.7283972	0.700409454	0.676980503	NA	NA	1	1	1	1	1	1	1	1	1	1	1	1	1	1	1	1	1	1	1	1	1	1	1	1	1	1	1	1	1	1
Line_898	EYT 14-15	4.61	80	90	NA	NA	NA	NA	NA	NA	NA	3.75	58.7	74	0.741730534	0.70707612	0.676980503	NA	NA	1	1	1	1	1	1	1	1	-1	-1	1	-1	1	-1	-1	-1	-1	-1	1	1	-1	-1	-1	-1	1	1	-1	1	1	1
Line_899	EYT 14-15	4.62	80	100	NA	NA	NA	NA	NA	NA	NA	4.18	57.3	74	0.745063867	0.69707612	0.670313837	NA	NA	1	1	1	1	1	1	1	1	-1	-1	1	-1	1	-1	-1	-1	-1	-1	1	1	-1	-1	-1	-1	1	NA	-1	1	1	1
Line_900	EYT 14-15	3.4	75	95	NA	NA	NA	NA	NA	NA	NA	4.15	54.3	75	0.741730534	0.700409454	0.660313837	NA	NA	1	-1	-1	-1	-1	-1	-1	NA	1	NA	-1	NA	-1	1	1	1	-1	1	1	-1	-1	1	-1	-1	1	-1	1	1	-1	-1
Line_901	EYT 14-15	4.71	79	100	NA	NA	NA	NA	NA	NA	NA	3.72	57.7	70	0.721730534	0.680409454	0.646980503	NA	NA	1	-1	-1	-1	-1	-1	-1	1	1	1	-1	1	-1	1	1	1	-1	1	-1	-1	-1	1	-1	-1	1	-1	1	1	-1	-1
Line_902	EYT 14-15	3.4	79	85	NA	NA	NA	NA	NA	NA	NA	3.74	58	75	0.745063867	0.703742787	0.656980503	NA	NA	1	-1	-1	-1	-1	-1	-1	1	NA	NA	-1	NA	-1	1	-1	1	-1	-1	1	-1	-1	1	-1	-1	1	0	-1	1	-1	-1
Line_903	EYT 14-15	3.69	78	95	NA	NA	NA	NA	NA	NA	NA	3.85	57.7	76	0.735063867	0.68707612	0.656980503	NA	NA	1	-1	-1	-1	-1	-1	-1	NA	NA	NA	-1	NA	-1	1	-1	1	-1	1	1	-1	-1	1	1	-1	1	-1	-1	1	-1	1
Line_904	EYT 14-15	4.98	74	95	NA	NA	NA	NA	NA	NA	NA	3.66	54	74	0.725063867	0.693742787	0.65364717	NA	NA	1	-1	-1	-1	-1	-1	-1	1	1	NA	-1	1	-1	1	-1	1	-1	1	1	-1	-1	1	1	-1	1	-1	1	1	-1	-1
Line_905	EYT 14-15	4.75	81	96	NA	NA	NA	NA	NA	NA	NA	3.26	58.3	72	0.736176145	0.686985621	0.655380536	NA	NA	1	1	1	1	1	1	1	-1	-1	-1	1	-1	1	1	1	1	1	1	1	1	1	1	1	1	1	1	1	1	1	1
Line_906	EYT 14-15	3.4	74	85	NA	NA	NA	NA	NA	NA	NA	3.54	53	65	0.739509478	0.676985621	0.635380536	NA	NA	1	-1	1	1	1	1	1	1	1	1	1	1	1	1	1	1	1	1	1	1	1	1	1	1	1	1	1	1	1	1
Line_907	EYT 14-15	4.62	79	90	NA	NA	NA	NA	NA	NA	NA	3.6	56.7	68	0.736176145	0.710318955	0.665380536	NA	NA	1	1	1	1	1	1	1	1	-1	-1	1	-1	1	-1	-1	-1	-1	-1	1	1	-1	-1	-1	-1	1	1	-1	-1	-1	1
Line_908	EYT 14-15	3.84	76	95	NA	NA	NA	NA	NA	NA	NA	3.22	56	68	0.739509478	0.700318955	0.642047203	NA	NA	1	1	1	1	1	1	1	-1	-1	-1	1	-1	1	-1	-1	-1	-1	-1	1	1	-1	-1	-1	-1	1	-1	-1	-1	-1	1
Line_909	EYT 14-15	4.31	77	90	NA	NA	NA	NA	NA	NA	NA	3.45	56	68	0.752842812	0.706985621	0.658713869	NA	NA	1	1	1	1	1	1	1	-1	-1	-1	1	-1	1	-1	-1	-1	-1	-1	1	1	-1	-1	-1	-1	1	1	-1	1	1	1
Line_910	EYT 14-15	4.2	81	95	NA	NA	NA	NA	NA	NA	NA	3.18	58.7	66	0.736176145	0.703652288	0.665380536	NA	NA	0	1	1	1	1	1	1	-1	-1	-1	1	-1	1	-1	-1	-1	-1	-1	1	1	-1	-1	-1	-1	1	1	-1	-1	-1	1
Line_911	EYT 14-15	4.31	79	90	NA	NA	NA	NA	NA	NA	NA	4.27	57.3	70	0.762842812	0.720318955	0.685380536	NA	NA	1	-1	1	1	1	1	1	1	1	1	1	1	1	1	1	1	1	1	1	1	1	1	1	1	1	1	1	-1	-1	1
Line_912	EYT 14-15	4.44	79	85	NA	NA	NA	NA	NA	NA	NA	3.99	57.3	72	0.756176145	0.726985621	0.678713869	NA	NA	1	1	1	1	1	1	1	1	1	1	1	1	1	1	1	1	1	1	1	1	1	1	1	1	1	1	1	1	1	1
Line_913	EYT 14-15	4.27	80	90	NA	NA	NA	NA	NA	NA	NA	3.62	59	69	0.759509478	0.736985621	0.702047203	NA	NA	1	1	1	1	1	1	1	1	1	1	1	1	1	1	-1	-1	1	-1	1	1	-1	-1	-1	-1	1	1	-1	1	1	1
Line_914	EYT 14-15	4.58	77	92	NA	NA	NA	NA	NA	NA	NA	2.95	54.7	72	0.742842812	0.700318955	0.672047203	NA	NA	1	1	1	1	1	1	1	-1	-1	-1	1	-1	1	1	1	1	1	1	1	1	1	1	1	-1	1	1	1	1	1	1
Line_915	EYT 14-15	4.47	80	80	NA	NA	NA	NA	NA	NA	NA	3.21	59	59	0.746176145	0.726985621	0.685380536	NA	NA	-1	-1	1	1	1	1	1	1	1	1	1	1	1	1	1	1	1	1	1	1	1	1	1	1	1	1	1	1	1	1
Line_916	EYT 14-15	4.77	81	90	NA	NA	NA	NA	NA	NA	NA	4.42	58.7	72	0.756176145	0.746985621	0.705380536	NA	NA	1	1	1	1	1	1	1	-1	-1	-1	1	-1	1	1	1	1	1	1	1	1	1	1	1	1	1	1	1	1	1	1
Line_917	EYT 14-15	4.33	81	85	NA	NA	NA	NA	NA	NA	NA	3.16	58	68	0.732842812	0.703652288	0.668713869	NA	NA	1	1	1	1	1	1	1	-1	-1	-1	1	-1	1	-1	-1	-1	-1	-1	1	1	-1	-1	-1	-1	1	-1	-1	-1	-1	1
Line_918	EYT 14-15	4.51	75	90	NA	NA	NA	NA	NA	NA	NA	2.62	53	65	0.727981628	0.695015995	0.654073883	NA	NA	1	1	1	1	1	1	1	-1	-1	-1	1	-1	1	-1	-1	-1	-1	-1	1	1	-1	-1	-1	-1	1	1	-1	-1	-1	1
Line_919	EYT 14-15	4.7	80	95	NA	NA	NA	NA	NA	NA	NA	3.62	59	70	0.744648294	0.721682662	0.687407216	NA	NA	1	1	1	1	1	1	1	1	1	1	1	1	1	1	1	1	1	1	1	1	1	1	1	1	1	1	1	1	1	1
Line_920	EYT 14-15	4.58	81	92	NA	NA	NA	NA	NA	NA	NA	4.03	58.7	61	0.747981628	0.725015995	0.690740549	NA	NA	1	1	1	1	1	1	1	-1	-1	-1	1	-1	1	1	1	1	1	1	1	1	1	1	1	1	1	1	1	1	1	1
Line_921	EYT 14-15	4.37	74	100	NA	NA	NA	NA	NA	NA	NA	3.75	54	75	0.741314961	0.708349329	0.670740549	NA	NA	1	1	1	1	1	1	1	-1	-1	-1	1	-1	1	1	1	1	1	1	0	1	1	1	1	1	1	1	1	1	1	1
Line_922	EYT 14-15	4.74	76	90	NA	NA	NA	NA	NA	NA	NA	4.19	54.3	67	0.751314961	0.718349329	0.664073883	NA	NA	1	1	1	1	1	1	1	1	1	1	1	1	1	1	1	1	1	1	1	1	1	1	1	1	1	1	1	1	1	1
Line_923	EYT 14-15	4.43	80	90	NA	NA	NA	NA	NA	NA	NA	4.67	58	74	0.751314961	0.718349329	0.674073883	NA	NA	1	1	1	1	1	1	1	1	1	1	1	1	1	1	1	1	1	1	1	1	1	1	1	1	1	1	1	1	1	1
Line_924	EYT 14-15	4.5	75	100	NA	NA	NA	NA	NA	NA	NA	3.92	52.7	65	0.751314961	0.705015995	0.660740549	NA	NA	1	1	1	1	1	1	1	1	1	1	1	1	1	1	1	1	1	1	1	1	1	1	1	1	1	1	1	1	1	1
Line_925	EYT 14-15	4.19	75	89	NA	NA	NA	NA	NA	NA	NA	4.05	54.3	68	0.747981628	0.708349329	0.664073883	NA	NA	1	-1	-1	-1	-1	-1	-1	1	1	1	1	1	-1	1	1	1	-1	1	1	-1	-1	1	-1	-1	1	-1	1	1	-1	-1
Line_926	EYT 14-15	4.73	75	95	NA	NA	NA	NA	NA	NA	NA	3.71	54	77	0.763120444	0.713773472	0.673931645	NA	NA	1	-1	-1	-1	-1	-1	-1	1	1	1	-1	1	-1	1	-1	1	-1	-1	1	-1	-1	1	-1	-1	1	-1	1	1	-1	1
Line_927	EYT 14-15	4.63	80	95	NA	NA	NA	NA	NA	NA	NA	3.74	58.7	75	0.763120444	0.730440139	0.677264978	NA	NA	1	1	1	1	1	1	1	1	1	1	1	1	1	1	1	1	1	1	1	1	1	1	1	1	1	1	1	1	1	1
Line_928	EYT 14-15	4.38	80	100	NA	NA	NA	NA	NA	NA	NA	3.95	58	72	0.766453777	0.737106805	0.693931645	NA	NA	1	1	1	1	1	1	1	1	1	1	1	1	1	1	1	1	1	1	1	1	1	1	1	1	1	1	1	1	1	1
Line_929	EYT 14-15	3.94	80	97	NA	NA	NA	NA	NA	NA	NA	3.7	58.3	72	0.736453777	0.687106805	0.647264978	NA	NA	0	1	1	1	1	1	1	-1	-1	-1	1	-1	1	0	-1	-1	1	1	1	1	1	-1	-1	-1	1	1	-1	-1	-1	1
Line_930	EYT 14-15	4.63	75	85	NA	NA	NA	NA	NA	NA	NA	3.48	55	68	0.73978711	0.680440139	0.647264978	NA	NA	-1	-1	1	1	1	1	1	1	-1	1	1	-1	1	1	-1	-1	1	1	1	1	-1	1	-1	-1	1	1	-1	-1	-1	1
Line_931	EYT 14-15	4.21	78	90	NA	NA	NA	NA	NA	NA	NA	3.53	54.7	70	0.753120444	0.710440139	0.670598312	NA	NA	1	1	1	1	1	1	1	1	1	1	1	1	1	1	1	1	1	1	1	1	1	1	1	1	1	1	1	1	1	1
Line_932	EYT 14-15	4.58	75	95	NA	NA	NA	NA	NA	NA	NA	4.2	55.7	75	0.76978711	0.737106805	0.697264978	NA	NA	1	1	1	1	1	1	1	-1	-1	-1	1	-1	1	1	1	1	0	1	1	1	1	1	1	1	1	1	1	1	1	1
Line_933	EYT 14-15	4.14	79	83	NA	NA	NA	NA	NA	NA	NA	4.13	58	68	0.773120444	0.737106805	0.703931645	NA	NA	1	1	1	1	1	1	1	-1	-1	-1	1	-1	1	1	1	1	1	1	1	1	1	1	1	1	1	1	1	1	1	1
Line_934	EYT 14-15	4.41	81	95	NA	NA	NA	NA	NA	NA	NA	3.92	58.7	69	0.773120444	0.737106805	0.693931645	NA	NA	1	1	1	1	1	1	1	-1	-1	-1	1	-1	1	-1	-1	-1	-1	-1	1	1	-1	-1	-1	-1	1	1	-1	1	1	1
Line_935	EYT 14-15	4.58	81	95	NA	NA	NA	NA	NA	NA	NA	4.03	58.3	73	0.76978711	0.737106805	0.697264978	NA	NA	1	1	1	1	1	1	1	-1	-1	-1	1	-1	1	-1	-1	-1	-1	-1	1	1	-1	-1	-1	-1	1	1	-1	1	1	1
Line_936	EYT 14-15	4.87	79	97	NA	NA	NA	NA	NA	NA	NA	4.3	58	65	0.754093031	0.718470512	0.684509434	NA	NA	1	1	1	1	1	1	1	1	1	1	1	1	1	1	-1	-1	-1	-1	1	1	-1	-1	-1	-1	1	1	-1	-1	-1	1
Line_937	EYT 14-15	4.61	77	95	NA	NA	NA	NA	NA	NA	NA	3.91	54.7	68	0.744093031	0.701803846	0.667842767	NA	NA	0	1	1	1	1	1	1	1	1	1	1	1	1	-1	-1	-1	-1	-1	0	1	-1	0	-1	-1	1	-1	-1	1	-1	1
Line_938	EYT 14-15	5.09	81	90	NA	NA	NA	NA	NA	NA	NA	4.06	59	69	0.774093031	0.735137179	0.687842767	NA	NA	1	1	1	1	1	1	1	-1	-1	-1	1	-1	1	-1	-1	-1	-1	-1	1	1	-1	-1	-1	-1	1	1	-1	-1	-1	1
Line_939	EYT 14-15	4.78	75	85	NA	NA	NA	NA	NA	NA	NA	4.46	55	75	0.764093031	0.718470512	0.684509434	NA	NA	1	1	1	1	1	1	1	1	1	1	1	1	1	1	-1	-1	-1	-1	1	1	-1	-1	-1	-1	1	1	-1	-1	-1	1
Line_940	EYT 14-15	4.44	77	87	NA	NA	NA	NA	NA	NA	NA	3.98	56.7	67	0.747426364	0.698470512	0.654509434	NA	NA	1	1	1	1	1	1	1	1	1	1	0	1	1	1	-1	-1	-1	-1	1	1	-1	-1	-1	-1	1	1	-1	-1	-1	1
Line_941	EYT 14-15	4.71	76	85	NA	NA	NA	NA	NA	NA	NA	3.68	54	71	0.760759697	0.708470512	0.657842767	NA	NA	-1	1	1	1	1	1	1	1	1	1	1	0	1	0	-1	-1	-1	-1	-1	1	-1	0	-1	-1	1	-1	-1	1	-1	-1
Line_942	EYT 14-15	4.83	81	83	NA	NA	NA	NA	NA	NA	NA	3.68	58.7	63	0.764093031	0.741803846	0.697842767	NA	NA	-1	-1	1	1	1	1	1	1	1	1	1	-1	1	0	-1	-1	1	-1	-1	1	-1	1	-1	-1	1	-1	1	0	-1	-1
Line_943	EYT 14-15	4.53	79	85	NA	NA	NA	NA	NA	NA	NA	4.01	56.3	70	0.744093031	0.708470512	0.667842767	NA	NA	0	1	1	1	1	1	1	1	1	1	1	1	1	0	-1	-1	-1	-1	0	1	-1	-1	-1	-1	1	-1	-1	-1	-1	1
Line_944	EYT 14-15	4.53	81	95	NA	NA	NA	NA	NA	NA	NA	3.43	58.3	72	0.747426364	0.711803846	0.6811761	NA	NA	1	1	1	1	1	1	1	1	1	1	-1	1	1	1	-1	-1	-1	-1	1	1	-1	-1	-1	-1	1	1	-1	-1	-1	1
Line_945	EYT 14-15	4.81	78	94	NA	NA	NA	NA	NA	NA	NA	3.97	55.3	68	0.767426364	0.721803846	0.677842767	NA	NA	1	1	1	1	1	1	1	1	1	1	1	1	1	1	-1	-1	-1	-1	1	1	-1	-1	-1	-1	1	1	-1	-1	-1	1
Line_946	EYT 14-15	3.43	74	90	NA	NA	NA	NA	NA	NA	NA	2.83	53	72	0.742009916	0.689955403	0.629291658	NA	NA	1	1	1	1	1	1	1	1	1	1	1	1	1	1	1	1	1	1	1	1	1	1	1	1	1	1	1	1	1	1
Line_947	EYT 14-15	4.59	81	90	NA	NA	NA	NA	NA	NA	NA	4.08	56.3	69	0.738676583	0.699955403	0.662624992	NA	NA	1	1	1	1	1	1	1	1	1	1	1	1	1	1	1	1	1	1	1	1	1	1	1	1	1	1	1	1	1	1
Line_948	EYT 14-15	4.3	81	95	NA	NA	NA	NA	NA	NA	NA	2.37	57.7	67	0.728676583	0.683288737	0.652624992	NA	NA	1	1	1	1	1	1	1	1	1	1	1	1	1	1	1	1	1	1	1	1	1	1	1	1	1	1	1	1	1	1
Line_949	EYT 14-15	4.64	76	100	NA	NA	NA	NA	NA	NA	NA	3.06	54.7	67	0.720759697	0.675015995	0.647842767	NA	NA	1	1	1	1	1	1	1	-1	-1	-1	1	-1	1	-1	-1	-1	-1	-1	1	1	-1	-1	-1	-1	1	-1	-1	-1	-1	1
Line_950	EYT 14-15	4.46	74	90	NA	NA	NA	NA	NA	NA	NA	4.12	54.3	72	0.757426364	0.731682662	0.687842767	NA	NA	1	1	1	1	1	1	1	1	1	1	1	1	1	1	-1	-1	-1	-1	1	1	-1	-1	-1	-1	1	1	-1	1	1	1
Line_951	EYT 14-15	5.1	79	94	NA	NA	NA	NA	NA	NA	NA	3.84	57	73	0.744093031	0.728349329	0.704509434	NA	NA	1	1	1	1	1	1	1	-1	-1	-1	1	-1	1	-1	-1	-1	-1	-1	1	1	-1	-1	-1	-1	1	1	-1	1	1	1
Line_952	EYT 14-15	4.98	79	90	NA	NA	NA	NA	NA	NA	NA	4.25	57.3	71	0.757426364	0.735015995	0.697842767	NA	NA	1	1	1	1	1	1	1	1	1	1	1	1	1	1	-1	-1	-1	-1	1	1	-1	-1	-1	-1	1	1	0	1	1	1
Line_953	EYT 14-15	5.01	80	95	NA	NA	NA	NA	NA	NA	NA	4.1	57.7	75	0.747426364	0.725015995	0.7011761	NA	NA	1	1	1	1	1	1	1	1	1	1	1	1	1	1	1	1	1	1	1	1	1	1	1	1	1	1	1	1	1	1
Line_954	EYT 14-15	4.83	80	86	NA	NA	NA	NA	NA	NA	NA	4.43	57.7	63	0.747426364	0.735015995	0.684509434	NA	NA	1	1	1	1	1	1	1	1	1	1	1	1	1	1	1	1	1	-1	1	1	-1	-1	1	-1	1	1	-1	1	1	1
Line_955	EYT 14-15	4.55	80	90	NA	NA	NA	NA	NA	NA	NA	3.98	58	66	0.747426364	0.728349329	0.7011761	NA	NA	1	1	1	1	1	1	1	1	1	1	1	1	1	1	1	1	1	1	1	1	1	-1	-1	-1	1	1	1	1	1	1
Line_956	EYT 14-15	4.5	81	90	NA	NA	NA	NA	NA	NA	NA	4.27	58	68	0.750759697	0.725015995	0.684509434	NA	NA	1	1	1	1	1	1	1	1	1	1	1	1	1	1	-1	-1	-1	-1	1	1	-1	-1	-1	-1	1	1	-1	1	1	1
Line_957	EYT 14-15	4.61	79	90	NA	NA	NA	NA	NA	NA	NA	4.02	56.7	72	0.730759697	0.718349329	0.697842767	NA	NA	1	1	1	1	1	1	1	1	1	1	1	1	1	1	1	1	1	1	1	1	1	1	1	1	1	1	1	1	1	1
Line_958	EYT 14-15	4.35	78	94	NA	NA	NA	NA	NA	NA	NA	3.35	54.3	74	0.737426364	0.708349329	0.684509434	NA	NA	1	1	1	1	1	1	1	1	1	1	1	1	1	1	-1	-1	-1	-1	1	1	-1	-1	-1	-1	1	1	-1	-1	-1	1
Line_959	EYT 14-15	4.55	80	95	NA	NA	NA	NA	NA	NA	NA	3.46	57	68	0.747426364	0.718349329	0.6911761	NA	NA	1	1	1	1	1	1	1	1	1	1	1	1	1	1	-1	-1	-1	1	1	1	-1	-1	1	-1	1	1	-1	-1	-1	1
Line_960	EYT 14-15	5	75	100	NA	NA	NA	NA	NA	NA	NA	4.25	54	63	0.730759697	0.701682662	0.664509434	NA	NA	1	-1	-1	-1	-1	-1	-1	1	1	1	-1	1	-1	NA	-1	1	-1	NA	1	-1	-1	1	NA	NA	-1	1	-1	1	-1	1
Line_961	EYT 14-15	5.03	78	95	NA	NA	NA	NA	NA	NA	NA	4.32	55.3	70	0.727426364	0.708349329	0.664509434	NA	NA	1	-1	-1	-1	-1	-1	-1	1	1	1	-1	1	-1	NA	NA	NA	-1	NA	1	-1	NA	NA	NA	NA	-1	-1	NA	1	-1	1
Line_962	EYT 14-15	5.03	77	90	NA	NA	NA	NA	NA	NA	NA	4.72	55.3	69	0.747426364	0.728349329	0.6811761	NA	NA	1	-1	-1	0	-1	-1	-1	1	1	1	-1	1	-1	NA	NA	NA	NA	NA	1	-1	NA	NA	NA	NA	-1	1	NA	1	-1	1
Line_963	EYT 14-15	4.79	79	100	NA	NA	NA	NA	NA	NA	NA	4.52	56.7	78	0.773120444	0.732046213	0.68668719	NA	NA	-1	1	1	1	1	1	1	1	1	1	1	1	1	1	-1	-1	1	-1	-1	1	-1	-1	-1	-1	1	1	1	-1	0	1
Line_964	EYT 14-15	5.01	80	100	NA	NA	NA	NA	NA	NA	NA	3.82	55	79	0.746453777	0.695379547	0.653353856	NA	NA	1	1	1	1	1	1	1	1	1	1	1	1	1	1	1	1	1	1	1	1	1	1	1	1	1	1	1	1	1	1
Line_965	EYT 14-15	4.72	80	100	NA	NA	NA	NA	NA	NA	NA	3.79	56.7	74	0.753953339	0.719197615	0.682776068	NA	NA	1	1	1	1	1	1	1	1	1	-1	1	1	1	1	1	1	1	1	1	1	1	1	1	1	1	1	1	1	1	1
Line_966	EYT 14-15	4.84	74	99	NA	NA	NA	NA	NA	NA	NA	3.39	52.3	71	0.733953339	0.689197615	0.646109401	NA	NA	1	1	1	1	1	1	1	1	1	1	1	1	1	1	1	1	1	1	1	1	1	1	1	1	1	1	1	1	1	1
Line_967	EYT 14-15	4.93	81	100	NA	NA	NA	NA	NA	NA	NA	4.08	56.3	78	0.763953339	0.732530949	0.686109401	NA	NA	1	1	1	1	1	1	1	1	1	1	1	1	1	1	1	1	1	1	1	1	1	1	1	1	1	1	1	1	1	1
Line_968	EYT 14-15	4.92	79	95	NA	NA	NA	NA	NA	NA	NA	4.21	55.7	75	0.770620006	0.722530949	0.686109401	NA	NA	1	1	1	1	1	1	1	1	1	1	1	1	1	1	1	1	1	1	1	1	1	1	1	1	1	1	1	1	1	1
Line_969	EYT 14-15	5.04	79	95	NA	NA	NA	NA	NA	NA	NA	4.04	55	77	0.747286673	0.705864282	0.672776068	NA	NA	1	1	1	1	1	1	1	1	1	1	1	1	1	1	1	1	1	1	1	1	1	1	1	1	1	1	1	1	1	1
Line_970	EYT 14-15	4.7	79	90	NA	NA	NA	NA	NA	NA	NA	3.96	56.3	75	0.743953339	0.705864282	0.669442734	NA	NA	1	1	1	1	1	1	1	1	1	1	1	1	1	1	1	1	1	1	1	1	1	1	1	1	1	1	1	1	1	1
Line_971	EYT 14-15	4.85	80	95	NA	NA	NA	NA	NA	NA	NA	4.19	55	77	0.757286673	0.712530949	0.676109401	NA	NA	1	1	1	1	1	1	1	1	1	1	1	1	1	0	1	1	1	1	1	1	1	1	1	1	1	1	1	1	1	1
Line_972	EYT 14-15	5.1	77	93	NA	NA	NA	NA	NA	NA	NA	3.79	56.7	65	0.713953339	0.682530949	0.656109401	NA	NA	1	1	1	1	1	1	1	1	1	1	1	1	1	1	1	1	1	1	1	1	1	1	1	1	1	1	1	1	1	1
Line_973	EYT 14-15	4.73	81	100	NA	NA	NA	NA	NA	NA	NA	3.45	58	71	0.720620006	0.692530949	0.659442734	NA	NA	1	1	1	1	1	1	1	1	1	1	1	1	1	1	1	1	1	1	1	1	1	1	1	1	1	1	1	-1	-1	1
Line_974	EYT 14-15	4.51	80	85	NA	NA	NA	NA	NA	NA	NA	3.65	54.7	74	0.732425489	0.695743098	0.660891625	NA	NA	1	1	1	1	1	1	1	-1	-1	-1	1	-1	1	-1	-1	-1	-1	-1	1	1	-1	-1	-1	-1	1	-1	-1	-1	-1	1
Line_975	EYT 14-15	4.74	78	89	NA	NA	NA	NA	NA	NA	NA	3.8	56.7	70	0.729092155	0.695743098	0.660891625	NA	NA	1	1	1	1	1	1	1	1	1	1	1	1	1	1	1	1	1	1	1	1	1	1	1	1	1	1	1	1	1	1
Line_976	EYT 14-15	4.79	80	90	NA	NA	NA	NA	NA	NA	NA	4.11	58.7	68	0.735758822	0.725743098	0.690891625	NA	NA	1	1	1	1	1	1	1	1	1	1	1	1	1	1	1	1	1	1	1	1	1	1	1	1	1	1	1	1	1	1
Line_977	EYT 14-15	4.67	79	85	NA	NA	NA	NA	NA	NA	NA	4.25	57.7	69	0.752425489	0.722409765	0.694224959	NA	NA	1	1	1	1	1	1	1	1	1	1	1	1	1	1	1	1	1	1	1	1	1	1	1	1	1	1	1	1	1	1
Line_978	EYT 14-15	4.88	80	90	NA	NA	NA	NA	NA	NA	NA	4.01	58	71	0.752425489	0.739076432	0.697558292	NA	NA	1	1	1	1	1	1	1	1	1	1	1	1	1	1	1	1	1	1	1	1	1	1	1	1	1	1	1	1	1	1
Line_979	EYT 14-15	4.74	78	85	NA	NA	NA	NA	NA	NA	NA	4.33	56.7	73	0.742425489	0.712409765	0.677558292	NA	NA	1	1	1	1	1	1	1	1	1	1	1	1	1	1	1	1	1	1	1	1	1	1	1	1	1	1	1	1	1	1
Line_980	EYT 14-15	4.9	80	93	NA	NA	NA	NA	NA	NA	NA	4.19	58	70	0.739092155	0.735743098	0.704224959	NA	NA	1	1	1	1	1	1	1	1	1	1	1	1	1	1	1	1	1	1	1	1	1	1	1	1	1	1	1	1	1	1
Line_981	EYT 14-15	4.81	79	100	NA	NA	NA	NA	NA	NA	NA	3.94	58.3	69	0.745758822	0.732409765	0.697558292	NA	NA	1	1	1	1	1	1	1	1	1	1	1	1	1	1	1	1	1	1	1	1	1	1	1	1	1	1	1	1	1	1
Line_982	EYT 14-15	4.81	78	100	NA	NA	NA	NA	NA	NA	NA	4.63	56.7	70	0.742425489	0.715743098	0.687558292	NA	NA	1	1	1	1	1	1	1	1	1	1	1	1	1	1	1	1	1	1	1	1	1	1	1	1	1	1	1	1	1	1
Line_983	EYT 14-15	4.9	78	95	NA	NA	NA	NA	NA	NA	NA	4.62	58	73	0.745758822	0.725743098	0.697558292	NA	NA	1	1	1	1	1	1	1	1	1	1	1	1	1	1	1	1	1	1	1	1	1	1	1	1	1	1	1	1	1	1
Line_984	EYT 14-15	4.73	80	90	NA	NA	NA	NA	NA	NA	NA	4.42	58	67	0.742425489	0.722409765	0.687558292	NA	NA	1	1	1	1	1	1	1	1	1	1	1	1	1	1	1	1	1	1	1	1	1	1	1	1	1	1	1	1	1	1
Line_985	EYT 14-15	4.89	79	88	NA	NA	NA	NA	NA	NA	NA	4.65	56.7	67	0.739092155	0.712409765	0.687558292	NA	NA	1	1	1	1	1	1	1	1	1	1	1	1	1	1	1	1	0	1	1	1	1	1	1	1	1	1	1	1	1	1
Line_986	EYT 14-15	5.05	78	95	NA	NA	NA	NA	NA	NA	NA	3.67	55	71	0.725758822	0.685743098	0.650891625	NA	NA	1	1	1	1	1	1	1	1	1	1	1	1	1	1	1	1	1	1	1	1	1	1	1	1	1	1	1	1	1	1
Line_987	EYT 14-15	4.76	79	85	NA	NA	NA	NA	NA	NA	NA	4.62	57.3	70	0.742425489	0.719076432	0.684224959	NA	NA	1	1	1	1	1	1	1	1	1	1	1	1	1	1	1	1	1	1	1	1	1	1	1	1	1	1	1	1	1	1
Line_988	EYT 14-15	4.67	80	97	NA	NA	NA	NA	NA	NA	NA	3.65	58	66	0.752425489	0.735743098	0.704224959	NA	NA	1	1	1	1	1	1	1	1	1	1	1	1	1	1	1	1	1	1	1	1	1	1	1	1	1	1	1	1	1	1
Line_989	EYT 14-15	4.49	80	85	NA	NA	NA	NA	NA	NA	NA	4.62	56.7	69	0.752425489	0.725743098	0.690891625	NA	NA	1	1	1	1	1	1	1	1	1	1	1	1	1	1	1	1	1	1	1	1	1	1	1	1	1	1	1	1	-1	1
Line_990	EYT 14-15	4.8	80	100	NA	NA	NA	NA	NA	NA	NA	4.05	57.7	73	0.749092155	0.722530949	0.683353856	NA	NA	1	1	1	1	1	1	1	1	1	1	1	1	1	1	1	1	1	1	1	1	1	1	1	1	1	1	1	1	1	1
Line_991	EYT 14-15	4.76	81	95	NA	NA	NA	NA	NA	NA	NA	4.07	56	73	0.755758822	0.709197615	0.66668719	NA	NA	1	1	1	1	1	1	1	1	1	1	1	1	1	1	1	1	1	1	1	1	1	1	1	1	1	1	1	1	1	1
Line_992	EYT 14-15	4.78	78	93	NA	NA	NA	NA	NA	NA	NA	3.77	54.3	72	0.732425489	0.679197615	0.64668719	NA	NA	1	1	1	1	1	1	1	1	1	1	1	1	1	1	1	1	1	1	1	1	1	1	1	1	1	1	1	1	1	1
Line_993	EYT 14-15	4.56	80	90	NA	NA	NA	NA	NA	NA	NA	3.62	54.3	72	0.745758822	0.689197615	0.65668719	NA	NA	1	1	1	1	1	1	1	1	1	1	1	1	1	1	1	1	1	1	1	1	1	1	1	1	1	1	1	1	1	1
Line_994	EYT 14-15	4.71	81	90	NA	NA	NA	NA	NA	NA	NA	3.99	56.7	72	0.759092155	0.709197615	0.663353856	NA	NA	1	1	1	1	1	1	1	1	1	1	1	1	1	1	1	1	1	1	1	1	1	1	1	1	1	1	1	1	1	1
Line_995	EYT 14-15	4.48	79	90	NA	NA	NA	NA	NA	NA	NA	3.81	54	70	0.742425489	0.699197615	0.653353856	NA	NA	1	1	1	1	1	1	1	1	1	1	1	1	1	1	1	1	1	1	1	1	1	1	1	1	1	1	1	1	1	1
Line_996	EYT 14-15	4.61	78	93	NA	NA	NA	NA	NA	NA	NA	4.35	54.7	74	0.742425489	0.702530949	0.680020523	NA	NA	1	1	1	1	1	1	1	1	1	1	1	1	1	1	1	1	1	1	1	1	1	1	1	1	1	1	1	1	1	1
Line_997	EYT 14-15	4.77	81	90	NA	NA	NA	NA	NA	NA	NA	4.22	56.3	75	0.765758822	0.709197615	0.67668719	NA	NA	1	1	1	1	1	1	1	1	1	1	1	1	1	1	1	1	1	1	1	1	1	1	1	1	1	1	1	1	1	1
Line_998	EYT 14-15	4.77	80	95	NA	NA	NA	NA	NA	NA	NA	3.43	57	71	0.745758822	0.692530949	0.660020523	NA	NA	1	1	1	1	1	1	1	1	1	1	1	1	1	1	1	1	1	1	1	1	1	1	1	1	1	1	1	1	1	1
Line_999	EYT 14-15	4.73	80	95	NA	NA	NA	NA	NA	NA	NA	4.13	57	70	0.742425489	0.702530949	0.670020523	NA	NA	1	1	1	1	1	1	1	1	1	1	1	1	1	1	1	1	1	1	1	1	1	1	1	1	1	1	1	1	1	1
Line_1000	EYT 14-15	4.74	76	92	NA	NA	NA	NA	NA	NA	NA	3.57	53.3	72	0.729092155	0.682530949	0.64668719	NA	NA	1	1	1	1	1	1	1	1	1	1	1	1	1	1	1	1	1	1	1	1	1	1	1	1	1	1	1	1	1	1
Line_1001	EYT 14-15	4.89	76	95	NA	NA	NA	NA	NA	NA	NA	3.82	52.3	73	0.749092155	0.695864282	0.663353856	NA	NA	1	1	1	1	1	1	1	1	1	1	1	1	1	1	1	1	1	1	1	1	1	1	1	1	1	1	1	1	1	1
Line_1002	EYT 14-15	4.5	76	91	NA	NA	NA	NA	NA	NA	NA	3.77	54	71	0.755758822	0.722530949	0.683353856	NA	NA	1	1	1	1	1	1	1	-1	-1	-1	1	-1	1	-1	-1	-1	-1	-1	1	1	-1	-1	-1	-1	1	1	-1	-1	-1	1
Line_1003	EYT 14-15	4.56	80	89	NA	NA	NA	NA	NA	NA	NA	3.95	58	73	0.745758822	0.725864282	0.683353856	NA	NA	-1	-1	1	NA	NA	NA	NA	-1	-1	-1	NA	-1	NA	-1	-1	-1	NA	-1	-1	NA	-1	-1	-1	-1	1	-1	-1	1	-1	NA
Line_1004	EYT 14-15	4.92	81	95	NA	NA	NA	NA	NA	NA	NA	4.8	56.7	74	0.795760573	0.74401584	0.703060543	NA	NA	1	1	1	1	1	1	1	1	1	1	1	1	1	1	1	1	1	1	1	1	1	1	1	-1	1	1	-1	-1	-1	1
Line_1005	EYT 14-15	4.82	79	100	NA	NA	NA	NA	NA	NA	NA	4.17	57.7	76	0.772427239	0.72401584	0.709727209	NA	NA	1	1	1	1	1	1	1	1	1	1	1	1	1	1	1	1	1	1	1	1	1	1	1	1	1	1	1	1	1	1
Line_1006	EYT 14-15	5.12	77	96	NA	NA	NA	NA	NA	NA	NA	4.92	56	76	0.792427239	0.73401584	0.686393876	NA	NA	1	1	1	1	1	1	1	1	1	1	1	1	1	1	1	1	1	1	1	1	1	1	1	-1	1	1	-1	-1	-1	1
Line_1007	EYT 14-15	4.9	81	95	NA	NA	NA	NA	NA	NA	NA	4.25	57	71	0.762427239	0.71401584	0.696393876	NA	NA	1	1	1	1	1	1	1	1	1	1	1	1	1	1	1	1	1	1	1	1	1	1	1	-1	1	NA	-1	-1	-1	NA
Line_1008	EYT 14-15	4.88	78	90	NA	NA	NA	NA	NA	NA	NA	4.04	53	65	0.772427239	0.70401584	0.673060543	NA	NA	-1	-1	1	1	1	1	1	1	1	-1	1	1	1	-1	-1	-1	-1	-1	1	1	-1	-1	-1	-1	1	1	-1	-1	-1	1
Line_1009	EYT 14-15	5.05	79	90	NA	NA	NA	NA	NA	NA	NA	4.05	55	67	0.752427239	0.710682506	0.686393876	NA	NA	1	1	1	1	1	1	1	1	1	1	1	1	1	1	1	1	1	1	1	1	1	1	1	1	1	1	1	1	-1	1
Line_1010	EYT 14-15	4.98	78	90	NA	NA	NA	NA	NA	NA	NA	4.34	54.3	69	0.765760573	0.710682506	0.673060543	NA	NA	1	1	1	1	1	1	1	1	1	1	1	1	1	1	1	1	1	1	1	1	1	1	1	1	1	1	1	1	1	1
Line_1011	EYT 14-15	4.61	80	90	NA	NA	NA	NA	NA	NA	NA	3.86	55	69	0.757566055	0.706743254	0.669149421	NA	NA	0	-1	1	1	1	1	1	1	1	1	1	1	1	1	1	1	1	1	1	1	1	1	1	1	1	1	1	1	0	1
Line_1012	EYT 14-15	4.93	76	95	NA	NA	NA	NA	NA	NA	NA	3.8	53	69	0.757566055	0.706743254	0.669149421	NA	NA	-1	-1	1	1	1	1	1	1	1	1	1	1	1	1	1	1	1	-1	-1	1	1	1	-1	1	1	-1	1	1	-1	-1
Line_1013	EYT 14-15	4.91	76	93	NA	NA	NA	NA	NA	NA	NA	4.15	54	69	0.764232722	0.710076587	0.669149421	NA	NA	1	1	1	1	1	1	1	1	1	1	1	1	1	1	-1	-1	-1	-1	1	1	-1	-1	-1	-1	1	1	-1	-1	-1	1
Line_1014	EYT 14-15	4.94	76	85	NA	NA	NA	NA	NA	NA	NA	3.53	54.3	66	0.730899389	0.69340992	0.649149421	NA	NA	-1	-1	1	1	1	1	1	1	1	-1	1	-1	1	-1	-1	-1	-1	-1	-1	1	-1	1	-1	-1	1	-1	-1	1	-1	-1
Line_1015	EYT 14-15	4.88	78	95	NA	NA	NA	NA	NA	NA	NA	3.71	54.7	77	0.754232722	0.700076587	0.662482754	NA	NA	1	1	1	1	1	1	1	1	1	1	1	1	1	1	1	1	1	1	1	1	1	1	1	1	1	1	1	1	1	1
Line_1016	EYT 14-15	5	77	95	NA	NA	NA	NA	NA	NA	NA	4.16	54.7	69	0.734232722	0.68340992	0.649149421	NA	NA	1	-1	1	1	1	1	1	1	1	1	1	1	1	1	1	1	1	1	1	1	1	1	1	1	1	1	1	1	1	1
Line_1017	EYT 14-15	4.96	77	82	NA	NA	NA	NA	NA	NA	NA	4.38	54.3	71	0.757566055	0.706743254	0.662482754	NA	NA	1	1	1	1	1	1	1	1	1	1	1	1	1	1	1	1	1	1	1	1	1	1	1	1	1	1	1	1	1	1
Line_1018	EYT 14-15	4.72	77	95	NA	NA	NA	NA	NA	NA	NA	3.94	53.3	69	0.770899389	0.726743254	0.672482754	NA	NA	1	1	1	1	1	1	1	1	1	1	1	1	1	1	-1	-1	-1	-1	1	1	-1	-1	-1	-1	1	1	-1	-1	-1	1
Line_1019	EYT 14-15	4.78	76	85	NA	NA	NA	NA	NA	NA	NA	3.24	53	71	0.767566055	0.710076587	0.659149421	NA	NA	1	1	1	1	1	1	1	-1	-1	-1	1	-1	1	-1	-1	-1	-1	-1	1	1	-1	-1	-1	1	1	1	1	-1	-1	1
Line_1020	EYT 14-15	4.1	81	95	NA	NA	NA	NA	NA	NA	NA	2.92	58.3	65	0.736315836	0.68192503	0.656251638	NA	NA	1	1	1	1	1	1	1	1	1	1	1	1	1	1	1	1	1	1	1	1	1	1	1	1	1	1	1	1	1	1
Line_1021	EYT 14-15	4.75	76	80	NA	NA	NA	NA	NA	NA	NA	3.88	54.3	67	0.757566055	0.706743254	0.652482754	NA	NA	1	0	1	1	1	1	1	1	1	1	1	1	1	1	1	1	1	1	1	1	1	1	1	1	1	1	1	1	1	1
Line_1022	EYT 14-15	4.93	76	90	NA	NA	NA	NA	NA	NA	NA	4.2	53	69	0.760899389	0.71340992	0.669149421	NA	NA	1	1	1	1	1	1	1	1	1	1	1	1	1	1	1	1	1	1	1	1	1	1	1	1	1	1	1	1	1	1
Line_1023	EYT 14-15	4.89	74	80	NA	NA	NA	NA	NA	NA	NA	4.49	53	67	0.777566055	0.726743254	0.675816087	NA	NA	1	1	1	1	1	1	1	1	1	1	1	1	1	1	1	1	1	1	1	1	1	1	1	1	1	1	1	1	1	1
Line_1024	EYT 14-15	4.53	75	90	NA	NA	NA	NA	NA	NA	NA	3.63	53.7	67	0.746315836	0.685258363	0.646251638	NA	NA	1	1	1	1	1	1	1	-1	-1	-1	1	-1	1	-1	-1	-1	-1	-1	1	1	-1	-1	-1	-1	1	-1	-1	-1	-1	1
Line_1025	EYT 14-15	4.81	77	85	NA	NA	NA	NA	NA	NA	NA	3.85	53.7	65	0.74964917	0.715258363	0.666251638	NA	NA	1	1	1	1	1	1	1	-1	-1	-1	1	-1	1	-1	-1	-1	-1	-1	1	1	-1	-1	-1	-1	1	-1	-1	-1	-1	1
Line_1026	EYT 14-15	4.65	78	95	NA	NA	NA	NA	NA	NA	NA	3.47	54	68	0.756315836	0.69192503	0.646251638	NA	NA	1	1	1	1	1	1	1	-1	-1	-1	1	-1	1	-1	-1	-1	-1	-1	1	1	-1	-1	-1	-1	1	1	-1	1	1	1
Line_1027	EYT 14-15	4.8	79	95	NA	NA	NA	NA	NA	NA	NA	4.22	54.7	76	0.75964917	0.70192503	0.676251638	NA	NA	1	1	1	1	1	1	1	1	1	1	1	1	1	1	-1	-1	1	-1	1	1	-1	-1	-1	-1	1	1	-1	-1	-1	1
Line_1028	EYT 14-15	4.63	78	94	NA	NA	NA	NA	NA	NA	NA	3.76	53.3	69	0.74964917	0.695258363	0.662918305	NA	NA	1	1	1	1	1	1	1	1	1	1	1	1	1	1	-1	-1	-1	-1	1	1	-1	-1	-1	-1	1	1	-1	-1	-1	1
Line_1029	EYT 14-15	4.35	79	90	NA	NA	NA	NA	NA	NA	NA	3.93	54	71	0.762982503	0.695258363	0.662918305	NA	NA	1	1	1	1	1	1	1	1	1	1	1	1	1	1	-1	-1	-1	-1	1	1	-1	-1	-1	-1	1	1	-1	-1	-1	1
Line_1030	EYT 14-15	4.49	79	92	NA	NA	NA	NA	NA	NA	NA	3.8	53.7	67	0.737010791	0.69131911	0.676971665	NA	NA	1	1	1	1	1	1	1	1	1	1	1	1	1	1	-1	-1	-1	-1	1	1	-1	-1	-1	-1	1	1	-1	-1	-1	1
Line_1031	EYT 14-15	4.24	79	95	NA	NA	NA	NA	NA	NA	NA	3.94	54.7	71	0.750344125	0.70131911	0.673638331	NA	NA	1	1	1	1	1	1	1	1	1	1	1	1	1	1	-1	-1	-1	-1	1	1	-1	-1	-1	-1	1	1	-1	-1	-1	1
Line_1032	EYT 14-15	4.6	78	85	NA	NA	NA	NA	NA	NA	NA	4.44	54.7	66	0.763677458	0.727985777	0.673638331	NA	NA	1	1	1	1	1	1	1	1	1	1	1	1	1	1	0	1	0	-1	1	1	0	-1	1	-1	1	1	-1	0	-1	1
Line_1033	EYT 14-15	4.71	78	90	NA	NA	NA	NA	NA	NA	NA	4.04	53.3	67	0.753677458	0.707985777	0.670304998	NA	NA	1	1	1	1	1	1	1	1	1	1	1	1	1	1	1	1	1	1	1	1	1	1	1	1	1	1	-1	-1	-1	1
Line_1034	EYT 14-15	4.52	76	82	NA	NA	NA	NA	NA	NA	NA	3.85	53.7	68	0.770344125	0.717985777	0.686971665	NA	NA	1	1	1	1	1	1	1	1	1	1	1	1	1	1	-1	-1	-1	-1	1	1	-1	-1	-1	-1	1	1	-1	-1	-1	1
Line_1035	EYT 14-15	4.47	81	95	NA	NA	NA	NA	NA	NA	NA	3.63	58.3	64	0.733677458	0.684652444	0.660304998	NA	NA	1	1	1	1	1	1	1	1	1	1	1	1	1	1	1	1	1	1	1	1	1	-1	-1	-1	1	1	-1	-1	-1	1
Line_1036	EYT 14-15	4.57	80	95	NA	NA	NA	NA	NA	NA	NA	4.46	58.3	73	0.740344125	0.70131911	0.676971665	NA	NA	1	1	1	1	1	1	1	1	1	1	1	1	1	1	1	1	1	1	1	1	1	1	1	1	1	1	1	1	1	1
Line_1037	EYT 14-15	4.9	74	90	NA	NA	NA	NA	NA	NA	NA	3.98	53	66	0.737010791	0.684652444	0.656971665	NA	NA	-1	-1	1	1	1	1	1	1	1	1	1	1	1	1	1	1	1	1	1	1	1	1	1	1	1	1	1	1	0	1
Line_1038	EYT 14-15	4.28	74	92	NA	NA	NA	NA	NA	NA	NA	3.21	53	59	0.703677458	0.664652444	0.636971665	NA	NA	-1	-1	1	1	1	1	1	1	-1	-1	1	0	1	-1	-1	-1	-1	-1	-1	1	-1	-1	-1	1	1	1	1	-1	-1	1
Line_1039	EYT 14-15	4.41	81	95	NA	NA	NA	NA	NA	NA	NA	3.94	58.7	67	0.730344125	0.72131911	0.696971665	NA	NA	1	1	1	1	1	1	1	1	1	1	1	1	1	1	1	1	1	1	1	1	1	1	1	1	1	1	1	1	1	1
Line_1040	EYT 14-15	4.68	79	100	NA	NA	NA	NA	NA	NA	NA	3.99	58.3	69	0.737010791	0.73131911	0.693638331	NA	NA	1	1	1	1	1	1	1	1	1	1	1	1	1	1	1	1	1	1	1	1	1	1	1	1	1	1	1	1	1	1
Line_1041	EYT 14-15	4.88	80	95	NA	NA	NA	NA	NA	NA	NA	3.95	57.3	70	0.747010791	0.704652444	0.673638331	NA	NA	1	1	1	1	1	1	1	1	1	1	1	1	1	1	1	1	1	1	1	1	1	1	1	1	1	1	1	1	1	1
Line_1042	EYT 14-15	4.84	80	95	NA	NA	NA	NA	NA	NA	NA	3.64	58.7	67	0.730344125	0.704652444	0.673638331	NA	NA	1	-1	1	1	1	1	1	1	1	1	1	1	1	1	1	1	1	1	1	1	1	1	1	1	1	1	1	1	1	1
Line_1043	EYT 14-15	4.43	81	94	NA	NA	NA	NA	NA	NA	NA	3.62	58	68	0.760344125	0.74131911	0.700304998	NA	NA	1	1	1	1	1	1	1	1	1	1	1	1	1	1	1	1	1	1	1	1	1	1	1	1	1	1	1	1	1	1
Line_1044	EYT 14-15	4.84	79	95	NA	NA	NA	NA	NA	NA	NA	3.79	57	74	0.749507728	0.725318177	0.695967163	NA	NA	1	1	1	1	1	1	1	1	1	1	1	1	1	1	1	1	1	1	1	1	1	1	1	1	1	1	1	1	1	1
Line_1045	EYT 14-15	5.02	77	100	NA	NA	NA	NA	NA	NA	NA	5.28	54.3	75	0.762841061	0.721984843	0.679300497	NA	NA	1	1	1	1	1	1	1	1	1	1	1	1	1	1	1	1	1	1	1	1	1	1	1	1	1	1	1	1	1	1
Line_1046	EYT 14-15	4.17	76	100	NA	NA	NA	NA	NA	NA	NA	4.33	55	80	0.756174394	0.705318177	0.679300497	NA	NA	1	1	1	1	1	1	1	-1	-1	-1	1	-1	1	-1	-1	-1	-1	-1	1	1	-1	-1	-1	-1	1	1	-1	-1	-1	1
Line_1047	EYT 14-15	5.02	75	95	NA	NA	NA	NA	NA	NA	NA	4.7	55.7	71	0.766174394	0.72865151	0.69263383	NA	NA	1	1	1	1	1	1	1	-1	-1	-1	1	-1	1	-1	-1	-1	-1	-1	1	1	-1	-1	-1	-1	1	-1	-1	-1	-1	1
Line_1048	EYT 14-15	4.54	74	90	NA	NA	NA	NA	NA	NA	NA	4.17	53.3	65	0.759507728	0.701984843	0.66263383	NA	NA	1	1	1	1	1	1	1	1	1	1	1	1	1	1	1	1	1	1	1	1	1	1	1	1	1	1	1	1	1	1
Line_1049	EYT 14-15	4.57	77	103	NA	NA	NA	NA	NA	NA	NA	4.48	56.3	70	0.756174394	0.701984843	0.679300497	NA	NA	1	1	1	1	1	1	1	0	0	1	1	0	1	1	0	1	1	1	1	1	1	1	-1	1	1	1	1	1	1	1
Line_1050	EYT 14-15	4.75	79	100	NA	NA	NA	NA	NA	NA	NA	3.93	56.7	79	0.749507728	0.70865151	0.69263383	NA	NA	1	1	1	1	1	1	1	-1	-1	-1	1	-1	1	-1	0	-1	-1	-1	1	1	-1	-1	-1	0	1	1	-1	-1	-1	1
Line_1051	EYT 14-15	4.43	78	102	NA	NA	NA	NA	NA	NA	NA	4.14	56.3	72	0.756174394	0.70865151	0.68263383	NA	NA	1	1	1	1	1	1	1	1	1	1	1	1	1	1	1	1	1	1	1	1	1	1	1	1	1	1	1	1	1	1
Line_1052	EYT 14-15	4.3	77	105	NA	NA	NA	NA	NA	NA	NA	4.01	56.3	79	0.766174394	0.721984843	0.679300497	NA	NA	1	1	1	1	1	1	1	1	1	1	1	1	1	1	1	1	1	1	1	1	1	1	1	1	1	1	1	1	1	1
Line_1053	EYT 14-15	4.42	76	95	NA	NA	NA	NA	NA	NA	NA	4.06	52	75	0.756174394	0.691984843	0.65263383	NA	NA	0	1	1	1	1	1	1	-1	-1	-1	1	-1	1	1	1	1	1	1	1	1	1	1	1	1	1	1	1	1	1	1
Line_1054	EYT 14-15	4.43	77	105	NA	NA	NA	NA	NA	NA	NA	4.55	52.7	79	0.769507728	0.711984843	0.669300497	NA	NA	-1	-1	1	1	1	1	1	-1	-1	-1	1	-1	1	1	1	-1	1	1	1	1	1	1	1	1	1	1	-1	0	0	1
Line_1055	EYT 14-15	4	78	90	NA	NA	NA	NA	NA	NA	NA	3.84	53.7	79	0.756174394	0.71865151	0.69263383	NA	NA	1	1	1	1	1	1	1	-1	-1	-1	1	-1	1	1	1	1	1	1	1	1	1	1	1	1	1	1	1	1	1	1
Line_1056	EYT 14-15	4.63	77	95	NA	NA	NA	NA	NA	NA	NA	4.09	53.3	75	0.756174394	0.705318177	0.66263383	NA	NA	1	1	1	1	1	1	1	1	1	1	1	1	1	1	1	1	1	1	1	1	1	1	1	1	1	1	1	1	1	1
Line_1057	EYT 14-15	4.85	74	96	NA	NA	NA	NA	NA	NA	NA	3.73	51.7	75	0.769507728	0.721984843	0.685967163	NA	NA	1	1	1	1	1	1	1	1	1	1	1	1	1	1	1	1	1	1	1	1	1	1	1	1	1	1	1	1	-1	1
Line_1058	EYT 14-15	4.78	79	90	NA	NA	NA	NA	NA	NA	NA	4.49	56.7	73	0.766174394	0.731984843	0.69263383	NA	NA	1	1	1	1	1	1	1	1	1	1	1	1	1	1	1	1	1	1	1	1	1	1	1	1	1	1	1	1	1	1
Line_1059	EYT 14-15	4.79	79	100	NA	NA	NA	NA	NA	NA	NA	3.96	55.7	70	0.752841061	0.711984843	0.675967163	NA	NA	1	1	1	1	1	1	1	-1	-1	-1	1	-1	1	1	1	1	1	1	1	1	1	1	1	1	1	1	1	1	1	1
Line_1060	EYT 14-15	4.89	77	95	NA	NA	NA	NA	NA	NA	NA	4.03	55	74	0.766174394	0.715318177	0.669300497	NA	NA	1	1	1	1	1	1	1	1	1	1	1	1	1	1	1	1	1	1	1	1	1	1	1	1	1	1	1	1	1	1
Line_1061	EYT 14-15	4.68	76	88	NA	NA	NA	NA	NA	NA	NA	3.65	55	69	0.742841061	0.68865151	0.645967163	NA	NA	1	1	1	1	1	1	1	1	1	1	1	1	1	1	1	1	1	1	1	1	1	1	1	1	1	1	1	1	-1	1
Line_1062	EYT 14-15	4.59	80	94	NA	NA	NA	NA	NA	NA	NA	3.33	58.7	71	0.753396325	0.720499953	0.697416054	NA	NA	1	1	1	1	1	1	1	1	1	1	1	1	1	1	1	1	1	1	1	1	1	1	1	1	1	1	1	1	1	1
Line_1063	EYT 14-15	4.62	77	100	NA	NA	NA	NA	NA	NA	NA	4.14	55.7	75	0.770062992	0.727166619	0.684082721	NA	NA	1	1	1	1	1	1	1	1	1	1	1	1	1	1	1	1	1	1	1	1	1	1	1	1	1	1	1	1	1	1
Line_1064	EYT 14-15	4.61	79	95	NA	NA	NA	NA	NA	NA	NA	4.19	57	77	0.766729658	0.727166619	0.690749388	NA	NA	1	1	1	1	1	1	1	-1	1	1	1	1	1	1	1	1	1	1	1	1	1	1	1	1	1	1	1	1	1	1
Line_1065	EYT 14-15	4.57	74	100	NA	NA	NA	NA	NA	NA	NA	3.17	52.7	75	0.760062992	0.690499953	0.650749388	NA	NA	1	1	1	1	1	1	1	-1	-1	-1	1	-1	1	1	1	1	1	1	1	1	1	1	1	1	1	1	1	1	1	1
Line_1066	EYT 14-15	4.78	77	95	NA	NA	NA	NA	NA	NA	NA	4.15	54.7	80	0.793396325	0.750499953	0.714082721	NA	NA	1	1	1	1	1	1	1	1	1	1	1	1	1	1	1	1	1	1	1	1	1	1	1	1	1	1	1	1	1	1
Line_1067	EYT 14-15	4.47	78	91	NA	NA	NA	NA	NA	NA	NA	4.14	57	76	0.790062992	0.750499953	0.714082721	NA	NA	1	1	1	1	1	1	1	1	1	1	1	1	1	1	1	1	1	1	1	1	1	1	1	1	1	1	1	-1	-1	1
Line_1068	EYT 14-15	4.12	77	95	NA	NA	NA	NA	NA	NA	NA	4.68	57	78	0.766729658	0.723833286	0.690749388	NA	NA	1	1	1	1	1	1	1	1	1	1	1	1	1	1	1	1	1	1	1	1	1	1	1	0	1	1	1	1	1	1
Line_1069	EYT 14-15	4.35	77	96	NA	NA	NA	NA	NA	NA	NA	4.48	55.7	78	0.773396325	0.723833286	0.687416054	NA	NA	1	1	1	1	1	1	1	1	1	1	1	1	1	1	1	1	1	1	1	1	1	1	1	0	1	1	1	1	1	1
Line_1070	EYT 14-15	4.18	76	90	NA	NA	NA	NA	NA	NA	NA	4.42	54.3	77	0.776729658	0.720499953	0.684082721	NA	NA	1	1	1	1	1	1	1	1	1	1	1	1	1	1	1	1	1	1	1	1	1	1	1	1	1	1	1	1	1	1
Line_1071	EYT 14-15	4.07	74	88	NA	NA	NA	NA	NA	NA	NA	3.08	53.7	75	0.773396325	0.723833286	0.664082721	NA	NA	1	1	1	1	1	1	1	1	1	1	1	1	1	1	1	1	1	1	1	1	1	1	1	1	1	1	1	1	1	1
Line_1072	EYT 14-15	3.4	79	90	NA	NA	NA	NA	NA	NA	NA	4.14	57	74	0.756729658	0.730499953	0.690749388	NA	NA	1	1	1	1	1	1	1	1	1	1	1	1	1	1	0	1	1	1	1	1	1	1	1	-1	1	1	1	1	1	1
Line_1073	EYT 14-15	4.41	77	90	NA	NA	NA	NA	NA	NA	NA	4.25	55.7	72	0.762841061	0.716924252	0.668864945	NA	NA	1	-1	-1	-1	-1	-1	-1	1	1	1	-1	1	-1	1	1	1	-1	-1	1	-1	1	1	-1	-1	1	-1	1	1	-1	1
Line_1074	EYT 14-15	4.33	77	95	NA	NA	NA	NA	NA	NA	NA	4.65	56	76	0.789507728	0.730257585	0.668864945	NA	NA	1	1	1	1	1	1	1	1	1	1	1	1	1	1	1	1	1	1	1	1	1	1	1	1	1	1	1	1	1	1
Line_1075	EYT 14-15	4.29	79	90	NA	NA	NA	NA	NA	NA	NA	3.69	57.3	67	0.769507728	0.716924252	0.668864945	NA	NA	1	1	1	1	1	1	1	1	1	1	1	1	1	1	1	1	1	1	1	1	1	1	1	1	1	1	1	1	1	1
Line_1076	EYT 14-15	4.41	76	95	NA	NA	NA	NA	NA	NA	NA	3.45	55.7	73	0.769507728	0.713590918	0.662198279	NA	NA	1	1	1	1	1	1	1	-1	-1	-1	1	-1	1	1	1	1	1	1	1	1	1	1	1	1	1	1	1	1	1	1
Line_1077	EYT 14-15	4.11	77	90	NA	NA	NA	NA	NA	NA	NA	4.06	56.3	72	0.772841061	0.723590918	0.675531612	NA	NA	1	1	1	1	1	1	1	-1	-1	-1	1	-1	1	-1	-1	-1	-1	-1	1	1	-1	-1	-1	-1	1	-1	-1	-1	-1	1
Line_1078	EYT 14-15	3.61	80	95	NA	NA	NA	NA	NA	NA	NA	3.97	56.7	78	0.786174394	0.740257585	0.705531612	NA	NA	1	1	1	1	1	1	1	-1	-1	-1	1	-1	1	-1	-1	-1	-1	-1	1	1	-1	-1	-1	-1	1	-1	-1	-1	-1	1
Line_1079	EYT 14-15	3.85	78	90	NA	NA	NA	NA	NA	NA	NA	4.39	57	82	0.776174394	0.743590918	0.708864945	NA	NA	1	1	1	1	1	1	1	-1	-1	-1	1	-1	1	-1	-1	-1	-1	-1	1	1	-1	-1	-1	-1	1	1	-1	-1	-1	1
Line_1080	EYT 14-15	4.16	79	100	NA	NA	NA	NA	NA	NA	NA	3.74	57	80	0.772841061	0.726924252	0.675531612	NA	NA	1	1	1	1	1	1	1	1	1	1	1	1	1	1	1	1	1	1	1	1	1	1	1	1	1	1	1	1	1	1
Line_1081	EYT 14-15	4.12	79	90	NA	NA	NA	NA	NA	NA	NA	4.39	57	77	0.776174394	0.740257585	0.685531612	NA	NA	1	1	1	1	1	1	1	1	1	1	1	1	1	1	1	1	1	1	1	1	1	1	1	1	1	1	1	1	1	1
Line_1082	EYT 14-15	4.05	76	103	NA	NA	NA	NA	NA	NA	NA	4.42	55.7	84	0.786174394	0.743590918	0.685531612	NA	NA	1	1	1	1	1	1	1	1	1	1	1	1	1	1	1	1	1	1	1	1	1	1	1	1	1	1	1	1	1	1
Line_1083	EYT 14-15	3.72	78	100	NA	NA	NA	NA	NA	NA	NA	4.46	56.3	84	0.786174394	0.743590918	0.698864945	NA	NA	1	-1	1	1	1	1	1	1	1	1	1	1	1	1	1	1	1	1	1	1	1	1	1	1	1	1	1	1	1	1
Line_1084	EYT 14-15	4.14	80	95	NA	NA	NA	NA	NA	NA	NA	3.71	57	77	0.772841061	0.736924252	0.688864945	NA	NA	1	1	1	1	1	1	1	1	1	1	1	1	1	1	1	1	1	1	1	1	1	1	1	1	1	1	1	1	1	1
Line_1085	EYT 14-15	4.2	78	90	NA	NA	NA	NA	NA	NA	NA	3.77	57	78	0.772841061	0.723590918	0.672198279	NA	NA	1	1	1	1	1	1	1	1	1	1	1	1	1	1	1	1	1	1	1	1	1	1	1	1	1	1	1	1	1	1
Line_1086	EYT 14-15	4.11	78	90	NA	NA	NA	NA	NA	NA	NA	4.04	55	79	0.782841061	0.733590918	0.685531612	NA	NA	0	1	1	1	1	1	1	1	1	1	1	1	1	1	1	1	1	1	1	1	1	1	1	1	1	1	1	1	1	1
Line_1087	EYT 14-15	4.16	80	95	NA	NA	NA	NA	NA	NA	NA	3.7	56.7	77	0.762841061	0.726924252	0.688864945	NA	NA	1	1	1	1	1	1	1	1	1	1	1	1	1	1	1	1	1	1	1	1	1	1	1	1	1	1	1	1	1	1
Line_1088	EYT 14-15	4.23	76	100	NA	NA	NA	NA	NA	NA	NA	3.87	56	77	0.776174394	0.740257585	0.712198279	NA	NA	1	1	1	1	1	1	1	-1	-1	-1	1	-1	1	1	1	1	1	1	1	1	1	1	1	1	1	1	1	1	1	1
Line_1089	EYT 14-15	4.61	74	100	NA	NA	NA	NA	NA	NA	NA	3.49	54	78	0.766174394	0.720257585	0.675531612	NA	NA	1	1	1	1	1	1	1	-1	-1	-1	1	-1	1	1	1	1	1	1	1	1	1	1	1	1	1	1	1	1	1	1
Line_1090	EYT 14-15	3.69	75	90	NA	NA	NA	NA	NA	NA	NA	4.03	53.7	76	0.76978536	0.720136401	0.69668719	NA	NA	1	1	1	1	1	1	1	1	1	1	1	1	1	1	1	1	1	1	1	1	1	1	1	1	1	1	1	1	1	1
Line_1091	EYT 14-15	4.24	75	96	NA	NA	NA	NA	NA	NA	NA	4.29	53.3	77	0.773118693	0.716803068	0.670020523	NA	NA	-1	-1	1	1	1	1	1	1	1	-1	1	-1	1	-1	-1	-1	-1	-1	1	1	-1	-1	-1	-1	1	1	-1	-1	-1	1
Line_1092	EYT 14-15	4.65	77	94	NA	NA	NA	NA	NA	NA	NA	4.11	56.3	76	0.766452026	0.710136401	0.67668719	NA	NA	0	-1	1	1	1	1	1	1	1	1	1	1	1	1	1	1	1	1	1	1	1	1	1	1	1	1	1	1	1	1
Line_1093	EYT 14-15	3.75	76	95	NA	NA	NA	NA	NA	NA	NA	3.78	53.3	74	0.736452026	0.680136401	0.64668719	NA	NA	-1	-1	1	1	1	1	1	1	1	1	1	1	1	1	1	1	1	1	1	1	1	1	1	1	1	1	1	1	1	1
Line_1094	EYT 14-15	4.48	77	100	NA	NA	NA	NA	NA	NA	NA	3.5	56	78	0.756452026	0.700136401	0.663353856	NA	NA	0	1	1	1	1	1	1	1	1	1	1	1	1	1	1	1	1	1	1	1	1	1	1	1	1	1	1	1	1	1
Line_1095	EYT 14-15	4.38	75	95	NA	NA	NA	NA	NA	NA	NA	4.29	56	75	0.77978536	0.726803068	0.680020523	NA	NA	-1	-1	1	1	1	1	1	1	1	1	1	1	1	1	1	1	1	1	1	1	1	1	1	1	1	1	1	1	1	1
Line_1096	EYT 14-15	3.83	77	95	NA	NA	NA	NA	NA	NA	NA	4.14	55.7	76	0.77978536	0.716803068	0.66668719	NA	NA	1	1	1	1	1	1	1	1	1	1	1	1	1	1	1	1	1	1	1	1	1	1	1	1	1	1	1	1	1	1
Line_1097	EYT 14-15	4.46	75	97	NA	NA	NA	NA	NA	NA	NA	3.81	55	76	0.783118693	0.726803068	0.683353856	NA	NA	1	1	1	1	1	1	1	0	-1	-1	1	1	1	-1	1	1	1	1	1	1	1	1	-1	1	1	1	1	-1	-1	1
Line_1098	EYT 14-15	4.59	80	90	NA	NA	NA	NA	NA	NA	NA	4.3	59.3	71	0.77978536	0.766803068	0.73668719	NA	NA	1	1	1	1	1	1	1	1	1	1	1	1	1	1	1	1	1	1	1	1	1	1	1	1	1	1	1	1	1	1
Line_1099	EYT 14-15	4.41	78	90	NA	NA	NA	NA	NA	NA	NA	3.92	57	75	0.756452026	0.723469734	0.673353856	NA	NA	1	1	1	1	1	1	1	1	1	1	1	1	1	1	1	1	1	1	1	1	1	1	1	1	1	1	1	1	1	1
Line_1100	EYT 14-15	4.12	78	100	NA	NA	NA	NA	NA	NA	NA	4.06	58.7	77	0.756452026	0.723469734	0.69668719	NA	NA	1	1	1	1	1	1	1	1	1	1	1	1	1	1	0	1	-1	0	1	1	0	-1	1	1	1	1	0	0	1	1
Line_1101	EYT 14-15	4.22	79	90	NA	NA	NA	NA	NA	NA	NA	3.49	56.3	71	0.73978536	0.696803068	0.650020523	NA	NA	1	1	1	1	1	1	1	1	1	1	1	1	1	1	-1	-1	-1	-1	1	1	-1	-1	-1	-1	1	1	-1	-1	-1	1
Line_1102	EYT 14-15	4.21	79	100	NA	NA	NA	NA	NA	NA	NA	4.19	57.3	77	0.765201808	0.740015217	0.707558292	NA	NA	1	-1	-1	-1	-1	-1	-1	1	1	NA	-1	1	-1	NA	NA	NA	-1	NA	1	-1	NA	NA	NA	NA	-1	NA	NA	1	-1	1
Line_1103	EYT 14-15	4.41	79	99	NA	NA	NA	NA	NA	NA	NA	4.39	55	78	0.76978536	0.730136401	0.680020523	NA	NA	1	1	1	1	1	1	1	1	1	1	1	1	1	1	1	1	1	1	1	1	1	1	1	1	1	1	1	1	1	1
Line_1104	EYT 14-15	4.32	78	89	NA	NA	NA	NA	NA	NA	NA	4.85	57.3	75	0.768535141	0.743348551	0.694224959	NA	NA	1	1	1	1	1	1	1	-1	-1	-1	1	-1	1	-1	-1	-1	-1	-1	1	1	-1	-1	-1	-1	1	1	-1	-1	-1	1
Line_1105	EYT 14-15	4.33	80	90	NA	NA	NA	NA	NA	NA	NA	3.94	57	70	0.758535141	0.730015217	0.684224959	NA	NA	1	-1	1	1	1	1	1	1	1	1	1	1	1	1	1	1	1	1	1	1	1	1	1	1	1	1	1	1	1	1
Line_1106	EYT 14-15	4.44	79	94	NA	NA	NA	NA	NA	NA	NA	4.67	56.3	73	0.761868474	0.733348551	0.687558292	NA	NA	1	1	1	1	1	1	1	1	1	1	1	1	1	1	1	1	1	1	1	1	1	1	1	1	1	1	1	1	1	1
Line_1107	EYT 14-15	4.14	79	90	NA	NA	NA	NA	NA	NA	NA	4.41	56.7	70	0.775201808	0.743348551	0.694224959	NA	NA	1	1	1	1	1	1	1	1	1	1	1	1	1	1	1	1	1	1	1	1	1	1	1	1	1	1	1	1	1	1
Line_1108	EYT 14-15	4.55	79	97	NA	NA	NA	NA	NA	NA	NA	4.66	57	72	0.775201808	0.753348551	0.704224959	NA	NA	1	1	1	1	1	1	1	1	1	1	1	1	1	1	1	1	1	1	1	1	1	1	1	1	1	1	1	1	1	1
Line_1109	EYT 14-15	4.13	80	90	NA	NA	NA	NA	NA	NA	NA	4.81	57.3	73	0.791868474	0.766681884	0.730891625	NA	NA	1	1	1	1	1	1	1	1	1	1	1	1	1	1	-1	-1	-1	-1	1	1	-1	-1	-1	-1	1	1	-1	-1	-1	1
Line_1110	EYT 14-15	4.23	81	95	NA	NA	NA	NA	NA	NA	NA	4.54	57.3	74	0.768535141	0.750015217	0.700891625	NA	NA	1	1	1	1	1	1	1	1	1	1	1	1	1	1	1	1	1	1	1	1	1	1	1	1	1	1	1	1	1	1
Line_1111	EYT 14-15	4.12	81	94	NA	NA	NA	NA	NA	NA	NA	4.6	57.3	74	0.798535141	0.763348551	0.714224959	NA	NA	1	1	1	1	1	1	1	1	1	1	1	1	1	1	1	1	1	1	1	1	1	1	1	1	1	1	1	1	1	1
Line_1112	EYT 14-15	4.02	74	95	NA	NA	NA	NA	NA	NA	NA	4.45	53.7	75	0.781868474	0.743348551	0.707558292	NA	NA	1	1	1	1	1	1	1	1	1	1	1	1	1	1	1	1	1	1	1	1	1	1	1	1	1	1	1	1	1	1
Line_1113	EYT 14-15	4.23	79	95	NA	NA	NA	NA	NA	NA	NA	4.66	55.3	81	0.778535141	0.743348551	0.697558292	NA	NA	1	1	1	1	1	1	1	1	1	1	1	1	1	1	1	1	1	1	1	1	1	1	1	1	1	1	1	1	1	1
Line_1114	EYT 14-15	4.11	77	99	NA	NA	NA	NA	NA	NA	NA	4.47	55.7	78	0.785201808	0.750015217	0.690891625	NA	NA	1	1	1	1	1	1	1	1	1	1	1	1	1	1	1	1	1	1	1	1	1	1	1	1	1	1	1	1	1	1
Line_1115	EYT 14-15	4.11	80	95	NA	NA	NA	NA	NA	NA	NA	3.74	57	77	0.748535141	0.713348551	0.657558292	NA	NA	1	1	1	1	1	1	0	1	1	1	1	1	1	1	1	1	1	1	1	1	1	1	1	1	1	1	1	1	1	1
Line_1116	EYT 14-15	4.35	78	100	NA	NA	NA	NA	NA	NA	NA	4.59	56	81	0.768535141	0.733348551	0.680891625	NA	NA	1	-1	1	1	1	1	1	NA	1	1	1	1	1	1	1	1	1	1	1	1	1	1	1	1	1	1	1	1	1	1
Line_1117	EYT 14-15	4.43	80	100	NA	NA	NA	NA	NA	NA	NA	3.38	59	74	0.755201808	0.723348551	0.680891625	NA	NA	1	1	1	1	1	1	1	1	1	1	1	1	1	1	1	1	1	1	1	1	1	1	1	1	1	1	1	1	0	1
Line_1118	EYT 14-15	4.29	78	95	NA	NA	NA	NA	NA	NA	NA	4.06	55.7	73	0.748535141	0.710015217	0.657558292	NA	NA	1	1	1	1	1	1	1	1	1	1	1	1	1	1	1	1	1	1	1	1	1	1	1	1	1	1	1	1	1	1
Line_1119	EYT 14-15	4.21	79	80	NA	NA	NA	NA	NA	NA	NA	4.37	57.7	72	0.75978536	0.7365607	0.70364717	NA	NA	1	1	1	1	1	1	1	1	1	1	1	1	1	1	1	1	1	1	1	1	1	1	1	1	1	1	1	1	1	1
Line_1120	EYT 14-15	4.52	75	92	NA	NA	NA	NA	NA	NA	NA	4.38	55.7	76	0.773118693	0.743227367	0.68364717	NA	NA	-1	1	1	1	1	1	1	1	-1	-1	1	-1	1	-1	-1	-1	-1	-1	-1	1	-1	1	-1	-1	1	-1	-1	1	-1	-1
Line_1121	EYT 14-15	4.35	79	95	NA	NA	NA	NA	NA	NA	NA	4.27	56.7	78	0.746452026	0.7165607	0.670313837	NA	NA	1	1	1	1	1	1	1	1	1	1	1	1	1	1	1	1	1	1	1	1	1	1	1	1	1	1	1	1	1	1
Line_1122	EYT 14-15	4.47	78	95	NA	NA	NA	NA	NA	NA	NA	4.69	57.3	72	0.763118693	0.743227367	0.70364717	NA	NA	1	1	1	1	1	1	1	1	1	1	1	1	1	1	1	1	1	1	1	1	1	1	1	1	1	1	1	1	1	1
Line_1123	EYT 14-15	4.28	78	90	NA	NA	NA	NA	NA	NA	NA	4.69	57.3	77	0.773118693	0.7465607	0.706980503	NA	NA	1	1	1	1	1	1	1	1	1	1	1	1	1	1	1	1	1	1	1	1	1	1	1	1	1	1	1	1	1	1
Line_1124	EYT 14-15	4.26	76	102	NA	NA	NA	NA	NA	NA	NA	4.28	54.3	78	0.75978536	0.719894033	0.68364717	NA	NA	1	1	1	1	1	1	1	1	1	1	1	1	1	1	1	1	1	1	1	1	1	1	1	1	1	1	1	1	1	1
Line_1125	EYT 14-15	4.22	79	100	NA	NA	NA	NA	NA	NA	NA	4.28	56.7	77	0.766452026	0.729894033	0.690313837	NA	NA	1	1	1	1	1	1	1	1	1	1	1	1	1	1	1	1	1	1	1	1	1	1	1	1	1	1	1	1	1	1
Line_1126	EYT 14-15	4.38	81	95	NA	NA	NA	NA	NA	NA	NA	4.15	57.3	77	0.773118693	0.7365607	0.69364717	NA	NA	1	1	1	1	1	1	1	1	1	1	1	1	1	1	1	1	1	1	1	1	1	1	1	1	1	1	1	1	1	1
Line_1127	EYT 14-15	4.42	77	89	NA	NA	NA	NA	NA	NA	NA	4.46	54.7	78	0.73978536	0.713227367	0.68364717	NA	NA	1	1	1	1	1	1	1	1	1	1	1	1	1	1	1	1	1	1	1	1	1	1	1	1	1	1	1	1	1	1
Line_1128	EYT 14-15	4.35	78	95	NA	NA	NA	NA	NA	NA	NA	4.27	57	77	0.766452026	0.739894033	0.69364717	NA	NA	1	1	1	1	1	1	1	1	1	1	1	1	1	1	1	1	1	1	1	1	1	1	1	1	1	1	1	-1	-1	1
Line_1129	EYT 14-15	4.56	76	90	NA	NA	NA	NA	NA	NA	NA	4.25	55	76	0.756452026	0.723227367	0.666980503	NA	NA	1	1	1	1	1	1	1	1	1	1	1	1	1	1	1	1	1	1	1	1	1	1	1	1	1	1	1	1	1	1
Line_1130	EYT 14-15	3.95	79	85	NA	NA	NA	NA	NA	NA	NA	4.57	57.7	70	0.75978536	0.733227367	0.690313837	NA	NA	-1	-1	1	1	1	1	1	1	1	1	1	-1	1	1	-1	-1	1	1	1	1	1	1	-1	-1	1	1	-1	-1	-1	1
Line_1131	EYT 14-15	4.27	78	90	NA	NA	NA	NA	NA	NA	NA	3.94	56.7	76	0.75978536	0.739894033	0.680313837	NA	NA	-1	1	1	1	1	1	1	NA	-1	NA	1	1	1	-1	-1	-1	-1	-1	-1	1	-1	1	-1	-1	1	-1	-1	1	-1	-1
Line_1132	EYT 14-15	4.58	77	95	NA	NA	NA	NA	NA	NA	NA	3.97	53.7	77	0.753118693	0.7165607	0.666980503	NA	NA	1	1	1	1	1	1	1	1	1	1	1	1	1	1	1	1	1	1	1	1	1	1	1	1	1	1	1	1	1	1
Line_1133	EYT 14-15	3.7	79	91	NA	NA	NA	NA	NA	NA	NA	2.55	57.7	74	0.73978536	0.723227367	0.666980503	NA	NA	1	1	1	1	1	1	1	1	1	1	1	1	1	1	-1	-1	-1	-1	1	1	-1	-1	-1	-1	1	1	-1	-1	-1	1
Line_1134	EYT 14-15	3.87	76	85	NA	NA	NA	NA	NA	NA	NA	3.94	55	77	0.780202683	0.73916693	0.68567385	NA	NA	1	1	1	1	1	1	1	-1	-1	-1	1	-1	1	1	1	1	1	1	1	1	1	1	1	1	1	1	1	-1	-1	1
Line_1135	EYT 14-15	4.47	75	96	NA	NA	NA	NA	NA	NA	NA	3.27	53.3	82	0.750202683	0.712500264	0.66567385	NA	NA	1	1	1	1	1	1	1	-1	-1	-1	1	-1	1	-1	-1	-1	-1	-1	1	1	-1	-1	-1	-1	1	1	-1	1	1	1
Line_1136	EYT 14-15	4.32	76	90	NA	NA	NA	NA	NA	NA	NA	4.1	54	78	0.760202683	0.72916693	0.682340516	NA	NA	0	1	1	1	1	1	1	-1	-1	-1	1	-1	1	-1	-1	-1	-1	-1	1	1	-1	-1	-1	-1	1	1	-1	1	1	1
Line_1137	EYT 14-15	4.44	74	88	NA	NA	NA	NA	NA	NA	NA	3.87	54.7	76	0.743536016	0.70916693	0.672340516	NA	NA	1	1	1	1	1	1	1	-1	-1	-1	1	-1	1	-1	-1	-1	-1	-1	1	1	-1	-1	-1	-1	1	1	-1	1	1	1
Line_1138	EYT 14-15	4.52	77	90	NA	NA	NA	NA	NA	NA	NA	3.97	55	75	0.770202683	0.72916693	0.672340516	NA	NA	1	1	1	1	1	1	1	-1	0	-1	1	-1	1	-1	-1	-1	-1	-1	1	1	-1	-1	-1	-1	1	1	-1	1	1	1
Line_1139	EYT 14-15	4.48	75	97	NA	NA	NA	NA	NA	NA	NA	2.86	52.7	76	0.753536016	0.69916693	0.65567385	NA	NA	1	1	1	1	1	1	1	-1	-1	0	1	1	1	-1	-1	-1	-1	-1	1	1	-1	-1	-1	-1	1	1	-1	0	0	1
Line_1140	EYT 14-15	3.64	79	85	NA	NA	NA	NA	NA	NA	NA	4.26	54.7	81	0.763536016	0.725833597	0.682340516	NA	NA	1	1	1	1	1	1	1	-1	-1	-1	1	-1	1	1	1	1	1	1	1	1	1	1	1	1	1	1	1	1	1	1
Line_1141	EYT 14-15	4.51	74	100	NA	NA	NA	NA	NA	NA	NA	3.28	53.3	74	0.753536016	0.702500264	0.649007183	NA	NA	1	1	1	1	1	1	1	-1	-1	-1	1	-1	1	-1	-1	-1	-1	-1	1	1	-1	-1	-1	-1	1	1	-1	1	1	1
Line_1142	EYT 14-15	4.43	77	95	NA	NA	NA	NA	NA	NA	NA	4.27	54	76	0.780202683	0.722500264	0.679007183	NA	NA	1	1	1	1	1	1	1	1	1	1	1	1	1	1	1	1	1	1	1	1	1	1	1	1	1	1	1	1	1	1
Line_1143	EYT 14-15	4.75	80	90	NA	NA	NA	NA	NA	NA	NA	3.77	56	78	0.76686935	0.71916693	0.66567385	NA	NA	1	1	1	1	1	1	1	1	1	0	1	1	1	1	1	1	0	1	1	1	1	1	1	1	1	1	1	1	1	1
Line_1144	EYT 14-15	4.52	77	91	NA	NA	NA	NA	NA	NA	NA	4.14	54.7	76	0.760202683	0.70916693	0.672340516	NA	NA	1	1	1	1	1	1	1	1	1	1	1	1	1	1	1	1	1	1	1	1	1	1	1	1	1	1	1	1	1	1
Line_1145	EYT 14-15	4.42	80	95	NA	NA	NA	NA	NA	NA	NA	4.05	55	76	0.77117527	0.717197304	0.66668719	NA	NA	1	1	1	1	1	1	1	-1	-1	-1	1	-1	1	-1	-1	-1	-1	-1	1	1	-1	-1	-1	-1	1	1	-1	-1	-1	1
Line_1146	EYT 14-15	3.92	76	95	NA	NA	NA	NA	NA	NA	NA	3.78	53.3	73	0.747841936	0.703863971	0.64668719	NA	NA	1	-1	-1	-1	-1	-1	-1	1	NA	NA	-1	NA	-1	1	1	1	-1	-1	-1	-1	1	1	-1	-1	1	-1	-1	1	-1	-1
Line_1147	EYT 14-15	4.39	77	94	NA	NA	NA	NA	NA	NA	NA	3.71	54.7	77	0.757841936	0.707197304	0.64668719	NA	NA	1	1	1	1	1	1	1	-1	-1	-1	1	-1	1	-1	-1	-1	-1	-1	1	1	-1	-1	-1	-1	1	-1	-1	-1	-1	1
Line_1148	EYT 14-15	4.66	77	95	NA	NA	NA	NA	NA	NA	NA	4.05	55.3	81	0.76117527	0.710530637	0.653353856	NA	NA	1	1	1	1	1	1	1	-1	-1	-1	1	-1	1	-1	-1	-1	-1	-1	1	1	-1	-1	-1	-1	1	-1	-1	-1	-1	1
Line_1149	EYT 14-15	4.73	77	90	NA	NA	NA	NA	NA	NA	NA	3.13	53	77	0.73117527	0.693863971	0.64668719	NA	NA	1	1	1	1	1	1	1	1	1	1	1	1	1	1	1	1	1	1	1	1	1	1	1	1	1	1	1	1	1	1
Line_1150	EYT 14-15	5.12	77	95	NA	NA	NA	NA	NA	NA	NA	4.21	56.7	81	0.767841936	0.730530637	0.673353856	NA	NA	1	1	1	1	1	1	1	1	1	1	1	1	1	1	1	1	1	1	1	1	1	1	1	1	1	1	1	1	1	1
Line_1151	EYT 14-15	4.99	74	100	NA	NA	NA	NA	NA	NA	NA	3.41	52.7	78	0.757841936	0.703863971	0.64668719	NA	NA	1	1	1	1	1	1	1	0	1	1	1	1	1	0	-1	-1	-1	-1	1	1	-1	-1	-1	-1	1	1	-1	-1	-1	1
Line_1152	EYT 14-15	4.92	78	105	NA	NA	NA	NA	NA	NA	NA	4.13	56.7	79	0.787841936	0.750530637	0.703353856	NA	NA	1	1	1	1	1	1	1	-1	-1	-1	1	-1	1	-1	-1	-1	-1	-1	1	1	-1	-1	-1	-1	1	1	-1	-1	-1	1
Line_1153	EYT 14-15	4.51	79	95	NA	NA	NA	NA	NA	NA	NA	4.01	58	78	0.784508603	0.747197304	0.690020523	NA	NA	1	1	1	1	1	1	1	1	1	1	1	1	1	1	-1	-1	-1	-1	1	1	-1	-1	-1	-1	1	1	-1	-1	-1	1
Line_1154	EYT 14-15	4.82	76	85	NA	NA	NA	NA	NA	NA	NA	3.99	54	77	0.78117527	0.730530637	0.670020523	NA	NA	1	1	1	1	1	1	1	1	1	1	1	1	1	1	1	1	1	1	1	1	1	1	1	1	1	1	1	1	1	1
Line_1155	EYT 14-15	5.06	76	95	NA	NA	NA	NA	NA	NA	NA	4.16	53.3	78	0.76117527	0.717197304	0.643353856	NA	NA	1	1	1	1	1	1	1	1	1	1	1	1	1	1	1	1	1	1	1	1	1	1	1	1	1	1	1	1	1	1
Line_1156	EYT 14-15	4.58	78	95	NA	NA	NA	NA	NA	NA	NA	3.83	52.3	75	0.754508603	0.697197304	0.640020523	NA	NA	1	-1	1	1	1	1	1	1	0	1	1	1	1	1	1	1	1	1	1	1	1	1	1	1	1	1	1	0	1	1
Line_1157	EYT 14-15	4.77	74	100	NA	NA	NA	NA	NA	NA	NA	3.78	51.3	74	0.764508603	0.713863971	0.650020523	NA	NA	1	1	1	1	1	1	1	1	1	1	1	1	1	1	1	1	1	1	1	1	1	1	1	1	1	1	1	1	1	1
Line_1158	EYT 14-15	5.04	75	95	NA	NA	NA	NA	NA	NA	NA	3.96	51.7	79	0.767841936	0.713863971	0.653353856	NA	NA	1	1	1	1	1	1	1	1	1	1	1	1	1	1	1	1	1	1	1	1	1	1	1	1	1	1	1	1	1	1
Line_1159	EYT 14-15	5.02	80	100	NA	NA	NA	NA	NA	NA	NA	3.52	58	75	0.737702245	0.689651666	0.657416054	NA	NA	1	1	1	1	1	1	1	1	1	1	1	1	1	1	1	1	1	1	1	1	1	1	1	-1	1	1	-1	-1	-1	1
Line_1160	EYT 14-15	4.42	76	102	NA	NA	NA	NA	NA	NA	NA	2.95	51	73	0.744368912	0.706318332	0.657416054	NA	NA	1	1	1	1	1	1	1	1	1	1	1	1	1	1	1	1	1	1	1	1	1	1	1	1	1	1	1	1	1	1
Line_1161	EYT 14-15	4.58	78	89	NA	NA	NA	NA	NA	NA	NA	3.66	54	79	0.734368912	0.682984999	0.647416054	NA	NA	1	1	1	1	1	1	1	-1	-1	-1	1	-1	1	-1	-1	-1	-1	-1	1	1	-1	-1	-1	-1	1	-1	-1	1	-1	1
Line_1162	EYT 14-15	4.24	81	85	NA	NA	NA	NA	NA	NA	NA	3.31	55.7	74	0.724368912	0.689651666	0.644082721	NA	NA	1	1	1	1	1	1	1	-1	-1	-1	1	-1	1	-1	-1	-1	-1	-1	1	1	-1	-1	-1	-1	1	1	-1	1	1	1
Line_1163	EYT 14-15	4.33	80	85	NA	NA	NA	NA	NA	NA	NA	3.81	58.3	75	0.731035579	0.686318332	0.647416054	NA	NA	1	1	1	1	1	1	1	-1	-1	-1	1	-1	1	-1	-1	-1	-1	-1	1	1	-1	-1	-1	-1	1	1	-1	1	1	1
Line_1164	EYT 14-15	4.09	78	93	NA	NA	NA	NA	NA	NA	NA	3.57	54	74	0.697702245	0.652984999	0.614082721	NA	NA	1	1	1	1	1	1	1	-1	-1	-1	1	-1	1	-1	-1	-1	-1	-1	1	1	-1	-1	-1	-1	1	1	-1	1	1	1
Line_1165	EYT 14-15	4.23	79	90	NA	NA	NA	NA	NA	NA	NA	3.97	54.7	73	0.734368912	0.682984999	0.644082721	NA	NA	1	1	1	1	1	1	1	-1	-1	-1	1	-1	1	-1	-1	-1	-1	-1	1	1	-1	-1	-1	-1	1	1	-1	1	1	1
Line_1166	EYT 14-15	4.92	75	100	NA	NA	NA	NA	NA	NA	NA	3.87	53.3	72	0.737702245	0.699651666	0.657416054	NA	NA	1	1	1	1	1	1	1	1	1	1	1	1	1	1	1	1	1	1	1	1	1	1	1	1	1	1	1	1	0	1
Line_1167	EYT 14-15	4.95	77	95	NA	NA	NA	NA	NA	NA	NA	4.05	55	77	0.757702245	0.719651666	0.674082721	NA	NA	1	1	1	1	1	1	1	1	1	1	1	1	1	1	1	1	1	1	1	1	1	1	1	1	1	1	1	1	1	1
Line_1168	EYT 14-15	4.3	79	90	NA	NA	NA	NA	NA	NA	NA	4.11	56.3	78	0.761035579	0.722984999	0.664082721	NA	NA	1	1	1	1	1	1	1	-1	-1	-1	1	-1	1	-1	-1	-1	-1	-1	1	1	-1	-1	-1	-1	1	1	-1	1	1	1
Line_1169	EYT 14-15	4.46	80	96	NA	NA	NA	NA	NA	NA	NA	3.8	56.7	78	0.750480315	0.70446989	0.675096061	NA	NA	1	1	1	1	1	1	1	-1	-1	-1	1	-1	1	-1	-1	-1	-1	-1	1	1	-1	-1	-1	-1	1	-1	-1	-1	-1	1
Line_1170	EYT 14-15	4.5	77	95	NA	NA	NA	NA	NA	NA	NA	3.88	55.3	78	0.740480315	0.697803223	0.655096061	NA	NA	1	1	1	1	1	1	1	1	1	1	1	1	1	1	1	1	1	1	1	1	1	1	1	1	1	1	-1	1	1	1
Line_1171	EYT 14-15	4.47	80	90	NA	NA	NA	NA	NA	NA	NA	3.87	57.7	79	0.770480315	0.727803223	0.695096061	NA	NA	1	1	1	1	1	1	1	1	1	1	1	1	1	1	-1	-1	-1	-1	1	1	-1	-1	-1	-1	1	1	-1	-1	0	1
Line_1172	EYT 14-15	4.48	76	100	NA	NA	NA	NA	NA	NA	NA	4.25	54.7	77	0.743813648	0.69446989	0.665096061	NA	NA	1	1	1	1	1	1	1	0	1	1	1	1	1	0	0	1	1	1	1	1	1	1	1	1	1	1	1	1	1	1
Line_1173	EYT 14-15	4.14	77	95	NA	NA	NA	NA	NA	NA	NA	3.31	53.7	77	0.721035579	0.686318332	0.630749388	NA	NA	1	-1	-1	-1	-1	-1	-1	1	1	1	-1	1	-1	1	1	1	-1	1	1	0	1	1	1	1	1	-1	1	1	0	-1
Line_1174	EYT 14-15	4.83	80	90	NA	NA	NA	NA	NA	NA	NA	2.97	60.7	73	0.754368912	0.739651666	0.704082721	NA	NA	1	1	1	1	1	1	1	1	1	1	1	1	1	1	1	1	1	1	1	1	1	1	1	1	1	1	1	1	1	1
Line_1175	EYT 14-15	4.73	81	90	NA	NA	NA	NA	NA	NA	NA	2.32	61.3	68	0.724368912	0.712984999	0.677416054	NA	NA	1	1	1	1	1	1	1	1	1	1	1	1	1	1	1	1	1	1	1	1	1	1	1	1	1	1	1	1	1	1
Line_1176	EYT 14-15	4.69	80	95	NA	NA	NA	NA	NA	NA	NA	2.73	62.3	71	0.757702245	0.742984999	0.700749388	NA	NA	1	1	1	1	1	1	1	1	1	1	1	1	1	1	1	1	1	1	1	1	1	1	1	1	1	0	1	1	1	1
Line_1177	EYT 14-15	4.89	80	97	NA	NA	NA	NA	NA	NA	NA	3.44	57.7	72	0.734368912	0.709651666	0.667416054	NA	NA	1	1	1	1	1	1	1	1	1	1	1	1	1	1	0	1	1	1	1	1	1	1	1	1	1	1	1	1	1	1
Line_1178	EYT 14-15	4.69	79	95	NA	NA	NA	NA	NA	NA	NA	3.02	53.7	74	0.704368912	0.659651666	0.620749388	NA	NA	1	1	1	1	1	1	1	1	1	1	1	1	1	1	-1	-1	-1	-1	1	1	-1	-1	-1	-1	1	1	-1	1	1	1
Line_1179	EYT 14-15	5.02	75	100	NA	NA	NA	NA	NA	NA	NA	3.22	54.3	75	0.724368912	0.672984999	0.637416054	NA	NA	1	1	1	1	1	1	1	0	0	1	1	1	1	-1	-1	-1	-1	-1	1	1	-1	-1	-1	-1	1	-1	-1	0	-1	1
Line_1180	EYT 14-15	3.93	78	90	NA	NA	NA	NA	NA	NA	NA	3.35	58.7	72	0.747146981	0.717803223	0.681762728	NA	NA	1	1	1	1	1	1	1	1	1	1	1	1	1	1	-1	-1	1	-1	1	1	-1	-1	-1	-1	1	1	-1	-1	-1	1
Line_1181	EYT 14-15	3.76	76	100	NA	NA	NA	NA	NA	NA	NA	3.49	53.7	76	0.750480315	0.707803223	0.668429394	NA	NA	1	1	1	1	1	1	1	1	1	1	1	1	1	1	-1	-1	-1	1	1	1	-1	-1	-1	-1	1	1	-1	-1	-1	1
Line_1182	EYT 14-15	4.49	76	97	NA	NA	NA	NA	NA	NA	NA	3.72	51	75	0.760480315	0.701136557	0.658429394	NA	NA	1	1	1	1	1	1	1	1	1	1	1	1	1	1	-1	-1	-1	-1	1	1	-1	-1	-1	-1	1	1	-1	-1	-1	1
Line_1183	EYT 14-15	4.48	81	95	NA	NA	NA	NA	NA	NA	NA	4.42	55.7	76	0.773813648	0.73446989	0.685096061	NA	NA	1	1	1	1	1	1	1	1	1	1	1	1	1	1	-1	-1	-1	-1	1	1	-1	-1	-1	-1	1	1	-1	-1	-1	1
Line_1184	EYT 14-15	4.83	79	95	NA	NA	NA	NA	NA	NA	NA	4.3	57.3	77	0.760480315	0.72446989	0.685096061	NA	NA	1	1	1	1	1	1	1	1	1	1	1	1	1	1	-1	-1	-1	-1	1	1	-1	-1	-1	-1	1	1	-1	0	-1	1
Line_1185	EYT 14-15	4.59	80	90	NA	NA	NA	NA	NA	NA	NA	4.3	58	77	0.773813648	0.737803223	0.698429394	NA	NA	1	1	1	1	1	1	1	1	1	1	1	1	1	1	-1	-1	-1	-1	1	1	-1	-1	-1	-1	1	1	-1	-1	-1	1
Line_1186	EYT 14-15	4.58	80	95	NA	NA	NA	NA	NA	NA	NA	4.51	58	80	0.790480315	0.751136557	0.718429394	NA	NA	1	-1	-1	-1	-1	-1	-1	1	1	-1	-1	1	-1	1	-1	1	-1	1	1	-1	-1	1	-1	-1	1	-1	1	1	-1	-1
Line_1187	EYT 14-15	4.21	79	90	NA	NA	NA	NA	NA	NA	NA	3.57	57.7	80	0.780480315	0.747803223	0.698429394	NA	NA	1	1	1	1	1	1	1	1	1	1	1	1	1	1	1	1	1	1	1	1	1	1	1	1	1	1	1	1	1	1
Line_1188	EYT 14-15	3.7	77	100	NA	NA	NA	NA	NA	NA	NA	4.34	55.3	75	0.770480315	0.73446989	0.681762728	NA	NA	1	1	1	1	1	1	1	1	1	1	1	1	1	1	1	1	1	1	1	1	1	1	1	1	1	1	1	1	1	1
Line_1189	EYT 14-15	4.92	77	100	NA	NA	NA	NA	NA	NA	NA	3.92	55.3	75	0.747146981	0.711136557	0.665096061	NA	NA	1	1	1	1	1	1	1	1	1	1	1	1	1	1	1	1	1	1	1	1	1	1	1	1	1	1	1	1	1	1
Line_1190	EYT 14-15	4.12	81	90	NA	NA	NA	NA	NA	NA	NA	4.25	57.7	75	0.753813648	0.727803223	0.681762728	NA	NA	-1	-1	1	1	1	1	1	1	1	1	1	1	1	1	1	1	1	1	1	1	1	1	1	1	1	1	1	1	1	1
Line_1191	EYT 14-15	3.98	80	95	NA	NA	NA	NA	NA	NA	NA	3.48	57	79	0.750480315	0.71446989	0.668429394	NA	NA	1	1	1	1	1	1	1	1	1	1	1	1	1	1	1	1	1	1	1	1	1	1	1	1	1	1	1	1	1	1
Line_1192	EYT 14-15	4.35	75	100	NA	NA	NA	NA	NA	NA	NA	3.39	57	78	0.743813648	0.707803223	0.665096061	NA	NA	1	1	1	1	1	1	1	1	1	1	1	1	1	1	1	1	1	1	1	1	1	1	1	1	1	1	1	1	1	1
Line_1193	EYT 14-15	4.39	74	100	NA	NA	NA	NA	NA	NA	NA	3.97	55.7	78	0.767146981	0.727803223	0.681762728	NA	NA	1	1	1	1	1	1	1	1	1	1	1	1	1	1	1	1	1	1	1	1	1	1	1	1	1	1	1	1	1	1
Line_1194	EYT 14-15	4.76	79	95	NA	NA	NA	NA	NA	NA	NA	3.85	58.3	74	0.753813648	0.72446989	0.685096061	NA	NA	1	1	1	1	1	1	1	1	1	1	1	1	1	1	1	1	1	1	1	1	1	1	1	1	1	1	1	1	1	1
Line_1195	EYT 14-15	4.5	76	100	NA	NA	NA	NA	NA	NA	NA	3.4	55.7	77	0.743813648	0.697803223	0.665096061	NA	NA	1	1	1	1	1	1	1	1	1	1	1	1	1	1	1	1	1	1	1	1	1	1	1	1	1	1	1	1	1	1
Line_1196	EYT 14-15	4.66	79	95	NA	NA	NA	NA	NA	NA	NA	3.58	57.7	78	0.747146981	0.71446989	0.675096061	NA	NA	1	1	1	1	1	1	1	1	1	1	1	1	1	1	1	1	1	1	1	1	1	1	1	1	1	1	1	1	1	1
Line_1197	EYT 14-15	4.88	75	95	NA	NA	NA	NA	NA	NA	NA	3.79	54	75	0.747564305	0.705348862	0.650891625	NA	NA	1	1	1	1	1	1	1	1	1	1	1	1	1	1	-1	-1	-1	-1	1	1	-1	-1	-1	-1	1	1	-1	-1	-1	1
Line_1198	EYT 14-15	4.86	75	100	NA	NA	NA	NA	NA	NA	NA	3.77	55.3	75	0.754230971	0.715348862	0.657558292	NA	NA	1	1	1	1	1	1	1	1	1	1	1	1	1	1	-1	-1	-1	-1	1	1	-1	-1	-1	-1	1	1	-1	-1	-1	1
Line_1199	EYT 14-15	4.49	78	99	NA	NA	NA	NA	NA	NA	NA	3.24	54	75	0.747564305	0.702015528	0.650891625	NA	NA	1	-1	1	-1	-1	-1	-1	1	1	1	-1	1	-1	1	-1	1	-1	-1	1	-1	1	-1	-1	-1	1	-1	-1	1	-1	1
Line_1200	EYT 14-15	4.89	78	100	NA	NA	NA	NA	NA	NA	NA	3.9	54.7	75	0.744230971	0.722015528	0.670891625	NA	NA	1	-1	-1	-1	-1	-1	-1	NA	NA	1	-1	NA	-1	NA	1	1	-1	1	1	-1	1	1	NA	NA	-1	NA	1	1	-1	1
Line_1201	EYT 14-15	4.83	74	95	NA	NA	NA	NA	NA	NA	NA	3.65	55.7	74	0.737564305	0.705348862	0.654224959	NA	NA	1	-1	-1	-1	-1	-1	-1	NA	NA	NA	-1	NA	-1	NA	NA	NA	-1	NA	1	-1	NA	NA	NA	NA	-1	NA	NA	1	-1	1
Line_1202	EYT 14-15	4.61	77	95	NA	NA	NA	NA	NA	NA	NA	3.6	53.7	74	0.747564305	0.712015528	0.657558292	NA	NA	1	-1	-1	-1	-1	0	0	1	1	1	-1	1	-1	1	1	1	-1	1	1	-1	1	1	1	1	1	0	1	1	0	0
Line_1203	EYT 14-15	4.34	79	100	NA	NA	NA	NA	NA	NA	NA	4.2	54.3	75	0.760897638	0.722015528	0.674224959	NA	NA	1	1	1	1	1	1	1	-1	-1	-1	1	-1	1	0	-1	-1	-1	-1	1	1	-1	-1	-1	-1	1	-1	-1	-1	-1	1
Line_1204	EYT 14-15	4.43	76	105	NA	NA	NA	NA	NA	NA	NA	3.25	52.3	75	0.730897638	0.678682195	0.620891625	NA	NA	1	1	1	1	1	1	1	1	1	1	1	1	1	1	-1	-1	-1	-1	1	1	-1	-1	-1	-1	1	1	-1	-1	-1	1
Line_1205	EYT 14-15	4.47	75	95	NA	NA	NA	NA	NA	NA	NA	3.87	52.3	79	0.754230971	0.712015528	0.654224959	NA	NA	1	1	1	1	1	1	1	1	1	1	1	1	1	1	-1	-1	-1	-1	1	1	-1	-1	-1	-1	1	1	-1	-1	-1	1
Line_1206	EYT 14-15	4.87	77	102	NA	NA	NA	NA	NA	NA	NA	2.8	51.3	72	0.724230971	0.668682195	0.634224959	NA	NA	1	1	1	1	1	1	1	1	1	1	1	1	1	1	1	1	1	1	1	1	1	1	1	1	1	1	1	1	1	1
Line_1207	EYT 14-15	4.66	80	100	NA	NA	NA	NA	NA	NA	NA	3.78	55.7	75	0.740897638	0.718682195	0.677558292	NA	NA	1	1	1	1	1	1	1	-1	-1	-1	1	-1	1	-1	-1	-1	-1	-1	1	1	-1	-1	-1	-1	1	1	-1	1	1	1
Line_1208	EYT 14-15	4.65	80	90	NA	NA	NA	NA	NA	NA	NA	3.37	58.3	73	0.720897638	0.685348862	0.650891625	NA	NA	1	-1	1	1	1	1	1	1	1	1	1	1	1	1	1	1	1	1	1	1	1	1	1	1	1	1	1	1	1	1
Line_1209	EYT 14-15	4.98	80	95	NA	NA	NA	NA	NA	NA	NA	3.95	58	72	0.734648294	0.712409765	0.673931645	NA	NA	1	1	1	1	1	1	1	1	1	1	1	1	1	1	1	1	1	1	1	1	1	1	1	1	1	1	1	1	-1	1
Line_1210	EYT 14-15	4.87	77	105	NA	NA	NA	NA	NA	NA	NA	4.05	58.3	78	0.754648294	0.739076432	0.683931645	NA	NA	1	1	1	1	1	1	1	-1	-1	-1	1	-1	1	-1	-1	-1	-1	-1	1	1	-1	-1	-1	-1	1	1	-1	1	1	1
Line_1211	EYT 14-15	4.51	81	95	NA	NA	NA	NA	NA	NA	NA	3.53	58	75	0.731314961	0.699076432	0.660598312	NA	NA	1	-1	-1	-1	-1	-1	-1	1	1	1	-1	1	-1	1	1	1	-1	1	1	-1	1	1	1	1	-1	1	1	1	0	1
Line_1212	EYT 14-15	4.5	80	100	NA	NA	NA	NA	NA	NA	NA	3.61	58	75	0.744648294	0.719076432	0.680598312	NA	NA	1	1	1	NA	1	1	1	1	1	1	1	1	1	1	1	1	1	1	1	1	1	1	1	1	1	1	1	1	1	1
Line_1213	EYT 14-15	4.65	76	95	NA	NA	NA	NA	NA	NA	NA	3.63	53.7	75	0.747981628	0.692409765	0.647264978	NA	NA	1	1	1	1	1	1	1	1	1	1	1	1	1	1	1	1	1	1	1	1	1	1	1	1	1	1	1	1	1	1
Line_1214	EYT 14-15	4.89	75	95	NA	NA	NA	NA	NA	NA	NA	4.23	55	75	0.756731409	0.722773316	0.67668719	NA	NA	-1	1	1	1	1	1	1	-1	-1	-1	1	0	1	-1	-1	-1	-1	-1	-1	1	-1	-1	1	1	1	1	1	1	1	1
Line_1215	EYT 14-15	4.98	74	100	NA	NA	NA	NA	NA	NA	NA	3.56	53.7	68	0.736731409	0.699439983	0.64668719	NA	NA	1	1	1	1	1	1	1	1	1	1	1	1	1	1	1	1	1	1	1	1	1	1	1	1	1	1	1	1	1	1
Line_1216	EYT 14-15	4.74	74	95	NA	NA	NA	NA	NA	NA	NA	3.81	53.7	74	0.743398076	0.689439983	0.640020523	NA	NA	1	1	1	1	1	1	1	1	1	1	1	1	1	1	1	1	1	1	1	1	1	1	1	1	1	1	1	1	1	1
Line_1217	EYT 14-15	5.13	78	95	NA	NA	NA	NA	NA	NA	NA	3.72	57	70	0.743398076	0.70610665	0.663353856	NA	NA	-1	-1	1	1	1	1	1	1	1	1	1	1	1	-1	-1	-1	-1	-1	1	1	-1	-1	-1	-1	1	-1	-1	-1	-1	1
Line_1218	EYT 14-15	5	76	100	NA	NA	NA	NA	NA	NA	NA	3.75	51.3	77	0.753398076	0.68610665	0.64668719	NA	NA	1	1	1	1	1	1	1	1	1	1	1	1	1	1	1	1	1	1	1	1	1	1	1	1	1	1	1	1	1	1
Line_1219	EYT 14-15	4.51	76	100	NA	NA	NA	NA	NA	NA	NA	3.74	53	78	0.743398076	0.68610665	0.660020523	NA	NA	1	1	1	1	1	1	1	1	1	1	1	1	1	1	1	1	1	1	1	1	1	1	1	1	1	1	1	1	1	1
Line_1220	EYT 14-15	5.35	77	100	NA	NA	NA	NA	NA	NA	NA	3.89	55	76	0.730064742	0.682773316	0.650020523	NA	NA	1	1	1	1	1	1	1	1	1	1	1	1	1	1	1	1	1	1	1	1	1	1	1	-1	1	1	-1	-1	-1	1
Line_1221	EYT 14-15	5.45	80	100	NA	NA	NA	NA	NA	NA	NA	3.76	58	67	0.736731409	0.692773316	0.663353856	NA	NA	1	1	1	1	1	1	1	1	1	1	1	1	1	1	1	1	1	1	1	1	1	1	1	-1	1	1	1	1	1	1
Line_1222	EYT 14-15	5	78	96	NA	NA	NA	NA	NA	NA	NA	4.11	56.7	76	0.760064742	0.729439983	0.670020523	NA	NA	1	-1	-1	-1	-1	-1	-1	1	1	-1	-1	1	-1	1	1	1	-1	1	1	-1	-1	1	-1	-1	1	-1	1	1	-1	-1
Line_1223	EYT 14-15	5.5	80	100	NA	NA	NA	NA	NA	NA	NA	3.79	57.7	69	0.740064742	0.70610665	0.66668719	NA	NA	1	1	1	1	1	1	1	1	1	1	1	1	1	1	1	1	1	1	1	1	1	1	1	0	1	1	1	1	1	1
Line_1224	EYT 14-15	4.2	78	90	NA	NA	NA	NA	NA	NA	NA	4.62	58	75	0.780064742	0.742773316	0.700020523	NA	NA	1	1	1	1	1	1	1	-1	-1	-1	1	-1	1	-1	-1	-1	-1	-1	1	1	-1	-1	-1	-1	1	1	-1	-1	-1	1
Line_1225	EYT 14-15	4.79	75	100	NA	NA	NA	NA	NA	NA	NA	3.72	54.3	74	0.734648294	0.695743098	0.650598312	NA	NA	1	1	1	1	1	1	1	-1	-1	-1	1	-1	1	-1	-1	-1	1	-1	1	1	-1	-1	-1	-1	1	1	-1	-1	-1	1
Line_1226	EYT 14-15	4.7	80	95	NA	NA	NA	NA	NA	NA	NA	3.29	58	76	0.744230971	0.722015528	0.674224959	NA	NA	1	-1	-1	-1	-1	-1	-1	1	1	-1	-1	1	-1	1	-1	1	-1	1	1	-1	-1	1	1	1	1	-1	-1	-1	-1	-1
Line_1227	EYT 14-15	3.59	75	98	NA	NA	NA	NA	NA	NA	NA	3.28	52.3	70	0.736731409	0.67610665	0.630020523	NA	NA	1	1	1	1	1	1	1	1	1	1	1	1	1	1	1	1	1	1	1	1	1	1	1	1	1	1	1	1	1	1
Line_1228	EYT 14-15	4.15	74	95	NA	NA	NA	NA	NA	NA	NA	3.18	53	70	0.746731409	0.68610665	0.633353856	NA	NA	1	1	1	1	1	1	1	1	1	1	1	1	1	1	1	1	1	1	1	1	1	1	1	1	1	1	1	1	1	1
Line_1229	EYT 14-15	4.99	79	100	NA	NA	NA	NA	NA	NA	NA	3.89	55	75	0.750064742	0.70610665	0.670020523	NA	NA	1	1	1	1	1	1	1	-1	-1	-1	1	-1	1	1	1	1	1	1	1	1	1	1	1	1	1	1	1	1	1	1
Line_1230	EYT 14-15	4.91	77	95	NA	NA	NA	NA	NA	NA	NA	4	54.7	74	0.760064742	0.71610665	0.673353856	NA	NA	1	1	1	1	1	1	1	-1	-1	-1	1	-1	1	1	1	1	1	1	1	1	1	1	1	1	1	1	1	1	-1	1
Line_1231	EYT 14-15	4.83	77	95	NA	NA	NA	NA	NA	NA	NA	4.07	54.3	74	0.746731409	0.70610665	0.663353856	NA	NA	1	1	1	1	1	1	1	-1	-1	-1	1	-1	1	1	1	1	1	1	1	1	1	1	1	1	1	1	1	1	1	1
Line_1232	EYT 14-15	5	79	90	NA	NA	NA	NA	NA	NA	NA	5.15	55.7	78	0.781868474	0.747045435	0.72756713	NA	NA	-1	-1	1	1	1	1	1	1	1	1	1	1	1	1	1	0	-1	1	0	1	0	1	1	1	1	1	1	1	1	1
Line_1233	EYT 14-15	4.12	74	86	NA	NA	NA	NA	NA	NA	NA	4.28	53	72	0.772979002	0.727530171	0.694233797	NA	NA	-1	-1	1	1	1	1	1	1	1	1	1	1	1	1	-1	-1	1	-1	-1	1	-1	-1	-1	-1	1	1	1	-1	-1	1
Line_1234	EYT 14-15	4.43	77	90	NA	NA	NA	NA	NA	NA	NA	4.21	53.7	76	0.779645668	0.734196837	0.69756713	NA	NA	0	1	1	1	1	1	1	1	1	1	1	1	1	1	1	1	1	1	0	1	1	1	1	1	1	1	1	1	1	1
Line_1235	EYT 14-15	4.6	80	85	NA	NA	NA	NA	NA	NA	NA	4.41	54.7	69	0.785201808	0.730378769	0.694233797	NA	NA	-1	-1	1	1	1	1	1	1	1	1	1	1	1	1	-1	-1	1	-1	-1	1	-1	-1	-1	-1	1	1	1	-1	-1	1
Line_1236	EYT 14-15	5.04	79	89	NA	NA	NA	NA	NA	NA	NA	5.19	55.7	71	0.778535141	0.730378769	0.690900464	NA	NA	-1	-1	1	1	1	1	1	1	1	1	1	1	1	1	-1	-1	1	-1	-1	1	-1	-1	-1	-1	1	1	-1	1	1	1
Line_1237	EYT 14-15	5	78	90	NA	NA	NA	NA	NA	NA	NA	4.65	54.7	75	0.753673957	0.720863504	0.685824926	NA	NA	1	-1	-1	-1	-1	-1	-1	1	1	-1	-1	1	-1	NA	NA	NA	-1	NA	NA	-1	NA	NA	NA	NA	-1	NA	NA	1	-1	1
Line_1238	EYT 14-15	4.52	77	90	NA	NA	NA	NA	NA	NA	NA	4.33	54.3	74	0.763673957	0.714196837	0.665824926	NA	NA	-1	-1	-1	-1	-1	-1	-1	1	NA	NA	-1	NA	-1	NA	NA	NA	NA	NA	NA	-1	NA	NA	NA	NA	-1	NA	NA	1	-1	NA
Line_1239	EYT 14-15	4.48	75	85	NA	NA	NA	NA	NA	NA	NA	4.09	53	65	0.743673957	0.687530171	0.659158259	NA	NA	-1	-1	1	1	1	1	1	-1	-1	-1	1	0	1	-1	-1	-1	-1	-1	-1	1	-1	-1	-1	-1	1	1	-1	-1	-1	1
Line_1240	EYT 14-15	4.82	76	90	NA	NA	NA	NA	NA	NA	NA	4.15	53.3	64	0.750340623	0.700863504	0.669158259	NA	NA	-1	-1	1	1	1	1	1	NA	NA	-1	1	0	1	-1	-1	-1	-1	-1	-1	1	-1	-1	-1	-1	1	1	-1	-1	-1	1
Line_1241	EYT 14-15	4.89	76	105	NA	NA	NA	NA	NA	NA	NA	3.89	54	85	0.783673957	0.727530171	0.699158259	NA	NA	-1	-1	1	1	1	1	1	1	1	1	1	1	1	1	1	1	1	1	1	1	1	1	1	1	1	1	1	1	1	1
Line_1242	EYT 14-15	4.63	79	85	NA	NA	NA	NA	NA	NA	NA	4.19	57.7	73	0.763673957	0.727530171	0.712491592	NA	NA	1	-1	-1	-1	-1	-1	-1	1	NA	NA	-1	NA	-1	NA	NA	NA	-1	NA	1	-1	NA	NA	NA	NA	-1	-1	NA	1	-1	1
Line_1243	EYT 14-15	4.8	77	94	NA	NA	NA	NA	NA	NA	NA	5.07	53.3	73	0.775201808	0.743712102	0.700900464	NA	NA	-1	-1	1	1	1	1	1	-1	-1	-1	1	0	1	-1	-1	-1	-1	-1	-1	1	-1	-1	-1	-1	1	1	-1	-1	-1	1
Line_1244	EYT 14-15	4.7	79	90	NA	NA	NA	NA	NA	NA	NA	5.47	52.7	79	0.791868474	0.763712102	0.720900464	NA	NA	-1	-1	1	1	1	1	1	1	-1	-1	1	0	1	-1	-1	-1	-1	-1	-1	1	-1	-1	-1	-1	1	-1	-1	-1	-1	1
Line_1245	EYT 14-15	4.76	77	95	NA	NA	NA	NA	NA	NA	NA	5.22	53.7	75	0.788535141	0.760378769	0.714233797	NA	NA	-1	-1	1	1	1	1	1	1	-1	-1	1	0	1	-1	-1	-1	-1	-1	-1	1	-1	-1	-1	-1	1	-1	-1	-1	-1	1
Line_1246	EYT 14-15	4.45	79	100	NA	NA	NA	NA	NA	NA	NA	4.14	54.7	74	0.758535141	0.730378769	0.684233797	NA	NA	1	1	1	1	1	1	1	1	1	1	1	1	1	1	1	1	1	1	0	1	1	1	1	1	1	1	1	1	0	1
Line_1247	EYT 14-15	4.35	78	100	NA	NA	NA	NA	NA	NA	NA	4.27	53	73	0.775201808	0.723712102	0.67756713	NA	NA	-1	-1	1	1	1	1	1	1	-1	-1	1	0	1	-1	-1	-1	-1	-1	-1	1	-1	-1	-1	-1	1	-1	-1	-1	-1	1
Line_1248	EYT 14-15	4.8	80	95	NA	NA	NA	NA	NA	NA	NA	4.54	57	77	0.765201808	0.733712102	0.700900464	NA	NA	-1	-1	1	1	1	1	1	1	1	1	1	1	1	1	1	1	1	1	1	1	1	1	1	1	1	1	1	1	1	1
Line_1249	EYT 14-15	4.79	79	85	NA	NA	NA	NA	NA	NA	NA	4.66	56	78	0.756312335	0.724196837	0.714233797	NA	NA	-1	-1	1	1	1	1	1	1	1	1	1	1	1	1	1	1	1	1	1	1	1	1	1	1	1	1	1	1	1	1
Line_1250	EYT 14-15	4.73	80	85	NA	NA	NA	NA	NA	NA	NA	4.26	55	76	0.759645668	0.730863504	0.704233797	NA	NA	-1	-1	1	1	1	1	1	-1	-1	-1	1	-1	1	-1	-1	-1	-1	-1	-1	1	-1	1	-1	-1	1	-1	-1	1	-1	-1
Line_1251	EYT 14-15	4.31	80	89	NA	NA	NA	NA	NA	NA	NA	4.66	56	79	0.759645668	0.737530171	0.71756713	NA	NA	1	-1	1	1	1	1	1	-1	-1	-1	1	1	1	-1	-1	-1	-1	-1	-1	1	-1	1	-1	-1	1	-1	-1	1	-1	-1
Line_1252	EYT 14-15	4.41	80	85	NA	NA	NA	NA	NA	NA	NA	4.49	55.3	76	0.756312335	0.737530171	0.71756713	NA	NA	1	1	1	1	1	1	1	1	1	1	1	1	1	-1	1	1	-1	-1	1	1	1	1	-1	-1	1	-1	1	1	-1	-1
Line_1253	EYT 14-15	3.97	81	90	NA	NA	NA	NA	NA	NA	NA	4.65	56.7	81	0.772979002	0.754196837	0.73756713	NA	NA	1	1	1	1	1	1	1	1	1	1	1	1	1	-1	1	1	-1	-1	-1	1	1	1	-1	0	1	-1	-1	1	-1	-1
Line_1254	EYT 14-15	4.73	79	90	NA	NA	NA	NA	NA	NA	NA	3.94	54.7	76	0.752979002	0.724196837	0.690900464	NA	NA	1	1	1	1	1	1	1	1	1	1	1	1	1	1	1	1	1	1	1	1	1	1	1	1	1	1	1	1	1	1
Line_1255	EYT 14-15	4.77	78	90	NA	NA	NA	NA	NA	NA	NA	4.52	55.3	74	0.762979002	0.734196837	0.714233797	NA	NA	1	1	1	1	1	1	1	1	1	1	1	1	1	1	1	1	1	1	1	1	1	1	1	1	1	1	1	1	1	1
Line_1256	EYT 14-15	4.75	79	89	NA	NA	NA	NA	NA	NA	NA	4.49	56	74	0.756312335	0.727530171	0.704233797	NA	NA	1	1	1	1	1	1	1	1	1	1	1	1	1	1	1	1	1	1	1	1	1	1	1	1	1	1	1	1	1	1
Line_1257	EYT 14-15	4.62	80	96	NA	NA	NA	NA	NA	NA	NA	4.74	57	72	0.759645668	0.734196837	0.71756713	NA	NA	1	1	1	1	1	1	1	1	1	1	1	1	1	1	1	1	1	1	1	1	1	1	1	1	1	1	1	1	1	1
Line_1258	EYT 14-15	4.49	76	90	NA	NA	NA	NA	NA	NA	NA	3.08	54	77	0.759645668	0.740863504	0.704233797	NA	NA	-1	-1	1	1	1	1	1	-1	-1	-1	1	-1	1	-1	-1	-1	-1	-1	-1	1	-1	1	-1	-1	1	-1	-1	-1	-1	1
Line_1259	EYT 14-15	4.67	78	90	NA	NA	NA	NA	NA	NA	NA	4.26	57.3	79	0.762979002	0.740863504	0.704233797	NA	NA	1	1	1	1	1	1	1	1	1	1	1	1	1	1	1	1	1	1	1	1	1	1	1	1	1	1	1	1	1	1
Line_1260	EYT 14-15	4.67	81	80	NA	NA	NA	NA	NA	NA	NA	4.11	58	70	0.74686935	0.70916693	0.669007183	NA	NA	-1	-1	1	1	1	1	1	1	1	1	1	1	1	1	1	1	1	1	1	1	1	1	1	1	1	1	1	1	1	1
Line_1261	EYT 14-15	4.84	79	84	NA	NA	NA	NA	NA	NA	NA	3.45	57.3	72	0.750202683	0.712500264	0.672340516	NA	NA	-1	-1	1	1	1	1	1	1	1	1	1	1	1	1	-1	1	1	1	-1	1	-1	1	1	1	1	1	1	1	1	1
Line_1262	EYT 14-15	4.6	79	85	NA	NA	NA	NA	NA	NA	NA	3.57	57.7	73	0.74686935	0.702500264	0.669007183	NA	NA	1	1	1	1	1	1	1	1	1	1	1	1	1	1	1	1	1	1	1	1	1	1	1	1	1	1	1	1	0	1
Line_1263	EYT 14-15	4.44	81	85	NA	NA	NA	NA	NA	NA	NA	4.57	57	76	0.765201808	0.750378769	0.724233797	NA	NA	1	1	1	1	1	1	1	1	1	1	1	1	1	1	1	1	1	1	1	1	1	1	1	1	1	1	1	1	1	1
Line_1264	EYT 14-15	3.97	78	100	NA	NA	NA	NA	NA	NA	NA	4.57	56.3	79	0.773536016	0.742500264	0.699007183	NA	NA	0	-1	1	1	1	1	1	1	1	1	1	1	1	1	1	1	1	1	1	1	1	1	1	1	1	1	1	1	1	1
Line_1265	EYT 14-15	4.79	79	101	NA	NA	NA	NA	NA	NA	NA	4.37	56.3	77	0.763258384	0.715591229	0.689878285	NA	NA	-1	-1	1	1	1	1	1	1	1	1	1	1	1	1	1	1	1	1	1	1	1	1	1	1	1	1	1	1	1	1
Line_1266	EYT 14-15	4.83	81	95	NA	NA	NA	NA	NA	NA	NA	3.87	57.7	74	0.749925051	0.708924563	0.686544952	NA	NA	-1	-1	1	1	1	1	1	1	1	1	1	1	1	1	1	1	1	1	1	1	1	1	1	1	1	1	1	1	1	1
Line_1267	EYT 14-15	4.96	81	95	NA	NA	NA	NA	NA	NA	NA	3.43	58	68	0.719925051	0.652257896	0.656544952	NA	NA	-1	-1	1	1	1	1	1	1	1	1	1	1	1	1	1	1	1	1	1	1	1	1	1	1	1	1	1	1	1	1
Line_1268	EYT 14-15	4.85	81	85	NA	NA	NA	NA	NA	NA	NA	4.13	57	75	0.758812773	0.731742476	0.712776068	NA	NA	1	1	1	1	1	1	1	1	1	1	1	1	1	1	1	1	1	1	1	1	1	1	1	-1	1	1	-1	-1	-1	1
Line_1269	EYT 14-15	4.82	80	95	NA	NA	NA	NA	NA	NA	NA	4.36	57	77	0.785479439	0.755075809	0.726109401	NA	NA	1	1	1	1	1	1	1	1	1	1	1	1	1	1	-1	-1	-1	-1	1	1	-1	-1	-1	-1	1	1	-1	1	1	1
Line_1270	EYT 14-15	5.07	76	85	NA	NA	NA	NA	NA	NA	NA	3.65	54	67	0.762146106	0.718409142	0.659442734	NA	NA	1	1	1	1	1	1	1	1	1	1	1	1	1	1	-1	-1	-1	-1	1	1	-1	-1	-1	-1	1	1	-1	-1	-1	1
Line_1271	EYT 14-15	5.19	77	85	NA	NA	NA	NA	NA	NA	NA	3.79	53.3	72	0.768812773	0.725075809	0.686109401	NA	NA	1	1	1	1	1	1	1	1	1	1	1	1	1	1	-1	-1	-1	-1	1	1	-1	-1	-1	-1	1	1	-1	-1	-1	1
Line_1272	EYT 14-15	4.7	74	95	NA	NA	NA	NA	NA	NA	NA	3.45	53	75	0.755479439	0.715075809	0.659442734	NA	NA	1	1	1	1	1	1	1	1	1	1	1	1	1	1	1	1	1	1	1	1	1	1	1	1	1	1	1	1	1	1
Line_1273	EYT 14-15	4.67	79	86	NA	NA	NA	NA	NA	NA	NA	3.69	57	68	0.764924176	0.730257585	0.678144919	NA	NA	-1	-1	1	1	1	1	1	1	1	1	1	1	1	0	1	1	1	1	1	1	1	1	1	1	1	1	1	1	1	1
Line_1274	EYT 14-15	4.78	79	85	NA	NA	NA	NA	NA	NA	NA	3.76	57	67	0.748257509	0.723590918	0.654811586	NA	NA	1	-1	1	1	1	1	1	1	1	1	1	1	1	1	1	1	1	1	1	1	1	1	1	1	1	1	1	1	1	1
Line_1275	EYT 14-15	4.18	79	95	NA	NA	NA	NA	NA	NA	NA	4.08	56.7	75	0.771590842	0.726924252	0.688144919	NA	NA	1	1	1	1	1	1	1	-1	-1	-1	1	-1	1	-1	-1	-1	-1	-1	1	1	-1	-1	-1	-1	1	1	-1	-1	-1	1
Line_1276	EYT 14-15	4.5	78	89	NA	NA	NA	NA	NA	NA	NA	4.33	55	77	0.771590842	0.726924252	0.684811586	NA	NA	1	1	1	1	1	1	1	-1	-1	-1	1	-1	1	-1	-1	-1	-1	-1	1	1	-1	-1	-1	-1	1	1	-1	-1	-1	1
Line_1277	EYT 14-15	4.85	80	100	NA	NA	NA	NA	NA	NA	NA	3.92	56.3	83	0.778257509	0.733590918	0.691478252	NA	NA	1	1	1	1	1	1	1	-1	-1	-1	1	-1	1	-1	-1	-1	-1	-1	1	1	-1	-1	-1	-1	1	-1	-1	-1	-1	1
Line_1278	EYT 14-15	4.53	81	93	NA	NA	NA	NA	NA	NA	NA	4.1	56.7	82	0.774924176	0.740257585	0.711478252	NA	NA	1	1	1	1	1	1	1	-1	-1	-1	1	-1	1	-1	-1	-1	-1	-1	1	0	-1	-1	-1	-1	1	1	-1	1	1	1
Line_1279	EYT 14-15	4.76	81	100	NA	NA	NA	NA	NA	NA	NA	4.05	56.7	80	0.778257509	0.740257585	0.711478252	NA	NA	0	1	1	1	1	1	1	-1	-1	-1	1	-1	1	-1	0	1	-1	-1	1	1	1	1	-1	-1	1	-1	0	-1	-1	1
Line_1280	EYT 14-15	5.01	80	89	NA	NA	NA	NA	NA	NA	NA	4.26	55	77	0.771590842	0.730257585	0.674811586	NA	NA	1	1	1	1	1	1	1	-1	-1	-1	1	-1	1	1	1	1	1	1	1	1	1	1	1	1	1	NA	1	1	NA	1
Line_1281	EYT 14-15	4.72	76	95	NA	NA	NA	NA	NA	NA	NA	3.36	54	75	0.758257509	0.710257585	0.654811586	NA	NA	1	1	1	1	1	1	1	-1	-1	-1	1	-1	1	1	1	1	1	1	1	1	1	1	1	1	1	1	1	1	-1	1
Line_1282	EYT 14-15	5.07	79	97	NA	NA	NA	NA	NA	NA	NA	4.1	54.7	88	0.755895012	0.711227056	0.6700382	NA	NA	1	1	1	1	1	1	1	1	1	1	1	1	1	1	1	1	1	1	1	1	1	1	1	1	1	1	1	1	1	1
Line_1283	EYT 14-15	4.82	76	96	NA	NA	NA	NA	NA	NA	NA	3.64	51.7	80	0.762561679	0.721227056	0.656704866	NA	NA	1	1	1	1	1	1	1	-1	-1	-1	1	-1	1	1	1	1	1	1	1	1	1	1	1	1	1	1	1	1	1	1
Line_1284	EYT 14-15	4.85	81	95	NA	NA	NA	NA	NA	NA	NA	3.88	56.3	85	0.752561679	0.731227056	0.6900382	NA	NA	1	1	1	1	1	1	1	1	1	1	1	1	1	1	1	1	NA	1	1	1	1	1	1	1	1	1	1	1	1	1
Line_1285	EYT 14-15	4.79	78	95	NA	NA	NA	NA	NA	NA	NA	4.13	53.7	88	0.759228345	0.724560389	0.666704866	NA	NA	1	1	1	1	1	1	1	-1	0	-1	1	-1	1	-1	-1	-1	-1	-1	1	1	-1	-1	-1	-1	1	NA	-1	1	1	1
Line_1286	EYT 14-15	4.27	81	95	NA	NA	NA	NA	NA	NA	NA	3.68	57	78	0.729228345	0.724560389	0.6900382	NA	NA	1	1	1	1	1	1	1	1	1	0	1	1	1	1	-1	0	-1	-1	1	1	-1	-1	0	-1	1	1	-1	-1	-1	1
Line_1287	EYT 14-15	4.72	79	95	NA	NA	NA	NA	NA	NA	NA	3.6	54.3	82	0.742561679	0.701227056	0.663371533	NA	NA	1	1	1	1	1	1	1	1	1	1	1	1	1	1	-1	-1	-1	-1	1	1	-1	-1	-1	-1	1	1	-1	-1	-1	1
Line_1288	EYT 14-15	4.55	80	100	NA	NA	NA	NA	NA	NA	NA	3.76	56.3	77	0.736312335	0.697530171	0.664233797	NA	NA	0	1	1	1	1	1	1	-1	-1	-1	1	-1	1	-1	-1	-1	-1	-1	1	1	-1	-1	-1	-1	1	1	-1	1	1	1
Line_1289	EYT 14-15	4.69	80	100	NA	NA	NA	NA	NA	NA	NA	4.29	55.7	77	0.772285797	0.713469734	0.709300497	NA	NA	1	1	1	1	1	1	1	-1	0	0	1	-1	1	-1	-1	-1	-1	-1	1	1	-1	-1	-1	-1	1	1	-1	1	1	1
Line_1290	EYT 14-15	4.19	77	90	NA	NA	NA	NA	NA	NA	NA	3.81	55	78	0.783310013	0.723469734	0.67263383	NA	NA	1	1	1	1	1	1	1	1	1	1	1	1	1	-1	1	1	1	1	1	1	1	1	1	-1	1	1	-1	1	1	1
Line_1291	EYT 14-15	4.48	81	85	NA	NA	NA	NA	NA	NA	NA	3.58	55	73	0.772285797	0.736803068	0.695967163	NA	NA	1	1	1	1	1	1	1	0	1	1	1	1	1	-1	1	1	1	1	1	1	1	1	1	1	1	1	1	1	1	1
Line_1292	EYT 14-15	4.32	79	99	NA	NA	NA	NA	NA	NA	NA	4.38	55.3	78	0.775619131	0.733469734	0.699300497	NA	NA	1	1	1	1	1	1	1	-1	-1	-1	1	-1	1	-1	-1	-1	-1	-1	1	1	-1	-1	-1	-1	1	1	-1	1	1	1
Line_1293	EYT 14-15	4.23	78	90	NA	NA	NA	NA	NA	NA	NA	3.53	55.3	76	0.779670756	0.710136401	0.67263383	NA	NA	1	1	1	1	1	1	1	1	1	1	1	1	1	-1	1	1	1	1	1	1	1	1	1	1	1	1	-1	1	1	1
Line_1294	EYT 14-15	4.45	75	85	NA	NA	NA	NA	NA	NA	NA	3.85	54.3	72	0.752285797	0.716803068	0.665967163	NA	NA	1	1	1	1	1	1	1	-1	-1	-1	1	-1	1	-1	-1	-1	-1	-1	1	1	-1	-1	-1	-1	1	1	-1	1	1	1
Line_1295	EYT 14-15	4.4	76	80	NA	NA	NA	NA	NA	NA	NA	4.34	54.3	73	0.775619131	0.740136401	0.695967163	NA	NA	1	1	1	1	1	1	1	-1	-1	-1	1	-1	1	-1	-1	-1	-1	-1	1	1	-1	-1	-1	-1	1	1	-1	1	1	1
Line_1296	EYT 14-15	4.41	77	90	NA	NA	NA	NA	NA	NA	NA	3.85	55.3	79	0.775619131	0.723469734	0.685967163	NA	NA	1	1	1	1	1	1	1	1	1	1	1	1	1	-1	1	1	1	1	1	1	1	1	1	1	1	1	1	1	1	1
Line_1297	EYT 14-15	4.16	81	95	NA	NA	NA	NA	NA	NA	NA	3.79	58	75	0.768952464	0.740136401	0.715967163	NA	NA	1	1	1	1	1	1	1	1	1	1	1	1	1	-1	1	1	1	1	1	1	1	1	1	1	1	1	1	1	1	1
Line_1298	EYT 14-15	4.24	77	95	NA	NA	NA	NA	NA	NA	NA	4.09	55.7	79	0.782285797	0.740136401	0.709300497	NA	NA	1	1	1	1	1	1	1	1	1	1	1	1	1	-1	1	1	1	1	1	1	1	1	1	-1	1	1	-1	1	1	1
Line_1299	EYT 14-15	4.48	77	85	NA	NA	NA	NA	NA	NA	NA	4.01	54	78	0.788952464	0.736803068	0.689300497	NA	NA	1	1	1	1	1	1	1	1	1	1	1	1	1	-1	1	1	1	1	1	1	1	1	1	1	1	1	-1	1	1	1
Line_1300	EYT 14-15	4.76	77	95	NA	NA	NA	NA	NA	NA	NA	4.76	54.7	80	0.788952464	0.746803068	0.715967163	NA	NA	1	1	1	1	1	1	1	1	1	1	1	1	1	1	1	1	1	1	1	1	1	1	1	1	1	1	1	1	1	1
Line_1301	EYT 14-15	4.74	78	100	NA	NA	NA	NA	NA	NA	NA	4.51	54.3	77	0.775619131	0.743469734	0.705967163	NA	NA	1	1	1	1	1	1	1	1	1	1	1	1	1	1	1	1	1	1	1	1	1	1	1	1	1	1	1	1	1	1
Line_1302	EYT 14-15	4.76	77	96	NA	NA	NA	NA	NA	NA	NA	4.13	54	83	0.762146106	0.731742476	0.676109401	NA	NA	-1	-1	1	1	1	1	1	1	1	1	1	-1	1	1	-1	-1	1	1	1	1	-1	-1	-1	-1	1	1	-1	-1	-1	1
Line_1303	EYT 14-15	5.01	75	91	NA	NA	NA	NA	NA	NA	NA	4.41	54.3	72	0.765479439	0.741742476	0.699442734	NA	NA	1	1	1	1	1	1	1	1	1	1	1	1	1	1	1	1	1	1	1	1	1	1	0	-1	1	1	-1	0	-1	1
Line_1304	EYT 14-15	4.53	81	85	NA	NA	NA	NA	NA	NA	NA	4.02	57.7	77	0.738812773	0.725075809	0.699442734	NA	NA	1	1	1	1	1	1	1	1	1	1	1	1	1	1	1	1	1	1	1	1	1	1	1	1	1	1	1	1	1	1
Line_1305	EYT 14-15	4.72	80	95	NA	NA	NA	NA	NA	NA	NA	4.44	55.3	82	0.758812773	0.725075809	0.702776068	NA	NA	1	1	1	1	1	1	1	-1	-1	-1	1	-1	1	-1	-1	-1	-1	-1	1	1	-1	-1	-1	-1	1	1	-1	-1	-1	1
Line_1306	EYT 14-15	4.64	79	90	NA	NA	NA	NA	NA	NA	NA	3.53	54	85	0.752561679	0.724560389	0.666704866	NA	NA	-1	1	1	1	1	1	1	1	1	1	1	1	1	0	1	1	1	-1	-1	1	1	1	1	1	1	1	1	1	0	1
Line_1307	EYT 14-15	4.65	79	90	NA	NA	NA	NA	NA	NA	NA	4.2	56.7	76	0.779670756	0.726803068	0.709300497	NA	NA	1	1	1	1	1	1	1	1	1	1	1	1	1	1	1	1	1	1	1	1	1	1	1	1	1	1	1	1	1	1
Line_1308	EYT 14-15	4.81	76	85	NA	NA	NA	NA	NA	NA	NA	4.44	54	77	0.768952464	0.733469734	0.70263383	NA	NA	1	1	1	1	1	1	1	1	1	1	1	1	1	1	1	1	1	1	1	1	1	1	1	1	1	1	1	1	1	1
Line_1309	EYT 14-15	4.51	79	90	NA	NA	NA	NA	NA	NA	NA	3.56	56.7	77	0.752285797	0.703469734	0.669300497	NA	NA	1	1	1	1	1	1	1	1	1	1	1	1	1	1	1	1	1	1	1	1	1	1	1	1	1	1	1	1	1	1
Line_1310	EYT 14-15	4.55	79	96	NA	NA	NA	NA	NA	NA	NA	3.74	56.7	79	0.768876623	0.710136401	0.66263383	NA	NA	1	1	1	1	1	1	1	1	1	1	1	1	1	1	1	1	1	1	1	1	1	1	1	1	1	1	1	1	1	1
Line_1311	EYT 14-15	4.74	78	100	NA	NA	NA	NA	NA	NA	NA	4.09	55.7	83	0.762146106	0.725075809	0.679442734	NA	NA	1	1	1	1	1	1	1	1	1	1	1	1	1	1	1	1	1	1	1	1	1	1	1	1	1	1	1	1	1	1
Line_1312	EYT 14-15	4.83	77	100	NA	NA	NA	NA	NA	NA	NA	3.78	54	87	0.765479439	0.731742476	0.659442734	NA	NA	1	1	1	1	1	1	1	1	1	1	1	1	1	1	1	1	1	1	1	1	1	1	1	1	1	1	1	1	1	1
Line_1313	EYT 14-15	4.96	79	90	NA	NA	NA	NA	NA	NA	NA	3.87	55.7	75	0.74978711	0.69871288	0.663353856	NA	NA	1	1	1	1	1	1	1	1	1	1	1	1	1	1	1	1	1	1	1	1	1	1	1	1	1	1	1	1	1	1
Line_1314	EYT 14-15	4.8	79	93	NA	NA	NA	NA	NA	NA	NA	3.54	54.7	77	0.743120444	0.695379547	0.65668719	NA	NA	1	1	1	1	1	1	1	1	1	1	1	1	1	1	1	1	1	1	1	1	1	1	1	1	1	1	1	1	1	1
Line_1315	EYT 14-15	4.84	77	95	NA	NA	NA	NA	NA	NA	NA	3.6	54.7	73	0.733120444	0.68871288	0.65668719	NA	NA	1	1	1	1	1	1	1	1	1	1	1	1	1	1	1	1	1	1	1	1	1	1	1	1	0	1	1	1	1	1
Line_1316	EYT 14-15	4.95	80	95	NA	NA	NA	NA	NA	NA	NA	4.02	54.3	77	0.75978711	0.70871288	0.670020523	NA	NA	1	1	1	1	1	1	1	1	1	1	1	1	1	1	1	1	1	1	1	1	1	1	1	1	1	1	1	1	-1	1
Line_1317	EYT 14-15	4.96	79	95	NA	NA	NA	NA	NA	NA	NA	4.07	55	75	0.753120444	0.705379547	0.66668719	NA	NA	1	1	1	1	1	1	1	1	1	1	1	1	1	1	1	1	1	1	1	1	1	1	1	1	1	1	1	1	1	1
Line_1318	EYT 14-15	4.94	79	97	NA	NA	NA	NA	NA	NA	NA	4.44	55.7	72	0.75978711	0.732046213	0.67668719	NA	NA	1	1	1	1	1	1	1	1	1	1	1	1	1	1	1	1	1	1	1	1	1	1	1	1	1	1	1	1	1	1
Line_1319	EYT 14-15	5.29	80	100	NA	NA	NA	NA	NA	NA	NA	4.66	55.7	77	0.76978711	0.735379547	0.69668719	NA	NA	1	1	1	1	1	1	1	1	1	1	1	1	1	1	0	1	1	1	1	1	1	1	1	1	1	1	1	1	-1	1
Line_1320	EYT 14-15	4.91	78	90	NA	NA	NA	NA	NA	NA	NA	4.33	54	72	0.763120444	0.72871288	0.680020523	NA	NA	1	1	1	1	1	1	1	1	1	1	1	1	1	1	-1	-1	-1	-1	1	1	-1	-1	-1	-1	1	1	-1	-1	-1	1
Line_1321	EYT 14-15	4.94	78	95	NA	NA	NA	NA	NA	NA	NA	4.11	54.7	75	0.753120444	0.715379547	0.683353856	NA	NA	1	1	1	1	1	1	1	1	1	1	1	1	1	1	1	1	1	1	1	1	1	1	1	1	1	1	1	1	1	1
Line_1322	EYT 14-15	4.83	80	100	NA	NA	NA	NA	NA	NA	NA	3.85	55.3	68	0.746453777	0.725379547	0.673353856	NA	NA	1	1	1	1	1	1	1	1	1	1	1	1	1	1	1	1	1	1	1	1	1	1	1	1	1	1	1	1	1	1
Line_1323	EYT 14-15	5.12	78	93	NA	NA	NA	NA	NA	NA	NA	4.3	54.3	74	0.76978711	0.732046213	0.683353856	NA	NA	1	1	1	1	1	1	1	1	1	1	1	1	1	1	1	1	1	1	1	1	1	1	1	1	1	1	1	1	1	1
Line_1324	EYT 14-15	4.98	80	90	NA	NA	NA	NA	NA	NA	NA	4.22	55.3	71	0.75978711	0.712046213	0.680020523	NA	NA	1	1	1	1	1	1	1	1	1	1	1	1	1	1	1	1	1	1	1	1	1	1	1	1	1	1	1	1	1	1
Line_1325	EYT 14-15	3.57	80	85	NA	NA	NA	NA	NA	NA	NA	3.97	58	65	0.752427239	0.707349173	0.686393876	NA	NA	1	1	1	1	1	1	1	1	-1	-1	1	-1	1	-1	-1	-1	-1	0	1	1	-1	-1	-1	-1	1	1	-1	1	1	1
Line_1326	EYT 14-15	4.91	75	100	NA	NA	NA	NA	NA	NA	NA	4.19	55.3	66	0.782427239	0.72401584	0.686393876	NA	NA	1	1	1	1	1	1	1	-1	-1	-1	1	-1	1	-1	-1	-1	-1	-1	1	1	-1	-1	-1	-1	1	1	-1	1	1	1
Line_1327	EYT 14-15	4.8	80	95	NA	NA	NA	NA	NA	NA	NA	4.31	56.3	71	0.762427239	0.707349173	0.676393876	NA	NA	1	1	1	1	1	1	1	1	1	1	1	1	1	1	-1	-1	-1	-1	1	1	-1	-1	-1	-1	1	1	-1	-1	-1	1
Line_1328	EYT 14-15	3.4	72	85	NA	NA	NA	NA	NA	NA	NA	3.16	50	72	0.762146106	0.715075809	0.656109401	NA	NA	-1	-1	1	1	1	1	1	-1	-1	0	1	-1	1	0	0	0	0	-1	1	1	1	1	-1	-1	1	1	-1	1	1	1
Line_1329	EYT 14-15	3.4	72	95	NA	NA	NA	NA	NA	NA	NA	2.81	53.7	73	0.716591718	0.652136712	0.621327176	NA	NA	1	1	1	1	1	1	1	1	1	1	1	1	1	1	1	1	1	1	1	1	1	1	1	1	1	1	1	1	1	1
Line_1330	EYT 14-15	3.4	70	90	NA	NA	NA	NA	NA	NA	NA	3.24	49	66	0.776174394	0.703590918	0.628864945	NA	NA	1	1	1	1	1	1	1	1	1	1	1	1	1	1	1	1	1	1	1	1	1	1	1	1	1	1	1	1	1	1
Line_1331	EYT 14-15	3.46	67	100	NA	NA	NA	NA	NA	NA	NA	3.36	47	75	0.770202683	0.69916693	0.622340516	NA	NA	-1	-1	1	1	1	1	1	1	-1	-1	1	0	1	-1	-1	-1	-1	-1	-1	1	-1	-1	-1	-1	1	-1	-1	-1	-1	1
Line_1332	EYT 14-15	3.47	72	105	NA	NA	NA	NA	NA	NA	NA	3.3	52.7	68	0.728676583	0.683288737	0.642624992	NA	NA	1	1	1	1	1	1	1	-1	-1	-1	1	-1	1	1	1	1	1	1	1	1	1	1	1	1	1	1	1	1	1	1
Line_1333	EYT 14-15	3.58	68	95	NA	NA	NA	NA	NA	NA	NA	2	45	67	0.748676583	0.703288737	0.655958325	NA	NA	1	1	1	1	1	1	1	-1	-1	-1	1	-1	1	1	1	1	1	1	1	1	1	1	1	1	1	1	1	1	1	1
Line_1334	EYT 14-15	3.59	72	95	NA	NA	NA	NA	NA	NA	NA	3.64	54	68	0.758535141	0.730015217	0.674224959	NA	NA	1	-1	-1	-1	-1	-1	-1	1	1	1	-1	1	-1	NA	NA	NA	1	NA	1	-1	NA	NA	NA	NA	-1	-1	NA	1	-1	1
Line_1335	EYT 14-15	3.62	73	93	NA	NA	NA	NA	NA	NA	NA	3.08	48.7	68	0.732842812	0.670318955	0.632047203	NA	NA	1	1	1	1	1	1	1	1	1	1	1	1	1	1	1	1	1	1	1	1	1	1	1	1	1	1	1	1	1	1
Line_1336	EYT 14-15	3.63	NA	95	NA	NA	NA	NA	NA	NA	NA	4.2	46.3	74	0.75978536	0.706803068	0.65668719	NA	NA	1	1	1	1	1	1	1	-1	-1	-1	1	-1	1	1	1	1	1	1	1	1	1	1	1	1	1	1	1	1	1	1
Line_1337	EYT 14-15	3.65	71	95	NA	NA	NA	NA	NA	NA	NA	2.6	49	69	0.749509478	0.700318955	0.635380536	NA	NA	1	1	1	1	1	1	1	-1	-1	-1	1	-1	1	-1	-1	-1	1	-1	1	1	-1	-1	-1	-1	1	1	-1	1	1	1
Line_1338	EYT 14-15	3.68	73	90	NA	NA	NA	NA	NA	NA	NA	3.45	53.7	74	0.741035579	0.699651666	0.664082721	NA	NA	1	1	1	1	1	1	1	1	1	1	1	1	1	1	-1	-1	-1	-1	1	1	-1	-1	-1	-1	1	-1	-1	-1	-1	1
Line_1339	EYT 14-15	3.69	69	90	NA	NA	NA	NA	NA	NA	NA	4.13	52.3	67	0.763118693	0.710136401	0.663353856	NA	NA	-1	-1	1	1	1	1	1	-1	-1	-1	1	-1	1	-1	-1	-1	-1	-1	-1	1	-1	1	-1	-1	1	-1	-1	1	-1	-1
Line_1340	EYT 14-15	3.69	69	95	NA	NA	NA	NA	NA	NA	NA	3.34	50	66	0.74978536	0.686803068	0.643353856	NA	NA	1	1	1	1	1	1	1	1	1	1	1	1	1	1	1	1	1	1	1	1	1	1	1	1	1	1	1	1	1	1
Line_1341	EYT 14-15	3.7	83	91	NA	NA	NA	NA	NA	NA	NA	3.83	61	76	0.780340623	0.754196837	0.739158259	NA	NA	-1	-1	1	1	1	1	1	1	1	1	1	1	1	1	1	1	1	1	1	1	1	1	1	1	1	1	1	-1	-1	1
Line_1342	EYT 14-15	3.71	73	90	NA	NA	NA	NA	NA	NA	NA	3.28	51.3	75	0.768812773	0.721742476	0.676109401	NA	NA	-1	-1	1	1	1	1	1	1	1	1	1	0	1	1	1	1	1	1	1	1	1	1	-1	-1	1	1	1	1	1	1
Line_1343	EYT 14-15	3.71	73	90	NA	NA	NA	NA	NA	NA	NA	3.47	53.7	75	0.773536016	0.725833597	0.672340516	NA	NA	1	-1	-1	-1	-1	-1	-1	1	1	1	-1	1	-1	1	1	1	-1	1	1	-1	1	1	1	-1	1	-1	1	1	0	1
Line_1344	EYT 14-15	3.81	84	100	NA	NA	NA	NA	NA	NA	NA	3.41	58.7	67	0.762009916	0.74662207	0.705958325	NA	NA	1	1	1	1	1	1	1	1	1	1	1	1	1	1	-1	-1	-1	-1	1	1	-1	-1	-1	-1	1	1	-1	-1	-1	1
Line_1345	EYT 14-15	3.83	71	90	NA	NA	NA	NA	NA	NA	NA	3.04	51.3	67	0.739509478	0.673652288	0.635380536	NA	NA	1	1	1	1	1	1	1	-1	-1	-1	1	-1	1	1	1	1	1	1	1	1	1	1	1	1	1	1	1	1	1	1
Line_1346	EYT 14-15	3.83	73	95	NA	NA	NA	NA	NA	NA	NA	3.91	53.7	69	0.738535141	0.700015217	0.647558292	NA	NA	1	1	1	1	1	1	1	1	1	1	1	1	1	1	1	1	1	1	1	1	1	1	1	1	1	1	1	1	1	1
Line_1347	EYT 14-15	3.85	82	96	NA	NA	NA	NA	NA	NA	NA	3.68	58	78	0.773118693	0.739894033	0.710313837	NA	NA	1	1	1	1	1	1	1	1	1	1	1	1	1	1	1	1	1	1	1	1	1	1	1	1	1	1	1	1	1	1
Line_1348	EYT 14-15	3.87	71	95	NA	NA	NA	NA	NA	NA	NA	3.34	49.7	75	0.772146106	0.728409142	0.672776068	NA	NA	-1	-1	1	1	1	1	1	1	0	1	1	1	1	0	1	0	0	1	0	1	1	1	-1	-1	1	1	-1	1	1	1
Line_1349	EYT 14-15	3.88	82	90	NA	NA	NA	NA	NA	NA	NA	3.37	57.3	75	0.783310013	0.723469734	0.695967163	NA	NA	1	1	1	1	1	1	1	-1	-1	-1	1	-1	1	-1	-1	-1	-1	-1	1	1	-1	-1	-1	-1	1	1	-1	1	1	1
Line_1350	EYT 14-15	3.9	72	95	NA	NA	NA	NA	NA	NA	NA	4.38	53.3	70	0.761868474	0.733348551	0.684224959	NA	NA	1	1	1	1	1	1	1	1	1	1	1	1	1	1	-1	-1	-1	-1	1	1	-1	-1	-1	-1	1	1	-1	-1	-1	1
Line_1351	EYT 14-15	3.93	82	95	NA	NA	NA	NA	NA	NA	NA	4.37	58	67	0.753677458	0.724652444	0.680304998	NA	NA	1	1	1	1	1	1	1	-1	-1	-1	1	-1	1	-1	-1	-1	-1	-1	1	1	-1	-1	-1	-1	1	1	-1	1	1	1
Line_1352	EYT 14-15	3.94	72	90	NA	NA	NA	NA	NA	NA	NA	2.55	49	64	0.763118693	0.700136401	0.650020523	NA	NA	1	1	1	1	1	1	1	1	1	1	1	1	1	1	1	1	1	1	1	1	1	1	1	-1	1	1	1	1	1	1
Line_1353	EYT 14-15	3.95	71	95	NA	NA	NA	NA	NA	NA	NA	2.76	49	75	0.741314961	0.692409765	0.640598312	NA	NA	1	1	1	1	1	1	1	1	1	1	1	1	1	1	1	1	1	1	1	1	1	1	1	1	1	1	1	1	1	1
Line_1354	EYT 14-15	3.96	70	90	NA	NA	NA	NA	NA	NA	NA	3.82	50.3	73	0.756452026	0.7165607	0.666980503	NA	NA	1	1	1	1	1	1	1	1	1	1	1	1	1	1	1	1	1	1	1	1	1	1	1	1	1	1	1	1	1	1
Line_1355	EYT 14-15	3.99	83	79	NA	NA	NA	NA	NA	NA	NA	2.66	58	61	0.7183972	0.67707612	0.646980503	NA	NA	1	1	1	1	1	1	1	1	1	1	1	1	1	1	1	1	1	1	1	1	1	1	1	1	1	1	1	1	1	1
Line_1356	EYT 14-15	4	83	93	NA	NA	NA	NA	NA	NA	NA	2.54	57.3	70	0.768676583	0.74662207	0.695958325	NA	NA	1	1	1	1	1	1	1	-1	-1	-1	1	-1	1	1	1	1	1	1	1	1	1	1	1	1	1	1	1	-1	-1	1
Line_1357	EYT 14-15	4.03	73	85	NA	NA	NA	NA	NA	NA	NA	3.33	51	72	0.762146106	0.731742476	0.676109401	NA	NA	-1	-1	1	1	1	1	1	1	0	0	1	1	1	0	0	-1	0	-1	1	1	-1	-1	-1	-1	1	1	-1	1	1	1
Line_1358	EYT 14-15	4.03	71	95	NA	NA	NA	NA	NA	NA	NA	3.63	53	77	0.781590842	0.723590918	0.651478252	NA	NA	1	1	1	1	1	1	1	1	1	1	1	1	1	1	1	1	1	1	1	1	1	1	1	1	1	1	1	1	1	1
Line_1359	EYT 14-15	4.03	68	95	NA	NA	NA	NA	NA	NA	NA	2.19	46	74	0.714368912	0.649651666	0.610749388	NA	NA	1	1	1	1	1	1	1	-1	-1	-1	1	-1	1	-1	-1	-1	-1	-1	1	1	-1	-1	-1	-1	1	1	-1	-1	-1	1
Line_1360	EYT 14-15	4.08	84	90	NA	NA	NA	NA	NA	NA	NA	3.8	58.3	74	0.773118693	0.746803068	0.723353856	NA	NA	1	1	1	1	1	1	1	-1	-1	-1	1	-1	1	1	1	1	1	1	1	1	1	1	1	1	1	1	1	1	1	1
Line_1361	EYT 14-15	4.09	70	90	NA	NA	NA	NA	NA	NA	NA	3.37	52.3	66	0.776452026	0.706803068	0.653353856	NA	NA	1	1	1	1	1	1	1	1	1	1	1	1	1	1	1	1	1	1	1	1	1	1	1	1	1	1	1	1	1	1
Line_1362	EYT 14-15	4.09	73	86	NA	NA	NA	NA	NA	NA	NA	2.52	52.3	65	0.739509478	0.690318955	0.635380536	NA	NA	1	1	1	1	0	1	1	0	-1	0	1	1	1	1	1	1	1	1	1	-1	1	1	1	1	1	0	1	1	0	1
Line_1363	EYT 14-15	4.09	82	105	NA	NA	NA	NA	NA	NA	NA	4.19	59	81	0.779507728	0.750257585	0.708864945	NA	NA	1	1	1	1	1	1	1	1	1	1	1	1	1	1	1	1	1	1	1	1	1	1	1	1	1	1	1	1	1	1
Line_1364	EYT 14-15	4.09	71	100	NA	NA	NA	NA	NA	NA	NA	2.56	50.7	72	0.736176145	0.683652288	0.648713869	NA	NA	1	1	1	1	1	1	1	-1	-1	-1	1	-1	1	1	1	1	1	1	1	0	1	1	1	1	1	1	1	1	1	1
Line_1365	EYT 14-15	4.1	85	90	NA	NA	NA	NA	NA	NA	NA	3.5	58	69	0.742842812	0.736985621	0.695380536	NA	NA	1	1	1	1	1	1	1	1	1	1	1	1	1	1	1	1	1	1	1	1	1	1	1	1	1	1	1	1	-1	1
Line_1366	EYT 14-15	4.1	73	95	NA	NA	NA	NA	NA	NA	NA	4.13	52.7	83	0.783536016	0.73916693	0.679007183	NA	NA	1	-1	-1	-1	-1	-1	-1	1	1	-1	-1	1	-1	1	-1	-1	-1	-1	1	-1	-1	-1	-1	-1	1	-1	-1	1	-1	-1
Line_1367	EYT 14-15	4.1	84	85	NA	NA	NA	NA	NA	NA	NA	2.3	59.3	59	0.74964917	0.725258363	0.686251638	NA	NA	0	0	1	1	1	1	1	-1	-1	-1	1	-1	1	-1	-1	-1	-1	-1	0	1	-1	-1	-1	-1	1	-1	-1	0	-1	1
Line_1368	EYT 14-15	4.11	82	95	NA	NA	NA	NA	NA	NA	NA	4.7	57.7	74	0.768535141	0.740015217	0.700891625	NA	NA	1	1	1	1	1	1	1	1	1	1	1	1	1	1	1	1	1	1	1	1	1	1	1	1	1	1	1	1	1	1
Line_1369	EYT 14-15	4.11	73	95	NA	NA	NA	NA	NA	NA	NA	3.5	52	76	0.760062992	0.703833286	0.660749388	NA	NA	1	1	1	1	1	1	1	0	1	0	1	1	1	1	1	1	1	1	1	1	1	1	1	1	1	1	1	1	1	1
Line_1370	EYT 14-15	4.11	82	90	NA	NA	NA	NA	NA	NA	NA	3.3	58	80	0.742561679	0.737893722	0.686704866	NA	NA	1	1	1	1	1	1	1	-1	-1	-1	1	-1	1	-1	-1	-1	-1	-1	1	1	-1	-1	-1	-1	1	1	-1	1	1	1
Line_1371	EYT 14-15	4.12	83	95	NA	NA	NA	NA	NA	NA	NA	3.68	59.3	67	0.766315836	0.738591696	0.692918305	NA	NA	1	1	1	1	1	1	1	1	1	1	1	1	1	1	-1	1	-1	1	1	1	1	1	1	1	1	1	1	1	-1	1
Line_1372	EYT 14-15	4.12	72	90	NA	NA	NA	NA	NA	NA	NA	4.44	53.7	73	0.74978536	0.723227367	0.686980503	NA	NA	1	1	1	1	1	1	1	1	1	1	1	1	1	1	1	1	1	1	1	1	1	1	1	1	1	1	1	1	1	1
Line_1373	EYT 14-15	4.13	82	90	NA	NA	NA	NA	NA	NA	NA	3.65	57.7	70	0.741035579	0.702984999	0.657416054	NA	NA	1	1	1	1	1	1	1	-1	-1	-1	1	-1	1	-1	-1	-1	-1	-1	1	1	-1	-1	-1	-1	1	1	-1	1	1	1
Line_1374	EYT 14-15	4.13	85	93	NA	NA	NA	NA	NA	NA	NA	3.92	58.7	74	0.763118693	0.740136401	0.723353856	NA	NA	1	1	1	1	1	1	1	1	1	1	1	1	1	1	1	1	1	1	1	1	1	1	1	1	1	1	1	1	-1	1
Line_1375	EYT 14-15	4.13	72	99	NA	NA	NA	NA	NA	NA	NA	4	53.7	80	0.774924176	0.723590918	0.674811586	NA	NA	1	1	1	1	1	1	NA	-1	-1	-1	1	-1	1	-1	-1	-1	-1	-1	1	1	-1	-1	-1	-1	1	1	-1	-1	-1	1
Line_1376	EYT 14-15	4.13	82	94	NA	NA	NA	NA	NA	NA	NA	3.61	57.7	74	0.747702245	0.706318332	0.674082721	NA	NA	1	1	1	1	1	1	1	-1	-1	0	1	-1	1	-1	-1	0	0	0	1	1	-1	0	-1	0	1	1	0	1	1	1
Line_1377	EYT 14-15	4.14	73	95	NA	NA	NA	NA	NA	NA	NA	3.87	54	77	0.75686935	0.712500264	0.662340516	NA	NA	1	-1	-1	-1	-1	-1	-1	1	1	1	-1	1	-1	1	1	1	-1	-1	-1	-1	1	1	-1	-1	1	-1	1	1	-1	-1
Line_1378	EYT 14-15	4.14	84	95	NA	NA	NA	NA	NA	NA	NA	3.84	58.7	72	0.755201808	0.743348551	0.724224959	NA	NA	1	1	1	1	1	1	1	1	1	1	1	1	1	1	-1	-1	-1	-1	1	1	-1	-1	-1	-1	1	1	-1	-1	-1	1
Line_1379	EYT 14-15	4.16	73	89	NA	NA	NA	NA	NA	NA	NA	3.94	52.3	81	0.783536016	0.74916693	0.689007183	NA	NA	1	-1	-1	-1	-1	-1	-1	1	1	1	1	1	-1	1	1	1	-1	-1	1	-1	1	1	-1	-1	1	-1	1	1	-1	1
Line_1380	EYT 14-15	4.16	72	95	NA	NA	NA	NA	NA	NA	NA	3.32	52.7	74	0.750897638	0.698682195	0.644224959	NA	NA	1	1	1	1	1	1	1	-1	-1	-1	1	-1	1	1	1	1	1	1	1	1	1	1	1	1	1	1	1	1	1	1
Line_1381	EYT 14-15	4.16	85	89	NA	NA	NA	NA	NA	NA	NA	3.49	61	70	0.749507728	0.736924252	0.702198279	NA	NA	1	1	1	1	1	1	1	1	1	1	1	1	1	1	1	1	1	1	1	1	1	1	1	1	1	1	1	1	-1	1
Line_1382	EYT 14-15	4.17	71	105	NA	NA	NA	NA	NA	NA	NA	4.27	50.7	75	0.759507728	0.701984843	0.645967163	NA	NA	1	1	1	1	1	1	1	1	1	1	1	1	1	1	1	1	1	1	1	1	1	1	1	1	1	1	1	1	1	1
Line_1383	EYT 14-15	4.17	71	90	NA	NA	NA	NA	NA	NA	NA	3.77	53.3	70	0.75978536	0.709894033	0.67364717	NA	NA	-1	-1	1	1	1	1	1	1	1	1	1	1	1	1	-1	-1	1	-1	-1	1	-1	-1	-1	-1	1	1	-1	-1	-1	1
Line_1384	EYT 14-15	4.17	69	93	NA	NA	NA	NA	NA	NA	NA	3.63	50	72	0.749507728	0.690257585	0.632198279	NA	NA	1	1	1	1	1	1	1	1	1	1	1	1	1	1	1	1	1	1	1	1	1	1	1	1	1	1	1	1	1	1
Line_1385	EYT 14-15	4.17	82	95	NA	NA	NA	NA	NA	NA	NA	4.15	57.3	76	0.778535141	0.750015217	0.704224959	NA	NA	1	1	1	1	1	1	1	1	1	1	1	1	1	1	1	1	1	1	1	1	1	1	1	1	1	1	1	1	1	1
Line_1386	EYT 14-15	4.19	84	90	NA	NA	NA	NA	NA	NA	NA	3.22	59	63	0.768676583	0.75662207	0.705958325	NA	NA	1	1	1	1	1	1	1	-1	-1	-1	1	-1	1	1	1	1	1	1	1	1	1	1	1	1	1	1	1	1	1	1
Line_1387	EYT 14-15	4.19	72	90	NA	NA	NA	NA	NA	NA	NA	4.18	53.3	72	0.756452026	0.7165607	0.680313837	NA	NA	1	1	1	1	1	1	1	1	1	1	1	1	1	1	1	1	1	1	1	1	1	1	1	1	1	1	1	1	0	1
Line_1388	EYT 14-15	4.21	82	95	NA	NA	NA	NA	NA	NA	NA	4.36	58	77	0.778535141	0.746681884	0.707558292	NA	NA	1	1	1	1	1	1	1	1	1	1	1	1	1	1	1	1	1	1	1	1	1	1	1	1	1	1	1	1	1	1
Line_1389	EYT 14-15	4.21	73	90	NA	NA	NA	NA	NA	NA	NA	3.66	53	75	0.753536016	0.702500264	0.652340516	NA	NA	1	1	1	1	1	1	1	-1	-1	-1	1	-1	1	-1	-1	-1	-1	-1	1	1	-1	-1	-1	-1	1	1	-1	-1	-1	1
Line_1390	EYT 14-15	4.21	72	100	NA	NA	NA	NA	NA	NA	NA	4.06	50.3	72	0.756174394	0.705318177	0.675967163	NA	NA	1	1	1	1	1	1	1	-1	-1	-1	1	-1	1	-1	-1	-1	-1	-1	1	1	-1	-1	-1	-1	1	-1	0	-1	-1	1
Line_1391	EYT 14-15	4.22	82	85	NA	NA	NA	NA	NA	NA	NA	3.19	58	68	0.713258384	0.658803379	0.637993843	NA	NA	1	1	1	1	1	1	1	1	1	1	1	1	1	1	1	1	1	1	1	1	1	1	1	1	1	1	1	1	1	1
Line_1392	EYT 14-15	4.22	82	85	NA	NA	NA	NA	NA	NA	NA	4.03	56.7	77	0.739228345	0.731227056	0.6900382	NA	NA	0	1	1	1	1	1	1	-1	-1	-1	1	1	1	-1	-1	-1	-1	1	1	1	-1	-1	-1	-1	1	1	-1	-1	0	1
Line_1393	EYT 14-15	4.22	68	97	NA	NA	NA	NA	NA	NA	NA	3.51	50	72	0.762841061	0.696924252	0.652198279	NA	NA	1	1	1	1	1	1	1	1	1	1	1	1	1	1	1	1	1	1	1	1	1	1	1	1	1	1	1	1	1	1
Line_1394	EYT 14-15	4.22	73	90	NA	NA	NA	NA	NA	NA	NA	4.25	53.7	75	0.756452026	0.723227367	0.676980503	NA	NA	-1	1	1	1	1	1	1	-1	-1	-1	1	-1	1	-1	-1	-1	-1	-1	-1	1	-1	1	-1	-1	1	-1	-1	1	-1	-1
Line_1395	EYT 14-15	4.23	82	90	NA	NA	NA	NA	NA	NA	NA	3.49	57.3	70	0.748676583	0.703288737	0.659291658	NA	NA	1	1	1	1	1	1	1	1	1	1	1	1	1	1	1	1	1	1	1	1	1	1	1	1	1	1	1	1	1	1
Line_1396	EYT 14-15	4.23	68	80	NA	NA	NA	NA	NA	NA	NA	3.47	49.7	60	0.740344125	0.687985777	0.636971665	NA	NA	1	-1	1	1	1	1	1	1	1	1	1	1	1	1	-1	-1	-1	-1	1	1	-1	-1	-1	-1	1	1	-1	-1	-1	1
Line_1397	EYT 14-15	4.23	71	95	NA	NA	NA	NA	NA	NA	NA	3.43	52.7	72	0.766452026	0.706803068	0.663353856	NA	NA	1	1	1	1	1	1	1	-1	-1	-1	1	-1	1	1	1	1	1	1	1	1	1	1	1	1	1	1	1	1	1	1
Line_1398	EYT 14-15	4.24	83	90	NA	NA	NA	NA	NA	NA	NA	4.41	62.3	72	0.768535141	0.747045435	0.730900464	NA	NA	-1	-1	1	1	1	1	1	1	1	1	1	1	1	1	1	1	1	0	0	1	0	1	1	1	1	1	1	0	1	1
Line_1399	EYT 14-15	4.24	72	97	NA	NA	NA	NA	NA	NA	NA	3.73	52.3	70	0.764648294	0.715015995	0.674073883	NA	NA	1	1	1	1	1	1	1	1	1	1	1	1	1	1	1	1	1	1	1	1	1	1	1	1	1	1	1	1	1	1
Line_1400	EYT 14-15	4.24	71	95	NA	NA	NA	NA	NA	NA	NA	3	52.3	74	0.737564305	0.692015528	0.640891625	NA	NA	1	-1	-1	-1	-1	-1	-1	1	1	1	-1	1	-1	1	1	1	-1	1	1	0	1	1	1	-1	0	1	1	1	0	1
Line_1401	EYT 14-15	4.25	72	105	NA	NA	NA	NA	NA	NA	NA	2.79	53.3	78	0.733258384	0.672257896	0.643211619	NA	NA	1	1	1	1	1	1	1	1	1	1	1	1	1	1	1	1	1	1	1	1	1	1	1	1	1	1	1	1	1	1
Line_1402	EYT 14-15	4.27	73	95	NA	NA	NA	NA	NA	NA	NA	2.9	52.3	68	0.720064742	0.662773316	0.63668719	NA	NA	1	-1	-1	1	1	1	0	0	-1	-1	-1	-1	1	1	1	1	1	1	1	1	1	1	1	1	1	0	1	1	1	1
Line_1403	EYT 14-15	4.27	73	90	NA	NA	NA	NA	NA	NA	NA	3.48	51.3	73	0.731314961	0.685743098	0.623931645	NA	NA	1	1	1	1	1	1	1	1	1	1	1	1	1	1	-1	-1	-1	-1	1	1	-1	-1	-1	-1	1	1	-1	-1	-1	1
Line_1404	EYT 14-15	4.27	70	85	NA	NA	NA	NA	NA	NA	NA	2	49	63	0.72117527	0.648561011	0.624224959	NA	NA	-1	1	1	1	1	1	1	1	1	-1	1	1	1	1	1	1	1	1	1	1	1	1	-1	1	1	1	1	-1	-1	1
Line_1405	EYT 14-15	4.28	71	92	NA	NA	NA	NA	NA	NA	NA	3.45	49.7	65	0.72964917	0.685258363	0.636251638	NA	NA	1	1	1	1	1	1	1	-1	-1	-1	1	-1	1	1	-1	-1	1	-1	1	1	-1	-1	-1	-1	1	1	-1	-1	-1	1
Line_1406	EYT 14-15	4.28	70	85	NA	NA	NA	NA	NA	NA	NA	2.84	47	63	0.752982503	0.678591696	0.636251638	NA	NA	-1	-1	1	1	1	1	1	1	1	1	1	1	1	1	1	0	1	1	0	1	1	1	1	1	1	1	1	-1	-1	-1
Line_1407	EYT 14-15	4.29	82	90	NA	NA	NA	NA	NA	NA	NA	2.53	61.3	63	0.74117527	0.705227678	0.690891625	NA	NA	1	1	1	1	1	1	1	1	1	1	1	1	1	1	-1	-1	-1	-1	1	1	-1	-1	-1	-1	1	1	-1	-1	-1	1
Line_1408	EYT 14-15	4.3	82	87	NA	NA	NA	NA	NA	NA	NA	4.26	57.7	71	0.775201808	0.743712102	0.710900464	NA	NA	-1	-1	1	1	1	1	1	1	1	1	1	1	1	0	1	1	1	1	1	1	1	1	1	1	1	1	1	1	1	1
Line_1409	EYT 14-15	4.33	83	95	NA	NA	NA	NA	NA	NA	NA	3.12	58	70	0.717286673	0.689197615	0.659442734	NA	NA	1	1	1	1	1	1	1	1	1	1	1	1	1	1	1	1	1	1	1	1	1	1	1	1	1	1	1	1	1	1
Line_1410	EYT 14-15	4.33	73	85	NA	NA	NA	NA	NA	NA	NA	3.65	54	66	0.751730534	0.69707612	0.64364717	NA	NA	1	1	1	1	1	1	1	1	1	1	1	1	1	1	1	1	1	1	1	1	1	1	1	1	1	1	1	1	1	1
Line_1411	EYT 14-15	4.35	73	95	NA	NA	NA	NA	NA	NA	NA	3.85	52.7	75	0.74686935	0.70916693	0.66567385	NA	NA	1	1	1	1	1	1	1	-1	-1	-1	NA	-1	1	-1	-1	-1	NA	-1	1	1	-1	-1	-1	-1	1	NA	-1	1	1	1
Line_1412	EYT 14-15	4.36	72	95	NA	NA	NA	NA	NA	NA	NA	2.8	50.3	73	0.737981628	0.705743098	0.640598312	NA	NA	1	1	1	1	1	1	1	1	1	1	1	1	1	1	1	1	1	1	1	1	1	1	1	1	1	1	1	1	1	1
Line_1413	EYT 14-15	4.36	73	99	NA	NA	NA	NA	NA	NA	NA	3.53	50.7	72	0.756453777	0.707106805	0.667264978	NA	NA	1	1	1	1	1	1	1	-1	-1	-1	1	-1	1	-1	-1	-1	-1	-1	1	1	-1	-1	-1	-1	1	1	-1	1	1	1
Line_1414	EYT 14-15	4.37	71	100	NA	NA	NA	NA	NA	NA	NA	3.67	53.3	68	0.727981628	0.689076432	0.647264978	NA	NA	1	1	1	1	1	1	1	-1	-1	-1	1	-1	1	-1	-1	-1	-1	-1	1	1	-1	-1	-1	-1	1	1	-1	-1	-1	1
Line_1415	EYT 14-15	4.37	72	95	NA	NA	NA	NA	NA	NA	NA	2.87	48	70	0.710064742	0.652773316	0.63668719	NA	NA	1	1	1	1	1	1	1	1	1	1	1	1	1	1	1	1	1	1	1	1	1	1	1	1	1	1	1	1	1	1
Line_1416	EYT 14-15	4.38	72	95	NA	NA	NA	NA	NA	NA	NA	2.34	52	68	0.763120444	0.713773472	0.673931645	NA	NA	-1	-1	1	1	1	1	0	1	1	1	1	1	1	1	1	1	-1	1	1	-1	1	1	1	1	1	1	1	1	1	-1
Line_1417	EYT 14-15	4.38	71	100	NA	NA	NA	NA	NA	NA	NA	3.52	52	77	0.737981628	0.685743098	0.643931645	NA	NA	1	1	1	1	1	1	1	1	1	1	1	1	1	1	-1	-1	-1	-1	1	1	-1	-1	-1	-1	1	1	-1	-1	-1	1
Line_1418	EYT 14-15	4.39	71	95	NA	NA	NA	NA	NA	NA	NA	4.14	53	78	0.772841061	0.713590918	0.655531612	NA	NA	1	1	1	1	1	1	1	1	1	1	1	1	1	1	1	1	1	1	1	1	1	1	1	1	1	1	1	1	1	1
Line_1419	EYT 14-15	4.39	71	99	NA	NA	NA	NA	NA	NA	NA	4.1	52.3	76	0.777981628	0.742409765	0.677264978	NA	NA	1	1	1	1	1	1	1	-1	-1	-1	1	-1	1	-1	-1	-1	-1	-1	1	1	-1	-1	-1	-1	1	1	-1	-1	-1	1
Line_1420	EYT 14-15	4.4	70	85	NA	NA	NA	NA	NA	NA	NA	3.12	48	67	0.7483972	0.700409454	0.646980503	NA	NA	1	1	1	1	1	1	1	1	1	1	1	1	1	-1	-1	-1	-1	-1	1	1	-1	-1	-1	-1	1	1	-1	-1	-1	1
Line_1421	EYT 14-15	4.4	70	100	NA	NA	NA	NA	NA	NA	NA	2	NA	82	0.717841936	0.673863971	0.620020523	NA	NA	1	1	1	1	1	1	1	-1	-1	-1	1	-1	1	-1	-1	-1	-1	-1	1	1	-1	-1	-1	-1	1	-1	-1	-1	-1	1
Line_1422	EYT 14-15	4.4	85	90	NA	NA	NA	NA	NA	NA	NA	3.96	59.7	68	0.755758822	0.759076432	0.727558292	NA	NA	1	1	1	1	1	1	1	1	1	1	1	1	1	1	1	1	1	1	1	1	1	1	1	1	1	1	1	1	1	1
Line_1423	EYT 14-15	4.4	70	90	NA	NA	NA	NA	NA	NA	NA	3.1	48.7	59	0.740344125	0.677985777	0.640304998	NA	NA	1	1	1	1	1	1	1	1	1	1	1	1	1	1	1	1	1	1	1	1	1	1	1	1	1	1	1	1	1	1
Line_1424	EYT 14-15	4.4	71	95	NA	NA	NA	NA	NA	NA	NA	3.69	51.3	70	0.761868474	0.713712102	0.63756713	NA	NA	1	1	1	1	1	1	1	1	1	1	1	1	1	1	1	1	1	1	1	1	1	1	1	1	1	1	1	1	1	1
Line_1425	EYT 14-15	4.42	84	90	NA	NA	NA	NA	NA	NA	NA	3.74	58	65	0.764232722	0.74340992	0.699149421	NA	NA	1	-1	1	1	1	1	1	1	1	1	1	0	1	0	1	1	1	0	0	1	1	1	-1	-1	1	-1	1	1	-1	1
Line_1426	EYT 14-15	4.42	83	90	NA	NA	NA	NA	NA	NA	NA	2.66	65.7	68	0.746729658	0.713833286	0.707416054	NA	NA	1	1	1	1	1	1	1	-1	-1	-1	1	-1	1	1	1	1	1	1	1	1	1	1	1	1	1	1	1	1	1	1
Line_1427	EYT 14-15	4.42	83	90	NA	NA	NA	NA	NA	NA	NA	4.38	57	74	0.768535141	0.750378769	0.714233797	NA	NA	-1	1	1	1	1	1	1	1	1	1	1	1	1	1	1	1	1	1	1	1	1	1	1	1	1	1	1	1	1	1
Line_1428	EYT 14-15	4.43	70	85	NA	NA	NA	NA	NA	NA	NA	4.18	52.7	68	0.766174394	0.716924252	0.665531612	NA	NA	1	1	1	1	1	1	1	-1	-1	-1	1	-1	1	-1	-1	-1	-1	-1	1	1	-1	-1	-1	-1	1	-1	-1	-1	-1	1
Line_1429	EYT 14-15	4.44	82	95	NA	NA	NA	NA	NA	NA	NA	2.93	64	68	0.753396325	0.723833286	0.714082721	NA	NA	1	1	1	1	1	1	1	-1	-1	-1	1	-1	1	1	1	1	1	1	1	1	1	1	1	1	1	1	1	1	1	1
Line_1430	EYT 14-15	4.44	85	90	NA	NA	NA	NA	NA	NA	NA	2.92	64.7	63	0.764508603	0.741894345	0.700891625	NA	NA	1	1	1	1	1	1	1	1	1	1	1	1	1	1	1	1	1	1	1	1	1	1	1	1	1	1	1	1	1	1
Line_1431	EYT 14-15	4.44	84	85	NA	NA	NA	NA	NA	NA	NA	3.19	59.3	64	0.737841936	0.715227678	0.684224959	NA	NA	1	1	1	1	1	1	1	1	1	1	1	1	1	1	-1	-1	1	-1	1	1	-1	-1	-1	-1	1	1	-1	1	1	1
Line_1432	EYT 14-15	4.44	NA	95	NA	NA	NA	NA	NA	NA	NA	4.23	57	72	0.763118693	0.726803068	0.69668719	NA	NA	-1	-1	1	1	1	1	1	-1	-1	-1	1	-1	1	1	-1	-1	1	-1	1	1	-1	1	-1	-1	1	1	-1	-1	-1	1
Line_1433	EYT 14-15	4.45	83	100	NA	NA	NA	NA	NA	NA	NA	3.16	60.3	68	0.769093906	0.74401584	0.713060543	NA	NA	1	1	1	1	1	1	1	1	1	1	1	1	1	1	1	1	1	1	1	1	1	1	1	-1	1	1	-1	-1	-1	1
Line_1434	EYT 14-15	4.45	83	95	NA	NA	NA	NA	NA	NA	NA	3.66	58.3	70	0.744093031	0.721682662	0.694509434	NA	NA	1	1	1	1	1	1	1	1	1	1	1	1	1	1	1	1	1	1	1	1	1	1	1	1	1	1	1	1	1	1
Line_1435	EYT 14-15	4.45	82	95	NA	NA	NA	NA	NA	NA	NA	3.02	58	66	0.727841936	0.715227678	0.667558292	NA	NA	1	1	1	1	1	1	1	1	1	1	1	1	1	1	-1	-1	1	-1	1	1	-1	-1	1	-1	1	1	-1	1	1	1
Line_1436	EYT 14-15	4.46	69	90	NA	NA	NA	NA	NA	NA	NA	3.05	49.7	66	0.737010791	0.657985777	0.630304998	NA	NA	1	1	1	1	1	1	1	-1	-1	-1	1	-1	1	-1	-1	-1	-1	-1	-1	1	-1	1	-1	-1	1	-1	-1	1	-1	-1
Line_1437	EYT 14-15	4.46	72	100	NA	NA	NA	NA	NA	NA	NA	2.85	52.3	80	0.760202683	0.71916693	0.66567385	NA	NA	1	1	1	1	1	1	1	1	1	1	1	1	1	1	-1	-1	-1	-1	1	1	-1	-1	-1	-1	1	1	-1	-1	-1	1
Line_1438	EYT 14-15	4.47	73	89	NA	NA	NA	NA	NA	NA	NA	3.4	53	69	0.743673957	0.684196837	0.665824926	NA	NA	1	1	1	1	1	1	1	-1	-1	-1	1	-1	1	-1	-1	-1	-1	-1	1	1	-1	-1	-1	-1	1	1	-1	1	1	1
Line_1439	EYT 14-15	4.47	83	90	NA	NA	NA	NA	NA	NA	NA	3.96	58	70	0.770759697	0.738470512	0.6911761	NA	NA	1	1	1	1	1	1	1	-1	0	0	1	1	1	1	1	1	1	1	1	1	1	1	1	1	1	1	1	1	1	1
Line_1440	EYT 14-15	4.47	82	83	NA	NA	NA	NA	NA	NA	NA	3.7	57	74	0.743953339	0.702530949	0.672776068	NA	NA	1	1	1	1	1	1	1	1	1	1	1	1	1	1	0	-1	-1	-1	1	1	0	-1	-1	-1	1	1	1	-1	1	1
Line_1441	EYT 14-15	4.47	70	100	NA	NA	NA	NA	NA	NA	NA	3.94	51	67	0.746174394	0.701984843	0.649300497	NA	NA	1	1	1	1	1	1	1	1	1	1	1	1	1	1	1	1	1	1	1	1	1	1	1	1	1	1	1	1	1	1
Line_1442	EYT 14-15	4.47	82	100	NA	NA	NA	NA	NA	NA	NA	3.58	63.3	71	0.766174394	0.741984843	0.72263383	NA	NA	1	1	1	1	1	1	1	1	1	1	1	1	1	1	1	1	1	1	1	1	1	1	1	1	1	1	1	1	1	1
Line_1443	EYT 14-15	4.47	83	85	NA	NA	NA	NA	NA	NA	NA	4.44	62.7	73	0.771868474	0.757045435	0.73756713	NA	NA	-1	-1	1	1	1	1	1	1	1	1	1	1	1	1	0	0	1	1	1	1	1	1	1	1	1	1	1	1	1	1
Line_1444	EYT 14-15	4.47	84	96	NA	NA	NA	NA	NA	NA	NA	3.98	58	71	0.770620006	0.739197615	0.699442734	NA	NA	1	1	1	1	1	1	1	1	1	1	1	1	1	1	1	1	1	1	1	1	1	1	1	1	1	1	1	1	1	1
Line_1445	EYT 14-15	4.48	83	95	NA	NA	NA	NA	NA	NA	NA	3.12	62.3	69	0.743396325	0.713833286	0.697416054	NA	NA	1	1	1	1	1	1	1	1	1	1	1	1	1	1	1	1	1	1	1	1	1	1	1	1	1	1	1	1	1	1
Line_1446	EYT 14-15	4.48	67	95	NA	NA	NA	NA	NA	NA	NA	3.54	49.7	67	0.743396325	0.673833286	0.624082721	NA	NA	1	1	1	1	1	1	1	1	1	1	1	1	1	1	1	1	1	1	1	1	1	1	1	0	1	1	1	1	1	1
Line_1447	EYT 14-15	4.49	82	89	NA	NA	NA	NA	NA	NA	NA	4.04	58	74	0.757286673	0.715864282	0.676109401	NA	NA	1	1	1	1	1	1	1	1	1	1	1	1	1	1	1	1	1	1	1	1	1	1	1	1	1	1	1	1	1	1
Line_1448	EYT 14-15	4.5	73	88	NA	NA	NA	NA	NA	NA	NA	3.79	51	76	0.778952464	0.746803068	0.68263383	NA	NA	1	1	1	1	1	1	1	-1	-1	-1	1	-1	1	-1	-1	-1	-1	-1	1	1	-1	-1	-1	-1	1	1	-1	-1	-1	1
Line_1449	EYT 14-15	4.51	73	101	NA	NA	NA	NA	NA	NA	NA	3.57	51.7	75	0.757981628	0.719076432	0.663931645	NA	NA	1	1	NA	1	1	1	1	-1	-1	-1	1	-1	1	-1	-1	-1	-1	-1	1	1	-1	-1	-1	-1	1	1	-1	-1	-1	1
Line_1450	EYT 14-15	4.51	82	100	NA	NA	NA	NA	NA	NA	NA	3.63	58.7	68	0.752842812	0.706985621	0.658713869	NA	NA	1	1	1	1	1	1	1	1	1	1	1	1	1	1	1	1	1	1	1	1	1	1	1	1	1	1	1	1	1	1
Line_1451	EYT 14-15	4.51	73	95	NA	NA	NA	NA	NA	NA	NA	3.77	53.7	68	0.772842812	0.730318955	0.698713869	NA	NA	1	1	1	1	1	1	1	-1	-1	-1	1	-1	1	1	1	1	1	1	1	1	1	1	1	1	1	1	1	1	1	1
Line_1452	EYT 14-15	4.52	85	90	NA	NA	NA	NA	NA	NA	NA	4.36	63	73	0.756312335	0.744196837	0.74756713	NA	NA	-1	-1	1	1	1	1	1	-1	-1	-1	1	0	1	-1	-1	-1	-1	-1	-1	1	-1	-1	-1	-1	1	1	-1	-1	-1	1
Line_1453	EYT 14-15	4.52	83	95	NA	NA	NA	NA	NA	NA	NA	4	57.7	69	0.742425489	0.709197615	0.68668719	NA	NA	1	1	1	1	1	1	1	1	1	1	1	1	1	1	1	1	1	1	1	1	1	1	1	1	1	1	1	1	1	1
Line_1454	EYT 14-15	4.53	70	93	NA	NA	NA	NA	NA	NA	NA	3.85	50	64	0.754232722	0.700076587	0.649149421	NA	NA	1	1	1	1	1	1	1	1	1	1	1	1	1	1	1	1	1	1	1	1	1	1	1	1	1	1	1	1	1	1
Line_1455	EYT 14-15	4.53	82	93	NA	NA	NA	NA	NA	NA	NA	4.08	57.7	67	0.739092155	0.722409765	0.690891625	NA	NA	1	1	1	1	1	1	1	1	1	1	1	1	1	1	1	1	1	1	1	1	1	1	1	1	1	1	1	1	1	1
Line_1456	EYT 14-15	4.54	83	90	NA	NA	NA	NA	NA	NA	NA	2.53	64.3	70	0.750062992	0.717166619	0.704082721	NA	NA	1	1	1	1	1	1	1	1	1	1	1	1	1	1	1	1	1	1	1	1	1	1	1	1	1	1	1	1	1	1
Line_1457	EYT 14-15	4.54	82	95	NA	NA	NA	NA	NA	NA	NA	3.92	58.3	72	0.753120444	0.723773472	0.690598312	NA	NA	1	1	1	1	1	1	1	1	1	1	1	1	1	1	1	1	1	1	1	1	1	1	1	1	1	1	1	1	1	1
Line_1458	EYT 14-15	4.54	82	95	NA	NA	NA	NA	NA	NA	NA	3.3	60	65	0.750759697	0.745137179	0.704509434	NA	NA	1	1	1	1	1	1	1	1	1	1	1	1	1	1	-1	-1	-1	-1	1	1	-1	-1	-1	-1	1	1	-1	-1	-1	1
Line_1459	EYT 14-15	4.54	83	85	NA	NA	NA	NA	NA	NA	NA	3.51	58	67	0.782009916	0.74662207	0.709291658	NA	NA	1	1	1	1	1	1	1	1	1	1	1	1	1	1	1	1	1	1	1	1	1	1	1	1	1	1	1	1	1	1
Line_1460	EYT 14-15	4.55	71	85	NA	NA	NA	NA	NA	NA	NA	3.34	50.3	63	0.723258384	0.678803379	0.60466051	NA	NA	1	1	1	1	1	1	1	1	1	1	1	1	1	1	1	1	1	1	1	1	1	1	1	1	1	1	1	1	1	1
Line_1461	EYT 14-15	4.56	72	95	NA	NA	NA	NA	NA	NA	NA	2.58	51.7	67	0.726315836	0.675258363	0.626251638	NA	NA	0	-1	1	1	1	1	1	-1	-1	-1	1	-1	1	-1	-1	-1	-1	-1	-1	1	-1	1	-1	-1	1	-1	-1	0	-1	-1
Line_1462	EYT 14-15	4.57	72	95	NA	NA	NA	NA	NA	NA	NA	3.55	53	67	0.749509478	0.696985621	0.665380536	NA	NA	1	1	1	1	1	1	1	-1	-1	-1	1	-1	1	1	1	1	1	1	1	1	1	1	1	1	1	1	1	1	1	1
Line_1463	EYT 14-15	4.57	82	95	NA	NA	NA	NA	NA	NA	NA	4.25	56.7	76	0.765758822	0.715864282	0.683353856	NA	NA	1	1	1	1	1	1	1	1	1	1	1	1	1	1	1	1	1	1	1	1	1	1	1	1	1	1	1	1	-1	1
Line_1464	EYT 14-15	4.57	83	105	NA	NA	NA	NA	NA	NA	NA	3.86	59	76	0.779093906	0.767349173	0.723060543	NA	NA	1	1	1	1	1	1	1	1	1	1	1	1	1	1	1	1	1	1	1	1	1	1	1	-1	1	1	-1	-1	-1	1
Line_1465	EYT 14-15	4.57	82	95	NA	NA	NA	NA	NA	NA	NA	3.88	59.3	67	0.772427239	0.74401584	0.709727209	NA	NA	1	1	1	1	1	1	1	1	1	1	1	1	1	1	1	1	1	1	1	1	1	1	1	-1	1	1	-1	-1	-1	1
Line_1466	EYT 14-15	4.57	82	85	NA	NA	NA	NA	NA	NA	NA	3.47	58.3	68	0.766453777	0.750440139	0.697264978	NA	NA	1	-1	-1	1	1	1	-1	1	1	1	1	1	1	1	1	1	0	1	1	-1	1	1	1	-1	1	1	1	1	-1	-1
Line_1467	EYT 14-15	4.59	73	97	NA	NA	NA	NA	NA	NA	NA	3.32	52.3	72	0.743398076	0.679439983	0.62668719	NA	NA	1	1	1	1	1	1	1	1	1	1	1	1	1	1	1	1	1	1	1	1	1	1	1	1	1	1	1	1	1	1
Line_1468	EYT 14-15	4.59	82	89	NA	NA	NA	NA	NA	NA	NA	3.33	56.7	74	0.743953339	0.712530949	0.679442734	NA	NA	1	1	1	1	1	1	1	1	1	1	1	1	1	1	1	1	1	1	1	1	1	1	1	1	1	1	1	1	1	1
Line_1469	EYT 14-15	4.59	83	97	NA	NA	NA	NA	NA	NA	NA	4.51	57.7	78	0.750340623	0.710863504	0.685824926	NA	NA	1	1	1	1	1	1	1	1	1	1	1	1	1	1	1	1	1	1	1	1	1	1	1	1	1	1	1	1	1	1
Line_1470	EYT 14-15	4.59	82	94	NA	NA	NA	NA	NA	NA	NA	3.39	57.7	72	0.756453777	0.707106805	0.667264978	NA	NA	0	1	1	1	1	1	1	-1	-1	-1	1	-1	1	-1	-1	-1	-1	-1	1	1	-1	-1	-1	-1	1	1	-1	1	1	1
Line_1471	EYT 14-15	4.59	72	105	NA	NA	NA	NA	NA	NA	NA	3.81	54	76	0.731035579	0.686318332	0.654082721	NA	NA	1	1	1	1	1	1	1	0	1	0	1	1	1	0	0	1	1	1	1	1	1	-1	1	1	1	1	1	0	0	1
Line_1472	EYT 14-15	4.61	83	85	NA	NA	NA	NA	NA	NA	NA	3.91	62.3	75	0.735895012	0.734560389	0.7200382	NA	NA	-1	-1	1	1	1	1	1	-1	-1	-1	1	1	1	1	-1	-1	1	-1	1	1	-1	1	-1	-1	1	1	-1	1	1	1
Line_1473	EYT 14-15	4.61	73	95	NA	NA	NA	NA	NA	NA	NA	3.68	52	63	0.727426364	0.678349329	0.637842767	NA	NA	1	-1	-1	-1	-1	-1	-1	1	NA	1	-1	1	-1	NA	NA	NA	NA	NA	1	-1	NA	NA	NA	NA	-1	NA	NA	NA	-1	1
Line_1474	EYT 14-15	4.61	72	95	NA	NA	NA	NA	NA	NA	NA	3.06	52.7	71	0.727566055	0.680076587	0.645816087	NA	NA	-1	-1	1	1	1	1	1	1	1	-1	1	1	1	-1	-1	-1	-1	-1	1	1	-1	-1	-1	-1	1	-1	-1	-1	-1	1
Line_1475	EYT 14-15	4.61	70	95	NA	NA	NA	NA	NA	NA	NA	3.76	51	70	0.772841061	0.71865151	0.67263383	NA	NA	1	1	1	1	1	1	1	1	1	1	1	1	1	1	1	1	1	1	1	1	1	1	1	0	1	1	1	1	1	1
Line_1476	EYT 14-15	4.62	71	90	NA	NA	NA	NA	NA	NA	NA	4.04	51.7	71	0.764093031	0.718470512	0.6711761	NA	NA	1	1	1	1	1	1	1	1	1	1	1	1	1	1	-1	-1	-1	-1	1	1	-1	-1	-1	-1	1	1	-1	-1	-1	1
Line_1477	EYT 14-15	4.64	72	95	NA	NA	NA	NA	NA	NA	NA	3.99	54.3	73	0.754648294	0.725743098	0.660598312	NA	NA	1	-1	-1	-1	-1	-1	-1	1	NA	NA	-1	1	-1	NA	-1	1	-1	1	1	-1	-1	1	NA	1	1	-1	-1	1	-1	-1
Line_1478	EYT 14-15	4.64	72	95	NA	NA	NA	NA	NA	NA	NA	2.74	52	69	0.737841936	0.678561011	0.640891625	NA	NA	-1	-1	1	1	1	1	1	1	1	-1	1	1	1	1	1	1	1	1	1	1	1	1	1	1	1	1	1	-1	-1	1
Line_1479	EYT 14-15	4.64	69	NA	NA	NA	NA	NA	NA	NA	NA	3.28	49.3	72	0.750344125	0.674652444	0.626971665	NA	NA	1	1	1	1	1	1	1	-1	-1	-1	1	-1	1	-1	-1	-1	-1	-1	-1	1	-1	1	-1	-1	1	-1	-1	1	-1	-1
Line_1480	EYT 14-15	4.64	70	93	NA	NA	NA	NA	NA	NA	NA	4.03	53	64	0.762841061	0.711984843	0.665967163	NA	NA	1	1	1	1	1	1	1	-1	-1	-1	1	-1	1	1	-1	-1	-1	1	1	1	-1	-1	-1	-1	1	1	-1	-1	-1	1
Line_1481	EYT 14-15	4.65	84	83	NA	NA	NA	NA	NA	NA	NA	4.34	57.3	76	0.775201808	0.763712102	0.72756713	NA	NA	1	1	1	1	1	1	1	1	1	1	1	1	1	1	1	1	1	1	1	1	1	1	1	1	1	1	1	1	1	1
Line_1482	EYT 14-15	4.65	83	90	NA	NA	NA	NA	NA	NA	NA	3.33	59.3	69	0.739925051	0.702257896	0.673211619	NA	NA	1	1	1	1	1	1	1	1	1	1	1	1	1	1	1	1	1	1	1	1	1	1	1	1	1	1	1	1	1	1
Line_1483	EYT 14-15	4.65	73	85	NA	NA	NA	NA	NA	NA	NA	3.4	52	62	0.746453777	0.690440139	0.643931645	NA	NA	1	1	1	1	1	1	1	1	1	1	1	1	1	1	-1	-1	-1	-1	1	1	-1	-1	-1	-1	1	1	-1	-1	-1	1
Line_1484	EYT 14-15	4.66	82	94	NA	NA	NA	NA	NA	NA	NA	4.49	57.3	70	0.802427239	0.730682506	0.703060543	NA	NA	1	1	1	1	1	1	1	-1	-1	-1	1	-1	1	1	1	1	1	1	1	1	1	1	1	1	1	1	1	1	1	1
Line_1485	EYT 14-15	4.66	82	90	NA	NA	NA	NA	NA	NA	NA	4.44	57.3	80	0.742561679	0.724560389	0.693371533	NA	NA	1	-1	-1	0	-1	-1	-1	1	-1	-1	-1	-1	0	-1	-1	-1	-1	-1	1	-1	-1	-1	-1	-1	-1	-1	-1	0	-1	1
Line_1486	EYT 14-15	4.66	82	91	NA	NA	NA	NA	NA	NA	NA	4.01	57.3	83	0.755895012	0.737893722	0.696704866	NA	NA	0	1	1	1	1	1	0	1	1	1	1	1	1	1	1	1	1	1	1	1	1	1	1	1	1	1	1	1	1	1
Line_1487	EYT 14-15	4.67	71	90	NA	NA	NA	NA	NA	NA	NA	3.55	51	66	0.719092155	0.679197615	0.640020523	NA	NA	0	1	1	1	1	1	1	1	1	1	1	1	1	1	1	1	1	1	1	1	1	1	1	1	1	1	1	-1	-1	1
Line_1488	EYT 14-15	4.68	72	96	NA	NA	NA	NA	NA	NA	NA	3.03	51.7	73	0.753396325	0.690499953	0.647416054	NA	NA	1	1	1	1	1	1	1	1	1	1	1	1	1	1	1	1	1	1	1	1	1	1	1	1	1	1	1	1	1	1
Line_1489	EYT 14-15	4.68	83	85	NA	NA	NA	NA	NA	NA	NA	4	56.3	74	0.753953339	0.715864282	0.676109401	NA	NA	1	1	1	1	1	1	1	1	1	1	1	1	1	1	0	0	0	0	1	1	0	0	-1	0	1	1	0	0	0	1
Line_1490	EYT 14-15	4.69	70	95	NA	NA	NA	NA	NA	NA	NA	2.99	50.3	72	0.756729658	0.687166619	0.637416054	NA	NA	1	-1	1	1	1	1	1	1	1	1	1	1	1	1	1	1	1	1	1	1	1	1	1	1	1	1	1	1	1	1
Line_1491	EYT 14-15	4.69	82	100	NA	NA	NA	NA	NA	NA	NA	4.11	56.7	76	0.759092155	0.712530949	0.68668719	NA	NA	1	1	1	1	1	1	1	1	1	1	-1	1	-1	1	1	1	1	1	1	1	1	1	1	1	1	0	1	1	0	1
Line_1492	EYT 14-15	4.69	82	79	NA	NA	NA	NA	NA	NA	NA	4.26	58.3	68	0.774232722	0.74340992	0.699149421	NA	NA	0	1	1	1	1	1	1	1	1	1	1	1	1	0	1	1	1	-1	1	1	1	1	1	0	1	0	1	1	-1	1
Line_1493	EYT 14-15	4.7	71	95	NA	NA	NA	NA	NA	NA	NA	2.86	51.7	77	0.734508603	0.693863971	0.64668719	NA	NA	1	1	1	1	1	1	1	-1	-1	-1	1	-1	1	-1	-1	-1	-1	-1	1	1	-1	-1	-1	-1	1	1	-1	-1	-1	1
Line_1494	EYT 14-15	4.7	67	95	NA	NA	NA	NA	NA	NA	NA	3.21	47	68	0.723398076	0.66610665	0.613353856	NA	NA	1	-1	-1	-1	-1	-1	-1	NA	NA	NA	-1	1	-1	-1	-1	1	-1	-1	1	-1	-1	1	-1	-1	1	-1	-1	1	-1	-1
Line_1495	EYT 14-15	4.7	72	90	NA	NA	NA	NA	NA	NA	NA	3.6	53	63	0.762427239	0.690682506	0.643060543	NA	NA	1	1	1	1	1	1	1	-1	-1	-1	1	-1	1	-1	-1	-1	-1	-1	1	1	-1	-1	-1	-1	1	1	-1	1	1	1
Line_1496	EYT 14-15	4.71	83	95	NA	NA	NA	NA	NA	NA	NA	3.66	60	69	0.735758822	0.725743098	0.697558292	NA	NA	1	1	1	1	1	1	1	1	1	1	1	1	1	1	1	1	1	1	1	1	1	1	1	1	1	1	1	1	1	1
Line_1497	EYT 14-15	4.71	83	85	NA	NA	NA	NA	NA	NA	NA	3.47	62.3	68	0.758257509	0.740257585	0.708144919	NA	NA	1	1	1	1	1	1	1	-1	-1	-1	1	-1	1	1	1	1	1	1	1	1	1	1	1	0	1	1	1	1	1	1
Line_1498	EYT 14-15	4.71	70	97	NA	NA	NA	NA	NA	NA	NA	3.39	52	72	0.737286673	0.695864282	0.666109401	NA	NA	1	-1	-1	-1	-1	-1	-1	NA	1	NA	-1	NA	-1	NA	NA	NA	-1	NA	NA	-1	NA	NA	NA	NA	-1	NA	NA	NA	-1	NA
Line_1499	EYT 14-15	4.72	84	89	NA	NA	NA	NA	NA	NA	NA	4.01	58.3	74	0.75978711	0.732046213	0.68668719	NA	NA	1	1	1	1	1	1	1	1	1	1	1	1	1	1	1	1	1	1	1	1	1	1	1	1	1	1	1	1	1	1
Line_1500	EYT 14-15	4.74	73	80	NA	NA	NA	NA	NA	NA	NA	4.3	53	70	0.747426364	0.705137179	0.667842767	NA	NA	-1	-1	1	1	1	1	1	1	-1	-1	1	-1	1	-1	-1	-1	-1	-1	-1	1	-1	1	-1	-1	1	-1	-1	1	-1	-1
Line_1501	EYT 14-15	4.74	82	90	NA	NA	NA	NA	NA	NA	NA	3.6	57.7	72	0.723258384	0.672257896	0.653211619	NA	NA	1	1	1	1	1	1	1	1	1	1	1	1	1	1	1	1	1	1	1	1	1	1	1	1	1	1	1	1	-1	1
Line_1502	EYT 14-15	4.74	70	95	NA	NA	NA	NA	NA	NA	NA	3.38	51.7	76	0.75117527	0.703863971	0.643353856	NA	NA	1	1	1	1	1	1	1	-1	-1	-1	1	-1	1	-1	-1	-1	-1	-1	1	1	-1	-1	-1	-1	1	1	-1	-1	-1	1
Line_1503	EYT 14-15	4.75	73	100	NA	NA	NA	NA	NA	NA	NA	3.53	52.3	76	0.727564305	0.682015528	0.640891625	NA	NA	1	1	1	1	1	1	1	-1	-1	-1	1	-1	1	-1	-1	-1	-1	-1	1	1	-1	-1	-1	-1	1	1	-1	1	1	1
Line_1504	EYT 14-15	4.76	83	89	NA	NA	NA	NA	NA	NA	NA	3.85	60.7	64	0.769093906	0.760682506	0.709727209	NA	NA	1	1	1	1	1	1	1	1	1	1	1	1	1	1	1	1	1	1	1	1	1	1	1	1	1	1	1	1	1	1
Line_1505	EYT 14-15	4.76	71	100	NA	NA	NA	NA	NA	NA	NA	3.03	49.3	73	0.763120444	0.700440139	0.653931645	NA	NA	1	1	1	1	1	1	1	-1	-1	0	1	-1	1	-1	-1	-1	-1	-1	1	1	-1	-1	-1	-1	1	-1	-1	-1	-1	1
Line_1506	EYT 14-15	4.76	72	90	NA	NA	NA	NA	NA	NA	NA	3.9	52.7	70	0.750759697	0.711803846	0.667842767	NA	NA	1	1	1	1	1	1	1	1	1	1	1	1	1	1	-1	-1	-1	-1	1	1	-1	-1	-1	-1	1	1	-1	-1	-1	1
Line_1507	EYT 14-15	4.76	82	95	NA	NA	NA	NA	NA	NA	NA	3.84	57.7	77	0.761590842	0.730257585	0.681478252	NA	NA	1	1	1	1	1	1	1	1	0	0	1	1	1	1	1	1	1	1	1	1	1	1	1	1	1	1	1	1	1	1
Line_1508	EYT 14-15	4.76	82	90	NA	NA	NA	NA	NA	NA	NA	4.01	57.3	70	0.743953339	0.712530949	0.672776068	NA	NA	1	1	1	1	1	1	1	1	1	1	1	1	1	1	-1	-1	-1	-1	1	1	-1	-1	-1	-1	1	1	-1	-1	-1	1
Line_1509	EYT 14-15	4.76	82	95	NA	NA	NA	NA	NA	NA	NA	4.56	56.3	71	0.809093906	0.737349173	0.703060543	NA	NA	1	1	1	1	1	1	1	-1	-1	-1	1	-1	1	1	1	1	1	1	1	1	1	1	1	1	1	1	1	1	1	1
Line_1510	EYT 14-15	4.78	82	95	NA	NA	NA	NA	NA	NA	NA	4.1	57	82	0.758257509	0.740257585	0.701478252	NA	NA	1	1	1	1	1	1	1	-1	-1	-1	1	-1	1	1	1	1	1	1	1	1	1	1	1	1	1	1	1	1	1	1
Line_1511	EYT 14-15	4.78	72	92	NA	NA	NA	NA	NA	NA	NA	3.63	53.7	70	0.721730534	0.673742787	0.640313837	NA	NA	1	1	NA	1	NA	1	1	1	1	1	1	1	1	1	1	1	1	1	1	1	1	1	1	1	1	1	1	1	1	1
Line_1512	EYT 14-15	4.8	84	89	NA	NA	NA	NA	NA	NA	NA	3.57	61	66	0.754508603	0.745227678	0.704224959	NA	NA	1	1	1	1	1	1	1	1	1	1	1	1	1	1	-1	-1	-1	-1	1	1	-1	-1	-1	-1	1	1	-1	1	1	1
Line_1513	EYT 14-15	4.8	73	95	NA	NA	NA	NA	NA	NA	NA	3.27	52.7	64	0.707426364	0.658349329	0.627842767	NA	NA	1	-1	-1	-1	-1	-1	-1	1	NA	NA	-1	NA	-1	NA	NA	NA	NA	NA	1	-1	NA	NA	NA	NA	-1	1	NA	NA	NA	1
Line_1514	EYT 14-15	4.8	82	89	NA	NA	NA	NA	NA	NA	NA	4.32	57.3	68	0.744093031	0.715015995	0.694509434	NA	NA	1	1	1	1	1	1	1	NA	NA	NA	1	NA	1	-1	-1	-1	-1	-1	1	1	-1	-1	-1	-1	1	1	-1	-1	-1	1
Line_1515	EYT 14-15	4.81	71	100	NA	NA	NA	NA	NA	NA	NA	2.72	52	70	0.747426364	0.688470512	0.654509434	NA	NA	1	1	1	1	1	1	1	-1	-1	-1	1	-1	1	1	1	1	1	1	1	1	1	1	1	1	1	1	1	1	1	1
Line_1516	EYT 14-15	4.81	82	91	NA	NA	NA	NA	NA	NA	NA	4.11	58.3	66	0.75117527	0.735227678	0.697558292	NA	NA	1	1	1	1	1	1	1	1	1	1	1	1	1	1	-1	-1	-1	-1	1	1	-1	-1	-1	-1	1	1	-1	1	1	1
Line_1517	EYT 14-15	4.84	72	95	NA	NA	NA	NA	NA	NA	NA	3.65	51.3	70	0.743953339	0.695864282	0.659442734	NA	NA	1	-1	1	1	1	1	1	1	1	1	1	1	1	1	1	1	1	1	1	1	1	1	1	1	1	1	1	1	1	1
Line_1518	EYT 14-15	4.84	73	95	NA	NA	NA	NA	NA	NA	NA	4.4	53	68	0.760899389	0.726743254	0.682482754	NA	NA	1	1	1	1	1	1	1	-1	-1	-1	1	-1	1	1	1	1	1	1	1	1	1	1	1	1	1	1	1	1	1	1
Line_1519	EYT 14-15	4.84	82	90	NA	NA	NA	NA	NA	NA	NA	3.86	58	67	0.747841936	0.711894345	0.677558292	NA	NA	1	1	1	1	1	1	1	1	1	1	1	1	1	1	-1	-1	-1	-1	1	1	-1	-1	-1	-1	1	1	-1	1	1	1
Line_1520	EYT 14-15	4.86	82	101	NA	NA	NA	NA	NA	NA	NA	3.73	58.7	68	0.730759697	0.705015995	0.677842767	NA	NA	1	1	1	1	1	1	1	1	1	1	1	1	1	1	1	1	1	1	1	1	1	1	1	1	1	1	1	1	1	1
Line_1521	EYT 14-15	4.86	82	100	NA	NA	NA	NA	NA	NA	NA	3.28	59.3	75	0.737564305	0.722015528	0.677558292	NA	NA	-1	-1	1	1	1	1	1	1	1	1	1	1	1	1	-1	-1	1	-1	-1	1	-1	-1	-1	-1	1	1	1	-1	-1	1
Line_1522	EYT 14-15	4.86	82	90	NA	NA	NA	NA	NA	NA	NA	4.48	56.7	75	0.773120444	0.732046213	0.69668719	NA	NA	1	1	1	1	1	1	1	1	1	1	1	1	1	1	1	1	1	1	1	1	1	1	1	1	1	1	1	1	1	1
Line_1523	EYT 14-15	4.87	83	90	NA	NA	NA	NA	NA	NA	NA	4.24	56.7	73	0.763120444	0.722046213	0.67668719	NA	NA	0	1	1	1	1	1	1	1	1	1	1	1	1	1	1	1	1	1	1	1	1	1	1	1	1	1	1	1	1	1
Line_1524	EYT 14-15	4.88	72	90	NA	NA	NA	NA	NA	NA	NA	4.08	52.7	72	0.776312335	0.730863504	0.700900464	NA	NA	-1	-1	1	1	1	1	1	1	1	1	1	1	1	1	1	1	1	1	1	1	0	1	1	1	1	1	1	0	1	1
Line_1525	EYT 14-15	4.88	82	90	NA	NA	NA	NA	NA	NA	NA	4.11	55	78	0.771590842	0.736924252	0.698144919	NA	NA	-1	-1	1	1	1	1	1	1	1	1	1	1	1	1	1	1	1	1	1	1	1	1	1	1	1	1	1	1	1	1
Line_1526	EYT 14-15	4.88	73	90	NA	NA	NA	NA	NA	NA	NA	3.39	53.7	71	0.736591718	0.675591229	0.653211619	NA	NA	-1	-1	1	1	1	1	1	1	1	1	1	1	1	1	1	1	1	1	1	1	1	1	1	1	1	1	1	1	1	1
Line_1527	EYT 14-15	4.89	73	85	NA	NA	NA	NA	NA	NA	NA	3.56	52	67	0.707426364	0.665015995	0.6211761	NA	NA	1	-1	-1	-1	-1	-1	-1	1	NA	-1	-1	1	-1	NA	NA	NA	-1	NA	1	-1	NA	NA	NA	NA	-1	1	NA	1	-1	1
Line_1528	EYT 14-15	4.91	82	85	NA	NA	NA	NA	NA	NA	NA	3.71	58	68	0.763120444	0.72871288	0.700020523	NA	NA	1	1	1	1	1	1	1	1	1	1	1	1	1	1	1	1	1	1	1	1	1	1	1	1	1	1	1	0	1	1
Line_1529	EYT 14-15	4.92	82	96	NA	NA	NA	NA	NA	NA	NA	4.49	56	71	0.763120444	0.712046213	0.673353856	NA	NA	1	1	1	1	1	1	1	1	1	1	1	1	1	1	1	1	1	1	1	1	1	1	1	1	1	1	1	1	1	1
Line_1530	EYT 14-15	4.92	73	99	NA	NA	NA	NA	NA	NA	NA	3.53	52.3	63	0.717426364	0.678349329	0.637842767	NA	NA	1	-1	-1	-1	-1	-1	-1	1	1	1	-1	1	-1	1	NA	NA	-1	NA	1	-1	NA	NA	NA	NA	-1	-1	NA	1	-1	1
Line_1531	EYT 14-15	4.94	72	95	NA	NA	NA	NA	NA	NA	NA	3.61	52	69	0.751314961	0.705743098	0.663931645	NA	NA	1	-1	-1	-1	-1	-1	-1	1	1	NA	-1	1	-1	NA	-1	1	-1	1	1	-1	-1	1	1	1	-1	-1	-1	1	-1	-1
Line_1532	EYT 14-15	4.95	82	95	NA	NA	NA	NA	NA	NA	NA	4.49	56.3	73	0.76978711	0.722046213	0.68668719	NA	NA	1	-1	1	1	1	1	1	1	1	1	1	1	1	1	1	1	1	1	1	1	1	1	1	1	1	1	1	1	1	1
Line_1533	EYT 14-15	4.95	71	105	NA	NA	NA	NA	NA	NA	NA	2.99	53.7	76	0.736591718	0.662257896	0.643211619	NA	NA	1	1	1	1	1	1	1	1	1	1	1	1	1	1	-1	0	-1	-1	1	1	-1	-1	-1	-1	1	1	-1	-1	0	1
Line_1534	EYT 14-15	4.96	71	95	NA	NA	NA	NA	NA	NA	NA	4.12	51.7	66	0.754232722	0.71340992	0.669149421	NA	NA	1	1	1	1	1	1	1	1	1	1	1	0	1	0	1	1	1	1	1	1	1	1	1	1	1	1	1	1	1	1
Line_1535	EYT 14-15	4.96	73	105	NA	NA	NA	NA	NA	NA	NA	4.31	54	73	0.761314961	0.728349329	0.684073883	NA	NA	1	1	1	1	1	1	1	-1	-1	-1	1	-1	1	1	1	1	1	1	1	1	1	1	1	1	1	1	1	1	1	1
Line_1536	EYT 14-15	4.97	72	100	NA	NA	NA	NA	NA	NA	NA	4.08	53	85	0.788812773	0.745075809	0.699442734	NA	NA	1	1	1	1	1	1	1	1	1	1	1	1	1	1	-1	-1	-1	-1	1	1	-1	-1	-1	-1	1	1	-1	1	1	1
Line_1537	EYT 14-15	5	73	95	NA	NA	NA	NA	NA	NA	NA	3.69	51	73	0.771590842	0.713590918	0.641478252	NA	NA	1	1	1	1	1	1	1	1	1	1	1	1	1	1	1	1	1	1	1	1	1	1	1	1	1	1	1	1	1	1
Line_1538	EYT 14-15	5	83	89	NA	NA	NA	NA	NA	NA	NA	3.5	63.7	71	0.757981628	0.771682662	0.727407216	NA	NA	1	1	1	1	1	1	1	1	1	1	1	1	1	1	1	1	1	1	1	1	1	1	1	1	1	1	1	1	1	1
Line_1539	EYT 14-15	5.02	73	92	NA	NA	NA	NA	NA	NA	NA	3.75	52	69	0.736453777	0.695379547	0.650020523	NA	NA	1	1	1	1	-1	0	1	1	1	1	1	1	1	1	1	1	1	1	1	0	1	1	1	1	0	1	1	1	1	1
Line_1540	EYT 14-15	5.03	72	95	NA	NA	NA	NA	NA	NA	NA	3.53	52.3	67	0.736453777	0.68871288	0.650020523	NA	NA	1	1	1	1	1	1	1	1	1	1	1	1	1	1	1	1	1	1	1	1	1	1	1	1	1	1	1	1	1	1
Line_1541	EYT 14-15	5.06	72	95	NA	NA	NA	NA	NA	NA	NA	3.62	52.7	67	0.753673957	0.704196837	0.665824926	NA	NA	1	1	1	1	1	1	1	-1	-1	-1	1	-1	1	1	1	1	1	1	1	1	1	1	1	1	1	1	1	1	1	1
Line_1542	EYT 15-16	3.16	80	75	0.591849011	0.557324742	0.421619103	NA	NA	NA	NA	3.86	59	73	NA	NA	NA	0.471818602	0.457022206	-1	-1	1	1	1	1	1	1	1	1	1	1	1	1	1	1	1	1	1	1	1	1	1	1	1	1	1	1	1	1
Line_1543	EYT 15-16	3.06	81	69	0.578494532	0.547262591	0.423136725	NA	NA	NA	NA	4.06	59	65	NA	NA	NA	0.479294636	0.456565292	-1	-1	1	1	1	1	1	1	1	1	1	1	1	1	1	0	1	1	1	1	1	1	1	1	1	1	1	1	1	1
Line_1544	EYT 15-16	3.22	84	80	0.596549618	0.572056864	0.464144129	NA	NA	NA	NA	3.41	60	70	NA	NA	NA	0.484340344	0.466387604	1	1	1	1	1	1	1	1	1	1	1	1	1	1	1	1	1	1	1	1	1	1	1	1	1	1	1	1	1	1
Line_1545	EYT 15-16	3.35	79	82	0.591784457	0.55378888	0.430601686	NA	NA	NA	NA	3.53	58	71	NA	NA	NA	0.457438363	0.445755471	1	1	1	1	1	1	1	0	1	0	1	1	1	1	-1	-1	-1	-1	1	1	-1	-1	-1	-1	1	1	-1	1	1	1
Line_1546	EYT 15-16	3.08	83	78	0.605618742	0.567364144	0.449469752	NA	NA	NA	NA	3.72	59	66	NA	NA	NA	0.472744597	0.464160855	-1	-1	1	1	1	1	1	1	1	1	1	1	1	1	1	1	1	1	1	1	1	1	1	-1	1	1	1	1	1	1
Line_1547	EYT 15-16	3.38	82	80	0.614711021	0.580350651	0.46494592	NA	NA	NA	NA	3.18	59	67	NA	NA	NA	0.473451532	0.466607317	1	1	1	1	1	1	1	1	1	1	1	1	1	1	1	1	1	1	1	1	1	1	1	1	1	1	1	1	1	1
Line_1548	EYT 15-16	3.23	81	86	0.600926017	0.559346314	0.433569325	NA	NA	NA	NA	3.37	59	60	NA	NA	NA	0.459872669	0.437330771	1	1	1	1	1	1	1	-1	-1	-1	1	-1	1	-1	-1	-1	-1	-1	1	1	-1	1	-1	-1	1	1	1	-1	-1	1
Line_1549	EYT 15-16	3.65	80	75	0.605506899	0.564171413	0.446422733	NA	NA	NA	NA	3.65	56	67	NA	NA	NA	0.469055521	0.442146123	-1	-1	1	1	1	1	1	-1	-1	-1	1	-1	1	-1	-1	-1	-1	-1	-1	1	-1	1	-1	-1	1	-1	-1	-1	-1	1
Line_1550	EYT 15-16	3.44	80	85	0.595968896	0.551195073	0.427315403	NA	NA	NA	NA	3.76	56	72	NA	NA	NA	0.484855598	0.4645757	1	1	1	1	1	1	1	-1	-1	-1	1	-1	1	1	1	1	1	1	1	1	1	1	1	1	1	1	1	1	1	1
Line_1551	EYT 15-16	3.28	84	79	0.631170878	0.593392438	0.466248243	NA	NA	NA	NA	3.82	59	73	NA	NA	NA	0.489979877	0.466502406	1	1	1	1	1	1	1	-1	-1	-1	1	-1	1	-1	-1	-1	-1	-1	1	1	-1	-1	-1	-1	1	1	-1	-1	-1	1
Line_1552	EYT 15-16	3.59	80	85	0.614555046	0.57219563	0.437473617	NA	NA	NA	NA	4.1	59	75	NA	NA	NA	0.479388124	0.456844395	1	1	1	1	1	1	1	-1	-1	-1	1	-1	1	-1	-1	-1	-1	-1	1	1	-1	-1	-1	-1	1	1	-1	-1	-1	1
Line_1553	EYT 15-16	3.39	85	76	0.638650517	0.594550268	0.472354979	NA	NA	NA	NA	3.72	60	62	NA	NA	NA	0.492753969	0.471945234	1	1	1	1	1	1	1	1	1	1	1	1	1	1	1	1	1	1	1	1	1	1	1	1	1	1	1	1	1	1
Line_1554	EYT 15-16	3.31	81	75	0.617656139	0.565034736	0.438161423	NA	NA	NA	NA	3.79	59	66	NA	NA	NA	0.46120762	0.443152329	0	1	1	1	1	1	1	1	1	1	1	1	1	1	1	1	1	1	1	1	1	1	1	1	1	1	1	1	1	1
Line_1555	EYT 15-16	3.4	81	67	0.608241	0.564428508	0.434096638	NA	NA	NA	NA	3.77	60	60	NA	NA	NA	0.478749065	0.450634102	1	1	1	1	1	1	1	1	1	1	1	1	1	1	1	1	1	1	1	1	1	1	1	1	1	1	1	1	1	1
Line_1556	EYT 15-16	2.76	85	71	0.604370284	0.560466147	0.45513255	NA	NA	NA	NA	4.07	59	70	NA	NA	NA	0.501683803	0.474416042	1	1	1	1	1	1	1	1	1	1	1	1	1	1	1	1	1	1	1	1	1	1	1	1	1	1	1	1	1	1
Line_1557	EYT 15-16	3.35	85	75	0.603355421	0.581230719	0.479584075	NA	NA	NA	NA	4.56	59	71	NA	NA	NA	0.494472929	0.497308467	-1	1	1	1	1	1	1	-1	-1	1	1	-1	1	-1	-1	-1	1	1	1	1	-1	-1	-1	-1	1	1	-1	1	1	1
Line_1558	EYT 15-16	3.24	84	77	0.626586425	0.581173099	0.468549987	NA	NA	NA	NA	4.29	59	71	NA	NA	NA	0.502596417	0.485261891	1	1	1	1	1	1	1	1	1	1	1	1	1	1	1	1	1	1	1	1	1	1	1	1	1	1	1	1	1	1
Line_1559	EYT 15-16	3.26	85	80	0.626314769	0.585842213	0.477887247	NA	NA	NA	NA	3.9	59	80	NA	NA	NA	0.48826548	0.48028839	1	1	1	1	1	1	1	1	1	1	1	1	1	1	-1	-1	1	-1	1	1	-1	-1	-1	-1	1	1	-1	-1	-1	1
Line_1560	EYT 15-16	3.22	84	77	0.6135992	0.57232936	0.463953908	NA	NA	NA	NA	4.13	59	69	NA	NA	NA	0.471612027	0.45861414	1	1	1	1	1	1	1	1	1	1	1	1	1	1	1	1	1	1	1	1	1	1	1	1	1	1	1	1	1	1
Line_1561	EYT 15-16	3.5	84	68	0.623831833	0.572295084	0.460909608	NA	NA	NA	NA	3.65	59	70	NA	NA	NA	0.479304602	0.456364866	1	1	1	1	1	1	1	1	1	1	1	1	1	1	1	1	1	1	1	1	1	1	1	0	1	1	1	1	1	1
Line_1562	EYT 15-16	3.3	85	71	0.612036828	0.578497895	0.466200783	NA	NA	NA	NA	3.66	58	80	NA	NA	NA	0.489623501	0.473917144	1	1	1	1	1	1	1	1	1	1	1	1	1	1	1	1	1	1	1	1	1	1	1	1	1	1	1	1	1	1
Line_1563	EYT 15-16	3.33	85	75	0.608446996	0.572152205	0.461477347	NA	NA	NA	NA	3.51	59	66	NA	NA	NA	0.468075714	0.451282698	1	1	1	1	1	0	0	1	1	1	0	1	1	1	1	1	1	1	1	0	1	1	1	1	1	1	1	1	0	1
Line_1564	EYT 15-16	3.35	85	80	0.608698285	0.567111109	0.466575044	NA	NA	NA	NA	3.35	59	72	NA	NA	NA	0.476453733	0.455862885	1	1	1	1	1	1	1	1	1	1	1	1	1	1	1	1	1	1	1	1	1	1	1	0	1	1	1	1	1	1
Line_1565	EYT 15-16	3.55	82	74	0.601978138	0.560183286	0.450710245	NA	NA	NA	NA	3.65	52	65	NA	NA	NA	0.475613373	0.454025335	1	1	1	1	1	1	1	1	1	1	1	1	1	1	1	1	1	1	1	1	1	1	1	0	1	1	1	1	1	1
Line_1566	EYT 15-16	3.28	84	70	0.611887597	0.571264582	0.463549213	NA	NA	NA	NA	4.05	58	67	NA	NA	NA	0.486123367	0.459634078	1	1	1	1	1	1	1	1	1	1	1	1	1	1	1	1	1	1	1	1	1	1	1	1	1	1	1	1	1	1
Line_1567	EYT 15-16	3.56	81	80	0.602730099	0.564285428	0.452322299	NA	NA	NA	NA	3.81	56	69	NA	NA	NA	0.473384202	0.449852362	1	1	1	1	1	1	1	0	1	1	1	1	1	1	1	0	0	1	1	1	1	1	1	1	1	1	1	0	1	1
Line_1568	EYT 15-16	3.29	84	70	0.605132512	0.575990784	0.465935279	NA	NA	NA	NA	3.92	58	72	NA	NA	NA	0.485528892	0.462762839	1	1	1	1	1	1	1	1	1	1	1	1	1	1	1	1	1	1	1	1	1	1	1	0	1	1	1	1	1	1
Line_1569	EYT 15-16	3.42	82	75	0.606019664	0.560821328	0.454188964	NA	NA	NA	NA	3.58	58	65	NA	NA	NA	0.481464084	0.454738961	1	-1	-1	-1	-1	-1	-1	1	1	1	-1	1	-1	1	1	1	-1	1	1	-1	1	1	1	-1	1	-1	1	1	-1	-1
Line_1570	EYT 15-16	3.3	83	66	0.616444158	0.573611235	0.449645898	NA	NA	NA	NA	3.77	59	72	NA	NA	NA	0.471457612	0.446533045	1	1	1	1	1	1	1	1	1	1	1	1	1	1	1	1	1	1	1	1	1	1	1	1	1	1	1	1	1	1
Line_1571	EYT 15-16	3.37	83	70	0.595816196	0.561229578	0.448326989	NA	NA	NA	NA	3.73	59	65	NA	NA	NA	0.463873961	0.444131976	1	-1	-1	-1	-1	-1	-1	1	1	1	-1	1	-1	NA	NA	NA	-1	NA	1	-1	NA	NA	NA	-1	-1	-1	NA	NA	-1	-1
Line_1572	EYT 15-16	3.45	81	70	0.609552335	0.569192293	0.44147676	NA	NA	NA	NA	3.89	58	67	NA	NA	NA	0.486327726	0.456691329	1	1	1	1	1	1	1	1	1	1	1	1	1	1	1	1	1	1	1	1	1	1	1	1	1	1	1	1	1	1
Line_1573	EYT 15-16	3.6	80	74	0.625311719	0.576658454	0.46327852	NA	NA	NA	NA	4.11	58	67	NA	NA	NA	0.488007655	0.464125896	1	1	1	1	1	1	1	1	1	1	1	1	1	1	1	1	1	1	1	1	1	1	1	-1	1	1	1	1	1	1
Line_1574	EYT 15-16	3.52	80	70	0.609025923	0.573517696	0.446334241	NA	NA	NA	NA	3.64	57	65	NA	NA	NA	0.478199775	0.458509845	1	1	1	1	1	1	1	1	1	1	1	1	1	1	1	1	1	1	1	1	1	1	1	1	1	1	1	1	1	1
Line_1575	EYT 15-16	3.48	82	70	0.622831713	0.575311928	0.446114951	NA	NA	NA	NA	3.53	58	75	NA	NA	NA	0.481348081	0.458642803	1	1	1	1	1	1	1	1	1	1	1	1	1	1	1	1	1	1	1	1	1	1	1	1	1	1	1	1	1	1
Line_1576	EYT 15-16	3.26	82	71	0.615933572	0.568372181	0.440784562	NA	NA	NA	NA	3.39	59	70	NA	NA	NA	0.46182207	0.441883882	0	-1	1	1	1	1	1	1	1	1	1	1	1	1	1	1	1	1	1	1	1	1	1	1	1	1	1	1	1	1
Line_1577	EYT 15-16	3.33	83	69	0.617358115	0.57707944	0.442231838	NA	NA	NA	NA	3.32	59	70	NA	NA	NA	0.467237953	0.444153104	1	1	1	1	1	1	1	1	1	1	1	1	1	1	1	1	1	1	1	1	1	1	1	1	1	1	1	1	1	1
Line_1578	EYT 15-16	3.2	83	68	0.605244296	0.558983693	0.438676916	NA	NA	NA	NA	3.25	59	65	NA	NA	NA	0.454004603	0.435402616	1	1	1	1	1	1	1	1	1	1	1	1	1	1	1	1	1	1	1	1	1	1	1	1	1	1	1	1	1	1
Line_1579	EYT 15-16	3.33	83	65	0.619438503	0.576950519	0.438112792	NA	NA	NA	NA	3.32	59	65	NA	NA	NA	0.453999944	0.429470378	0	1	1	1	1	1	1	1	1	1	1	1	1	1	1	1	1	1	1	1	1	1	1	1	1	1	1	1	1	1
Line_1580	EYT 15-16	3.62	80	80	0.630493829	0.580954466	0.44485819	NA	NA	NA	NA	3.2	59	65	NA	NA	NA	0.465067819	0.449585792	1	1	1	1	1	1	1	1	1	1	1	1	1	1	1	1	1	1	1	1	1	1	1	1	1	1	1	1	1	1
Line_1581	EYT 15-16	3.24	83	72	0.628490772	0.583151773	0.471508927	NA	NA	NA	NA	4.22	64	70	NA	NA	NA	NA	NA	1	1	1	1	1	1	1	0	-1	0	1	-1	1	1	1	1	1	1	1	1	1	1	1	0	1	1	1	1	1	1
Line_1582	EYT 15-16	3.3	85	69	0.635115894	0.598074303	0.490596365	NA	NA	NA	NA	3.51	63	70	NA	NA	NA	0.522790355	0.5067111	1	1	1	1	1	1	1	-1	-1	-1	1	-1	1	1	1	1	1	1	1	1	1	1	1	1	1	1	1	1	1	1
Line_1583	EYT 15-16	3.33	84	70	0.625153546	0.576151711	0.454091463	NA	NA	NA	NA	4.21	62	75	NA	NA	NA	0.508123505	0.492350383	1	1	1	1	1	1	1	1	1	1	1	1	1	1	-1	-1	-1	-1	1	1	-1	-1	-1	-1	1	1	-1	-1	-1	1
Line_1584	EYT 15-16	3.24	84	70	0.629883365	0.584176702	0.467374762	NA	NA	NA	NA	3.92	62	75	NA	NA	NA	0.520692311	0.505982945	1	1	1	1	1	1	1	1	1	1	1	1	1	1	-1	-1	-1	-1	1	1	-1	-1	-1	-1	1	1	-1	-1	-1	1
Line_1585	EYT 15-16	3.34	80	65	0.60446338	0.55818846	0.439087055	NA	NA	NA	NA	3.94	58	65	NA	NA	NA	0.48390099	0.471434618	1	1	1	1	1	1	1	-1	-1	0	1	-1	1	1	1	1	1	1	1	1	1	1	1	1	1	1	1	1	1	1
Line_1586	EYT 15-16	3.67	81	75	0.630976338	0.58666058	0.450463575	NA	NA	NA	NA	3.7	57	70	NA	NA	NA	0.492581911	0.475866303	1	1	1	1	1	1	1	-1	-1	-1	1	-1	1	-1	-1	-1	-1	-1	1	1	-1	-1	-1	-1	1	1	-1	-1	-1	1
Line_1587	EYT 15-16	3.03	82	68	0.619451462	0.583412766	0.457718597	NA	NA	NA	NA	3.32	58	65	NA	NA	NA	0.462724918	0.442634512	1	1	1	1	1	1	1	0	0	0	1	1	1	1	1	1	1	1	1	1	1	1	1	1	1	1	1	1	1	1
Line_1588	EYT 15-16	3.45	82	80	0.616917891	0.569969845	0.448799296	NA	NA	NA	NA	3.19	57	65	NA	NA	NA	0.455280949	0.441214781	1	1	1	1	1	1	1	1	1	1	1	1	1	1	1	1	1	1	1	1	1	1	1	1	1	1	1	1	1	1
Line_1589	EYT 15-16	3.39	84	65	0.629925111	0.581453359	0.472055819	NA	NA	NA	NA	3.4	59	60	NA	NA	NA	0.479593411	0.461679629	1	1	1	1	1	1	1	0	0	0	1	1	1	1	1	1	1	1	1	1	1	1	1	1	1	1	1	1	1	1
Line_1590	EYT 15-16	3.38	83	85	0.622229889	0.564003118	0.438818153	NA	NA	NA	NA	3.65	59	75	NA	NA	NA	0.487109692	0.468796993	1	1	1	1	1	1	1	-1	-1	-1	1	-1	1	1	1	1	1	1	1	1	1	1	1	-1	1	1	1	1	1	1
Line_1591	EYT 15-16	3.57	81	78	0.602250244	0.564727574	0.4524653	NA	NA	NA	NA	3.84	59	70	NA	NA	NA	0.475927444	0.453306215	1	1	1	1	1	1	1	1	1	1	1	1	1	1	1	1	1	1	1	1	1	1	1	1	1	1	1	1	1	1
Line_1592	EYT 15-16	3.25	82	80	0.579464139	0.550816703	0.445853761	NA	NA	NA	NA	3.52	60	65	NA	NA	NA	0.466410628	0.445351525	1	1	1	1	1	1	1	1	1	1	1	1	1	1	1	1	1	1	1	1	1	1	1	1	1	1	1	1	1	1
Line_1593	EYT 15-16	3.28	79	79	0.591416729	0.559633274	0.438749775	NA	NA	NA	NA	3.71	55	70	NA	NA	NA	0.481264649	0.461050823	1	1	1	1	1	1	1	1	1	1	1	1	1	1	1	1	1	1	1	1	1	1	1	1	1	1	1	1	1	1
Line_1594	EYT 15-16	3.52	83	80	0.61358145	0.583304006	0.487558876	NA	NA	NA	NA	3.52	60	65	NA	NA	NA	0.481734115	0.467361114	1	1	1	1	1	1	1	1	1	1	1	1	1	1	0	0	1	1	1	1	0	1	0	1	1	1	0	1	0	1
Line_1595	EYT 15-16	3.05	85	80	0.603203724	0.574210165	0.466489857	NA	NA	NA	NA	3.37	58	80	NA	NA	NA	0.477721822	0.452863478	1	1	1	1	1	1	1	1	1	1	1	1	1	1	1	1	1	1	1	1	1	1	1	1	1	1	1	1	1	1
Line_1596	EYT 15-16	3.25	85	70	0.614047437	0.575789766	0.468896565	NA	NA	NA	NA	3.74	60	70	NA	NA	NA	0.490439977	0.470390815	1	-1	-1	-1	-1	-1	-1	1	1	1	-1	1	-1	NA	-1	-1	-1	-1	1	-1	-1	-1	-1	-1	-1	-1	-1	1	-1	1
Line_1597	EYT 15-16	3.35	82	75	0.621043538	0.574912374	0.472832749	NA	NA	NA	NA	4.36	59	73	NA	NA	NA	0.485718402	0.477227802	1	1	1	1	1	1	1	1	1	1	1	1	1	1	1	1	1	1	1	0	1	1	1	1	1	1	1	1	1	1
Line_1598	EYT 15-16	3.12	84	72	0.592474005	0.555251222	0.4570796	NA	NA	NA	NA	3.46	60	65	NA	NA	NA	0.466376278	0.446834538	1	1	1	1	1	1	1	-1	-1	-1	1	-1	1	1	1	1	1	1	1	1	1	1	1	1	1	1	1	1	1	1
Line_1599	EYT 15-16	3.19	82	80	0.599823124	0.551333956	0.456629026	NA	NA	NA	NA	3.59	59	70	NA	NA	NA	0.467409931	0.451694088	-1	-1	1	1	1	1	1	-1	-1	-1	1	-1	1	-1	-1	-1	1	-1	-1	1	-1	-1	-1	-1	1	-1	-1	1	-1	-1
Line_1600	EYT 15-16	3.76	80	75	0.593848941	0.558566529	0.437177863	NA	NA	NA	NA	3.61	59	70	NA	NA	NA	0.471663145	0.451986099	1	1	1	1	1	1	1	-1	-1	-1	1	-1	1	1	1	1	1	1	1	1	1	1	1	1	1	1	1	1	1	1
Line_1601	EYT 15-16	3.43	81	84	0.597370999	0.558866256	0.443140523	NA	NA	NA	NA	3.65	59	65	NA	NA	NA	0.480608717	0.458936567	1	1	1	1	1	1	1	0	0	0	1	1	1	1	1	1	1	1	1	1	1	1	1	1	1	1	1	1	1	1
Line_1602	EYT 15-16	3.08	81	79	0.592668785	0.556920577	0.43856849	NA	NA	NA	NA	3.25	58	70	NA	NA	NA	0.463807712	0.447351874	1	1	1	1	1	1	1	1	1	1	1	1	1	1	1	1	1	1	1	1	1	1	1	1	1	1	1	1	1	1
Line_1603	EYT 15-16	2.88	83	79	0.573628528	0.534857906	0.420389434	NA	NA	NA	NA	4.06	58	80	NA	NA	NA	0.462398714	0.451252271	1	1	1	1	1	1	1	1	1	1	1	1	1	1	1	1	1	1	1	1	1	1	1	1	1	1	1	1	1	1
Line_1604	EYT 15-16	3.23	82	80	0.602984323	0.56645243	0.440340967	NA	NA	NA	NA	3.79	59	70	NA	NA	NA	0.474063356	0.46190597	1	-1	1	1	1	1	1	1	1	1	1	1	1	1	1	1	1	1	1	1	1	1	1	0	1	1	1	1	1	1
Line_1605	EYT 15-16	2.98	81	80	0.609466562	0.559969167	0.433160799	NA	NA	NA	NA	3.52	56	75	NA	NA	NA	0.445612555	0.429338735	1	1	1	1	1	1	1	1	1	1	1	1	1	1	-1	-1	-1	-1	1	1	-1	-1	-1	-1	1	1	-1	-1	-1	1
Line_1606	EYT 15-16	3.13	83	81	0.59508612	0.554556681	0.434075065	NA	NA	NA	NA	3.52	57	70	NA	NA	NA	0.449782759	0.430278114	1	1	1	1	1	1	1	1	1	1	1	1	1	1	-1	-1	-1	-1	1	1	-1	-1	-1	-1	1	1	-1	-1	-1	1
Line_1607	EYT 15-16	2.86	83	72	0.607066737	0.561887978	0.432540162	NA	NA	NA	NA	4.57	58	75	NA	NA	NA	0.475769793	0.466546792	1	1	1	1	1	1	1	1	1	1	1	1	1	1	1	1	1	1	1	1	1	1	1	1	1	1	1	1	1	1
Line_1608	EYT 15-16	3.25	79	77	0.603751183	0.55674181	0.416203797	NA	NA	NA	NA	3.8	58	75	NA	NA	NA	0.466944239	0.449963097	1	1	1	1	1	1	1	1	1	1	1	1	1	1	1	1	1	1	1	1	1	1	1	1	1	1	1	1	1	1
Line_1609	EYT 15-16	3.16	81	85	0.61237162	0.568207656	0.446292919	NA	NA	NA	NA	3.52	60	75	NA	NA	NA	0.474433628	0.455366909	1	1	1	1	1	1	1	1	1	1	1	1	1	1	1	1	1	1	1	1	1	1	1	0	1	1	1	1	1	1
Line_1610	EYT 15-16	2.96	84	79	0.620949074	0.571182583	0.466871024	NA	NA	NA	NA	3.02	59	70	NA	NA	NA	0.449376033	0.437936526	1	1	1	1	1	1	1	1	1	1	1	1	1	1	1	1	1	1	1	1	1	1	1	1	1	1	1	1	1	1
Line_1611	EYT 15-16	2.91	85	75	0.618160171	0.585044328	0.476577682	NA	NA	NA	NA	3.46	59	70	NA	NA	NA	0.462714018	0.445951664	1	-1	-1	-1	-1	-1	-1	1	1	1	-1	1	-1	NA	-1	-1	-1	-1	1	-1	-1	-1	-1	-1	-1	-1	-1	1	-1	1
Line_1612	EYT 15-16	2.64	85	76	0.614649035	0.56775603	0.461413551	NA	NA	NA	NA	3.19	62	65	NA	NA	NA	0.480472646	0.458959852	1	1	1	1	1	1	1	-1	-1	-1	1	-1	1	-1	-1	-1	-1	-1	1	1	-1	-1	-1	-1	1	1	-1	1	1	1
Line_1613	EYT 15-16	3.09	80	84	0.593128119	0.545902506	0.435204084	NA	NA	NA	NA	3.6	59	70	NA	NA	NA	0.47618451	0.45053402	1	1	1	1	1	1	1	-1	-1	-1	1	-1	1	-1	-1	-1	-1	-1	1	1	-1	-1	-1	-1	1	1	-1	1	1	1
Line_1614	EYT 15-16	2.79	83	83	0.600519522	0.560145738	0.443483567	NA	NA	NA	NA	3.41	59	70	NA	NA	NA	0.460668009	0.448654275	1	1	1	1	1	1	1	1	1	1	1	1	1	1	-1	-1	-1	-1	1	1	-1	-1	-1	-1	1	1	-1	1	1	1
Line_1615	EYT 15-16	3.22	81	80	0.602488402	0.551545566	0.436297051	NA	NA	NA	NA	3.73	59	70	NA	NA	NA	0.472170179	0.453522899	1	1	1	0	-1	0	0	1	1	1	0	1	-1	1	-1	-1	-1	-1	1	0	-1	-1	-1	-1	1	-1	-1	0	-1	0
Line_1616	EYT 15-16	2.98	83	83	0.590816742	0.551190177	0.438938405	NA	NA	NA	NA	3.38	59	70	NA	NA	NA	0.448605229	0.429669864	1	1	1	1	1	1	1	1	1	1	1	1	1	-1	-1	-1	-1	-1	1	1	-1	-1	-1	-1	1	1	-1	-1	0	1
Line_1617	EYT 15-16	2.75	84	85	0.599849591	0.547577245	0.438607244	NA	NA	NA	NA	3.44	59	65	NA	NA	NA	0.45447126	0.430165531	1	1	1	1	1	1	1	1	1	1	1	1	1	-1	-1	0	1	-1	1	1	-1	-1	-1	-1	1	1	-1	-1	-1	1
Line_1618	EYT 15-16	3.45	81	85	0.595925434	0.543311167	0.42612548	NA	NA	NA	NA	3.67	54	70	NA	NA	NA	0.48768924	0.441084125	1	-1	1	1	1	1	1	1	1	1	1	1	1	1	1	1	1	1	1	1	1	1	1	1	1	1	-1	1	1	1
Line_1619	EYT 15-16	3.29	82	77	0.594378003	0.553485426	0.428615536	NA	NA	NA	NA	3.84	57	75	NA	NA	NA	0.478115316	0.455124331	1	1	1	1	1	1	1	1	1	1	1	1	1	1	-1	-1	-1	-1	1	1	-1	-1	-1	-1	1	1	-1	-1	-1	1
Line_1620	EYT 15-16	3.45	82	80	0.621406033	0.580401308	0.453805497	NA	NA	NA	NA	3.93	57	70	NA	NA	NA	0.473660509	0.453190208	1	-1	1	1	1	1	1	1	1	1	1	1	1	1	1	1	1	1	1	1	1	1	1	1	1	1	1	1	1	1
Line_1621	EYT 15-16	3.68	80	85	0.600238642	0.55117882	0.427155621	NA	NA	NA	NA	3.11	57	65	NA	NA	NA	0.457590979	0.436993506	1	1	1	1	1	1	1	1	1	1	1	1	1	1	-1	-1	-1	-1	1	1	-1	1	-1	1	1	1	1	1	1	1
Line_1622	EYT 15-16	3.32	82	85	0.610134593	0.561341233	0.448189373	NA	NA	NA	NA	3.52	59	70	NA	NA	NA	0.465089381	0.44537426	1	1	1	0	1	1	1	1	1	1	1	1	1	1	-1	-1	-1	-1	1	1	-1	-1	-1	-1	1	1	-1	-1	-1	1
Line_1623	EYT 15-16	3.33	85	79	0.606893299	0.57353985	0.462680146	NA	NA	NA	NA	3.76	60	70	NA	NA	NA	0.495042555	0.461891032	1	1	1	1	1	1	1	1	1	1	1	1	1	1	0	0	1	1	1	1	-1	0	1	1	1	1	1	1	1	1
Line_1624	EYT 15-16	3.04	82	71	0.603948758	0.559404224	0.436373959	NA	NA	NA	NA	3.75	59	75	NA	NA	NA	0.47920351	0.45822262	1	1	1	1	1	1	1	-1	-1	-1	1	-1	1	-1	-1	-1	-1	-1	1	1	-1	-1	-1	-1	1	1	-1	1	1	1
Line_1625	EYT 15-16	3.4	81	79	0.614629667	0.562883408	0.421840702	NA	NA	NA	NA	3.37	59	60	NA	NA	NA	0.489846944	0.459073326	1	1	1	1	1	1	1	1	1	1	1	1	1	1	1	1	1	1	1	1	1	1	1	1	1	1	1	1	-1	-1
Line_1626	EYT 15-16	3.22	82	75	0.611305231	0.557015481	0.434619123	NA	NA	NA	NA	3.48	64	70	NA	NA	NA	0.483051339	0.473575548	1	1	1	1	1	1	1	1	1	1	1	1	1	1	1	1	1	1	1	1	1	1	1	1	1	1	1	1	-1	-1
Line_1627	EYT 15-16	3.02	82	73	0.623179439	0.566752827	0.450475224	NA	NA	NA	NA	3.12	60	68	NA	NA	NA	0.452942815	0.438779405	1	1	1	1	1	1	1	1	1	0	1	1	1	-1	0	1	1	0	1	1	1	1	-1	-1	1	1	1	1	0	1
Line_1628	EYT 15-16	3.39	80	76	0.611113784	0.567517197	0.432347302	NA	NA	NA	NA	3.82	59	70	NA	NA	NA	0.474529153	0.446466176	1	1	1	1	1	1	1	1	1	1	1	1	1	1	1	1	1	1	1	1	1	1	1	1	1	1	1	1	-1	-1
Line_1629	EYT 15-16	3.38	81	80	0.624168261	0.574987018	0.447506502	NA	NA	NA	NA	3.89	60	72	NA	NA	NA	0.488097013	0.474175389	1	1	1	1	1	1	1	1	1	1	1	1	1	1	1	1	1	1	1	1	1	1	1	1	1	1	1	1	-1	-1
Line_1630	EYT 15-16	3.43	83	74	0.618960141	0.573745858	0.461639891	NA	NA	NA	NA	2.98	59	64	NA	NA	NA	0.453841799	0.432837429	1	1	1	1	1	1	1	1	1	1	1	1	1	1	-1	-1	-1	-1	1	1	-1	-1	-1	-1	1	1	-1	-1	-1	1
Line_1631	EYT 15-16	3.23	83	71	0.598655225	0.555019466	0.440556014	NA	NA	NA	NA	3.24	59	64	NA	NA	NA	0.467582855	0.456428838	1	1	1	1	1	1	1	1	1	1	1	1	1	1	1	1	1	1	1	1	1	1	1	1	1	1	1	1	1	1
Line_1632	EYT 15-16	3.03	82	75	0.614784918	0.57408139	0.458184933	NA	NA	NA	NA	2.36	64	67	NA	NA	NA	0.485020843	0.478843686	1	-1	-1	-1	-1	-1	-1	1	1	1	-1	NA	-1	NA	NA	NA	-1	NA	1	-1	NA	NA	NA	NA	-1	-1	NA	1	-1	1
Line_1633	EYT 15-16	NA	84	81	0.633124616	0.588982403	0.482325364	NA	NA	NA	NA	3.26	59	73	NA	NA	NA	0.480577134	0.460639325	1	1	1	1	1	1	1	1	1	1	1	1	1	1	1	1	1	1	1	1	1	1	1	1	1	1	1	1	1	1
Line_1634	EYT 15-16	3.51	83	85	0.627826794	0.591878652	0.475523985	NA	NA	NA	NA	3.87	58	73	NA	NA	NA	0.47590288	0.463057708	1	1	1	1	1	1	1	1	1	1	1	1	1	1	-1	-1	-1	-1	1	1	-1	-1	-1	-1	1	1	-1	-1	-1	1
Line_1635	EYT 15-16	3.29	82	77	0.625894358	0.588744635	0.474562321	NA	NA	NA	NA	3.68	59	68	NA	NA	NA	0.469067646	0.443780458	1	1	1	1	1	1	1	1	1	1	1	1	1	1	-1	-1	-1	-1	1	1	-1	-1	-1	-1	1	1	-1	1	1	1
Line_1636	EYT 15-16	3.18	82	80	0.626127576	0.578200718	0.471658957	NA	NA	NA	NA	3.98	59	77	NA	NA	NA	0.499370965	0.487622695	1	1	1	1	1	1	1	1	1	1	1	1	1	1	-1	-1	-1	-1	1	1	-1	-1	-1	-1	1	1	-1	-1	-1	1
Line_1637	EYT 15-16	3.11	82	80	0.623735341	0.568981089	0.459822552	NA	NA	NA	NA	3.42	58	70	NA	NA	NA	0.461431846	0.443191116	1	1	1	1	1	1	1	1	1	1	1	1	1	1	1	1	1	1	1	1	1	1	1	1	1	1	1	1	1	1
Line_1638	EYT 15-16	NA	85	85	0.643216	0.610275073	0.5	NA	NA	NA	NA	3.1	58	70	NA	NA	NA	0.484160747	0.471262275	1	1	1	1	1	1	1	1	1	1	1	1	1	1	-1	-1	1	-1	1	1	-1	-1	-1	-1	1	1	-1	-1	-1	1
Line_1639	EYT 15-16	NA	84	82	0.619290298	0.578196423	0.480214808	NA	NA	NA	NA	2.92	59	70	NA	NA	NA	0.482415539	0.474972092	1	1	1	1	1	1	1	1	1	1	1	1	1	1	0	0	-1	-1	1	1	-1	-1	0	-1	1	1	0	-1	-1	1
Line_1640	EYT 15-16	2.57	82	80	0.628895747	0.583591739	0.474861372	NA	NA	NA	NA	3.84	59	75	NA	NA	NA	0.48573767	0.469600761	1	NA	1	1	1	1	1	1	1	1	1	1	1	1	-1	-1	-1	-1	1	1	-1	-1	-1	-1	1	1	-1	-1	-1	1
Line_1641	EYT 15-16	2.38	85	86	0.646386159	0.605556288	0.494286556	NA	NA	NA	NA	4.04	60	74	NA	NA	NA	0.492277789	0.487018012	1	1	1	1	1	1	1	1	1	1	1	1	1	1	-1	-1	1	-1	1	1	-1	-1	-1	-1	1	1	-1	-1	-1	1
Line_1642	EYT 15-16	2.89	85	80	0.637055731	0.592307016	0.49455377	NA	NA	NA	NA	3.59	59	72	NA	NA	NA	0.477740215	0.468911772	1	1	1	1	1	1	1	1	1	1	1	1	1	1	-1	-1	-1	-1	1	1	-1	-1	-1	-1	1	1	-1	-1	-1	1
Line_1643	EYT 15-16	2.21	84	85	0.634853958	0.59818504	0.4842636	NA	NA	NA	NA	3.12	58	73	NA	NA	NA	0.516341489	0.495558804	1	1	1	1	1	1	1	0	0	0	1	1	1	1	-1	0	1	-1	1	1	1	-1	1	1	1	1	0	0	0	1
Line_1644	EYT 15-16	2.78	84	75	0.596059059	0.561409901	0.45185242	NA	NA	NA	NA	3.44	58	75	NA	NA	NA	0.473356561	0.453729486	1	1	1	1	1	1	1	-1	-1	-1	1	-1	1	1	1	1	1	1	1	1	1	1	1	1	1	1	1	1	1	1
Line_1645	EYT 15-16	3.27	84	76	0.620031194	0.57848111	0.452023316	NA	NA	NA	NA	3.88	60	70	NA	NA	NA	0.473503073	0.455269672	1	-1	1	1	1	1	1	1	1	1	1	1	1	1	1	1	1	1	1	1	1	1	1	1	1	1	1	1	1	1
Line_1646	EYT 15-16	3.42	83	76	0.622050814	0.585329984	0.454424756	NA	NA	NA	NA	4.17	59	80	NA	NA	NA	0.494487848	0.47431118	1	1	1	1	1	1	1	1	1	1	1	1	1	1	-1	-1	-1	-1	1	1	-1	-1	-1	-1	1	1	-1	-1	-1	1
Line_1647	EYT 15-16	2.89	81	75	0.603003074	0.556137357	0.431604904	NA	NA	NA	NA	3.71	59	67	NA	NA	NA	0.47261922	0.44340827	1	1	1	1	1	1	1	-1	-1	-1	1	-1	1	1	1	1	1	1	1	1	1	1	1	1	1	1	1	1	1	1
Line_1648	EYT 15-16	3.41	84	74	0.621251616	0.570681821	0.456152525	NA	NA	NA	NA	3.44	59	70	NA	NA	NA	0.471626485	0.453462276	1	1	1	1	1	1	1	1	1	1	1	1	1	1	-1	-1	-1	-1	1	1	-1	-1	-1	-1	1	1	-1	1	1	1
Line_1649	EYT 15-16	3.28	84	68	0.638132592	0.585887706	0.476599335	NA	NA	NA	NA	3.52	59	67	NA	NA	NA	0.484412481	0.473278011	1	1	1	1	1	1	1	-1	-1	-1	1	-1	1	1	1	1	1	1	1	1	1	1	1	1	1	1	1	1	1	1
Line_1650	EYT 15-16	3.23	85	79	0.64066891	0.598873317	0.475356112	NA	NA	NA	NA	4.89	58	73	NA	NA	NA	0.531086047	0.520809692	1	1	1	1	1	1	1	-1	-1	-1	1	-1	1	-1	-1	-1	-1	-1	1	1	-1	-1	-1	-1	1	1	-1	-1	-1	1
Line_1651	EYT 15-16	3.3	85	71	0.613438874	0.559183896	0.445788943	NA	NA	NA	NA	4.5	61	74	NA	NA	NA	0.521177001	0.500674595	1	1	1	1	1	1	1	1	1	1	1	1	1	1	0	0	1	1	1	1	1	0	1	1	1	1	1	1	0	1
Line_1652	EYT 15-16	3.38	84	75	0.632813563	0.590924344	0.457799254	NA	NA	NA	NA	4.99	60	73	NA	NA	NA	NA	NA	1	1	1	1	1	1	1	1	1	1	1	1	1	1	1	1	1	1	1	1	1	1	1	1	1	1	1	1	1	1
Line_1653	EYT 15-16	3.37	81	77	0.602920048	0.559009516	0.432190554	NA	NA	NA	NA	3.97	59	75	NA	NA	NA	0.477312686	0.466514511	1	1	1	1	1	1	1	1	1	1	1	1	1	1	1	1	1	1	1	1	1	1	1	1	1	1	1	1	1	1
Line_1654	EYT 15-16	2.85	85	74	0.611401435	0.570217163	0.453042451	NA	NA	NA	NA	4.1	59	71	NA	NA	NA	0.495858105	0.488733529	1	1	1	1	1	1	1	1	1	1	1	1	1	1	-1	-1	-1	-1	1	1	-1	-1	-1	-1	1	1	-1	-1	-1	1
Line_1655	EYT 15-16	3.19	85	68	0.597855023	0.548928043	0.427641314	NA	NA	NA	NA	3.38	59	73	NA	NA	NA	0.463376396	0.450174366	1	1	1	1	1	1	1	1	1	1	1	1	1	1	1	1	1	1	1	1	1	1	1	1	1	1	1	1	1	1
Line_1656	EYT 15-16	3.6	79	75	0.59623803	0.562613165	0.430148462	NA	NA	NA	NA	2.98	59	66	NA	NA	NA	0.448146639	0.436021728	1	1	1	1	1	1	1	1	1	1	1	1	1	1	-1	-1	-1	-1	1	1	-1	-1	-1	-1	1	1	-1	-1	-1	1
Line_1657	EYT 15-16	3.35	85	82	0.613392865	0.575017815	0.456103889	NA	NA	NA	NA	3.17	62	67	NA	NA	NA	0.466140349	0.453651945	1	0	0	0	1	0	1	1	1	1	0	1	1	1	1	1	1	1	1	0	1	1	1	1	1	1	1	1	0	1
Line_1658	EYT 15-16	3.39	84	76	0.598159637	0.558789526	0.442319895	NA	NA	NA	NA	4.28	62	69	NA	NA	NA	0.515236022	0.506543264	1	1	1	1	1	1	1	1	1	1	1	1	1	1	1	1	1	1	1	1	1	1	1	1	1	1	1	1	1	1
Line_1659	EYT 15-16	3.61	85	80	0.615227821	0.574671746	0.456609129	NA	NA	NA	NA	3.76	62	72	NA	NA	NA	0.485902199	0.472653438	1	1	1	1	1	1	1	1	1	1	1	1	1	1	1	1	1	1	1	1	1	1	1	1	1	1	1	1	1	1
Line_1660	EYT 15-16	3.02	85	71	0.630846667	0.588477185	0.456470906	NA	NA	NA	NA	3.38	62	60	NA	NA	NA	0.492191612	0.480315095	1	1	1	1	1	1	1	1	1	1	1	1	1	1	-1	-1	-1	-1	1	1	-1	-1	-1	-1	1	1	-1	-1	-1	1
Line_1661	EYT 15-16	3.51	82	75	0.642471306	0.589716507	0.468244346	NA	NA	NA	NA	3.54	58	69	NA	NA	NA	0.484735158	0.472348615	1	1	1	1	1	1	1	1	1	1	1	1	1	1	1	1	1	1	1	1	1	1	1	0	1	1	1	1	1	1
Line_1662	EYT 15-16	3.09	85	64	0.619935726	0.580116942	0.445628899	NA	NA	NA	NA	4.11	59	78	NA	NA	NA	0.489161799	0.488189744	1	1	1	1	1	1	1	1	1	1	1	1	1	1	-1	-1	-1	-1	1	1	-1	-1	-1	-1	1	1	-1	-1	-1	1
Line_1663	EYT 15-16	3.57	82	72	0.590687428	0.560559899	0.458676319	NA	NA	NA	NA	4.09	60	69	NA	NA	NA	0.487194398	0.474969137	1	1	1	1	1	1	1	1	1	1	1	1	1	1	-1	-1	-1	-1	1	1	-1	-1	-1	-1	1	1	-1	-1	-1	1
Line_1664	EYT 15-16	3.15	80	71	0.598044872	0.560042862	0.434417684	NA	NA	NA	NA	2.51	58	68	NA	NA	NA	0.429220544	0.413413416	1	1	1	1	1	1	1	1	1	1	1	1	1	1	-1	-1	-1	-1	1	1	-1	-1	-1	-1	1	1	-1	-1	-1	1
Line_1665	EYT 15-16	3.45	82	74	0.623379337	0.583725469	0.467078992	NA	NA	NA	NA	3.08	58	64	NA	NA	NA	0.449308912	0.422646793	1	-1	-1	-1	-1	-1	-1	1	1	1	-1	1	-1	1	1	1	-1	1	1	-1	-1	1	1	1	1	-1	1	1	-1	-1
Line_1666	EYT 15-16	3.88	80	77	0.614368532	0.565740059	0.433107855	NA	NA	NA	NA	3.87	60	71	NA	NA	NA	0.463317957	0.444806709	1	1	1	1	1	1	1	1	1	1	1	1	1	1	1	1	1	1	1	1	1	1	1	1	1	1	1	1	1	1
Line_1667	EYT 15-16	3.44	80	80	0.608727809	0.565170788	0.442208119	NA	NA	NA	NA	3.79	59	75	NA	NA	NA	0.477355187	0.468128989	-1	-1	1	1	1	1	1	1	-1	-1	1	-1	1	-1	-1	-1	1	-1	-1	1	-1	1	-1	-1	1	-1	-1	1	-1	1
Line_1668	EYT 15-16	3.42	81	73	0.595744751	0.550734398	0.440294039	NA	NA	NA	NA	4.61	60	73	NA	NA	NA	0.504312757	0.489911413	-1	1	1	1	1	1	1	-1	-1	-1	1	1	1	-1	-1	-1	-1	-1	-1	1	-1	1	-1	-1	1	-1	-1	1	-1	-1
Line_1669	EYT 15-16	3.37	81	75	0.580169475	0.541801361	0.418549045	NA	NA	NA	NA	3.25	58	68	NA	NA	NA	0.458461922	0.440008794	1	1	1	1	1	1	1	1	1	1	1	1	1	1	1	1	1	1	1	1	1	1	1	1	1	1	1	1	1	1
Line_1670	EYT 15-16	3.31	82	76	0.593803023	0.563139847	0.451792337	NA	NA	NA	NA	3.26	60	68	NA	NA	NA	0.481894681	0.465765463	1	1	1	1	1	1	1	1	1	1	1	1	1	1	1	1	1	1	1	1	1	1	1	1	1	1	1	1	1	1
Line_1671	EYT 15-16	3.23	84	70	0.59962166	0.55894038	0.45035478	NA	NA	NA	NA	2.94	60	60	NA	NA	NA	0.460319241	0.453312924	1	1	1	1	1	1	1	1	1	1	1	1	1	1	1	1	1	1	1	1	1	1	1	1	1	1	1	1	1	1
Line_1672	EYT 15-16	2.89	85	71	0.620734452	0.582428612	0.480331848	NA	NA	NA	NA	4.09	60	69	NA	NA	NA	0.493270533	0.47592079	1	1	1	1	1	1	1	1	1	1	1	1	1	1	1	1	1	1	1	1	1	1	1	1	1	1	1	1	1	1
Line_1673	EYT 15-16	3.46	85	75	0.610800727	0.57925081	0.480642204	NA	NA	NA	NA	4.05	59	67	NA	NA	NA	0.501945706	0.480492	1	-1	-1	-1	-1	-1	-1	1	1	-1	-1	1	-1	1	1	1	-1	NA	1	-1	1	1	NA	NA	-1	-1	1	1	-1	1
Line_1674	EYT 15-16	3.41	79	80	0.585254298	0.537152479	0.422985889	NA	NA	NA	NA	4.01	57	70	NA	NA	NA	0.48417275	0.462196515	1	1	1	1	1	1	1	1	1	1	1	1	1	1	-1	-1	-1	-1	1	1	-1	-1	-1	-1	1	1	-1	-1	-1	1
Line_1675	EYT 15-16	3.71	80	77	0.610690983	0.565865366	0.448275117	NA	NA	NA	NA	3.97	58	70	NA	NA	NA	0.484047785	0.461720069	1	1	1	1	1	1	1	-1	-1	-1	1	-1	1	-1	-1	-1	-1	-1	1	1	-1	-1	-1	-1	1	1	-1	1	1	1
Line_1676	EYT 15-16	3.2	83	74	0.585631462	0.555613556	0.446541306	NA	NA	NA	NA	3.2	59	59	NA	NA	NA	0.479257268	0.457148572	1	1	1	1	1	1	1	1	1	1	1	1	1	1	-1	-1	-1	-1	1	1	-1	-1	-1	-1	1	1	-1	-1	-1	1
Line_1677	EYT 15-16	3.53	80	73	0.597752244	0.551148177	0.435002653	NA	NA	NA	NA	3.12	58	65	NA	NA	NA	0.458942901	0.433503284	1	1	1	1	1	1	1	1	1	1	1	1	1	1	-1	-1	-1	-1	1	1	-1	-1	-1	-1	1	1	-1	-1	-1	1
Line_1678	EYT 15-16	2.71	84	71	0.605355732	0.571374733	0.465674165	NA	NA	NA	NA	3.82	62	67	NA	NA	NA	0.489127838	0.472451939	1	1	1	1	1	1	1	1	1	1	1	1	1	1	-1	-1	-1	-1	1	1	-1	-1	-1	-1	1	1	-1	-1	-1	1
Line_1679	EYT 15-16	3.36	85	76	0.590213788	0.560530955	0.446437723	NA	NA	NA	NA	3.72	59	72	NA	NA	NA	0.471546522	0.455239832	1	1	1	1	1	1	1	1	1	1	1	1	1	1	1	0	1	1	1	1	1	0	0	-1	1	1	1	1	1	1
Line_1680	EYT 15-16	2.76	85	77	0.599010888	0.566160677	0.452582383	NA	NA	NA	NA	3.35	60	65	NA	NA	NA	0.470869095	0.450749622	1	1	1	1	1	1	1	1	1	1	1	1	1	1	1	1	1	0	1	1	1	1	1	1	1	1	1	1	1	1
Line_1681	EYT 15-16	3.28	85	74	0.573657603	0.536214339	0.422693861	NA	NA	NA	NA	4.19	54	79	NA	NA	NA	0.479430589	0.46135719	1	1	1	1	1	1	1	1	1	1	1	1	1	1	1	1	1	1	1	1	1	1	1	1	1	1	1	1	1	1
Line_1682	EYT 15-16	3.68	79	77	0.587504628	0.548420776	0.433246759	NA	NA	NA	NA	3.66	59	65	NA	NA	NA	0.476461666	0.455304968	1	1	1	1	1	1	1	1	1	1	1	1	1	1	-1	-1	-1	-1	1	1	-1	-1	-1	-1	1	1	-1	-1	-1	1
Line_1683	EYT 15-16	3.11	83	70	0.594289266	0.552229985	0.442403078	NA	NA	NA	NA	3.27	59	63	NA	NA	NA	0.464864512	0.447715316	1	1	1	1	1	1	1	1	1	1	1	1	1	1	1	-1	-1	-1	1	1	-1	-1	-1	-1	1	1	-1	-1	-1	1
Line_1684	EYT 15-16	3.63	80	79	0.563130018	0.520045587	0.415387637	NA	NA	NA	NA	3.63	58	65	NA	NA	NA	0.472163378	0.45039309	1	-1	-1	-1	-1	-1	-1	1	1	1	-1	1	-1	NA	NA	NA	-1	NA	1	-1	NA	NA	NA	NA	-1	-1	NA	-1	-1	1
Line_1685	EYT 15-16	3.26	83	75	0.600551717	0.562721301	0.446465466	NA	NA	NA	NA	3.3	60	61	NA	NA	NA	0.476275886	0.467402361	1	1	1	1	1	1	1	0	-1	-1	1	0	1	-1	0	0	-1	-1	1	1	-1	-1	-1	-1	1	1	-1	1	1	1
Line_1686	EYT 15-16	3.49	81	80	0.596967782	0.554916355	0.436779469	NA	NA	NA	NA	2.99	57	68	NA	NA	NA	0.442540957	0.4249769	1	1	1	1	1	1	1	1	1	1	1	1	1	1	-1	-1	-1	-1	1	1	-1	-1	-1	-1	1	1	-1	-1	-1	1
Line_1687	EYT 15-16	3.07	85	66	0.604883593	0.559679017	0.455775976	NA	NA	NA	NA	3.21	62	62	NA	NA	NA	0.471366368	0.453462771	1	1	1	1	1	1	1	1	1	1	1	1	1	1	-1	-1	-1	-1	1	1	-1	-1	-1	-1	1	1	-1	1	1	1
Line_1688	EYT 15-16	3.03	85	65	0.601832606	0.552252271	0.452421236	NA	NA	NA	NA	3.51	60	75	NA	NA	NA	0.481172585	0.45967891	1	1	1	1	1	1	1	1	1	1	1	1	1	1	0	0	1	1	1	1	1	1	1	0	1	1	1	1	1	1
Line_1689	EYT 15-16	3.2	83	80	0.583764391	0.539651691	0.423233505	NA	NA	NA	NA	3.35	59	69	NA	NA	NA	0.454032573	0.437160583	1	1	1	1	1	1	1	1	1	1	1	1	1	1	1	1	1	1	1	1	1	1	1	1	1	1	1	1	1	1
Line_1690	EYT 15-16	3.22	83	78	0.592474945	0.565713722	0.454788509	NA	NA	NA	NA	4.06	59	70	NA	NA	NA	0.473212416	0.457827309	1	1	1	1	1	1	1	-1	-1	-1	1	-1	1	-1	-1	-1	-1	-1	1	1	-1	-1	-1	-1	1	-1	-1	-1	-1	1
Line_1691	EYT 15-16	3.04	82	75	0.592005927	0.542906651	0.431069264	NA	NA	NA	NA	3.98	59	66	NA	NA	NA	0.484312188	0.473777356	1	1	1	1	1	1	1	-1	-1	-1	1	-1	1	-1	-1	-1	-1	-1	1	1	-1	-1	-1	-1	1	-1	-1	-1	-1	1
Line_1692	EYT 15-16	3.64	85	78	0.624715146	0.569746818	0.456638449	NA	NA	NA	NA	4.22	61	62	NA	NA	NA	0.493863053	0.469343596	1	1	1	1	1	1	1	1	1	1	1	1	1	-1	-1	-1	-1	-1	1	1	-1	-1	-1	-1	1	-1	-1	-1	-1	1
Line_1693	EYT 15-16	3.49	85	77	0.605142646	0.552307396	0.444298276	NA	NA	NA	NA	4.24	61	63	NA	NA	NA	0.492474356	0.473193561	1	1	1	1	1	1	1	1	1	1	1	1	1	-1	-1	-1	-1	-1	1	1	-1	-1	-1	-1	1	1	-1	-1	-1	1
Line_1694	EYT 15-16	3.06	85	80	0.608766223	0.566460241	0.451428406	NA	NA	NA	NA	3.99	63	67	NA	NA	NA	0.519583364	0.493765256	1	1	1	1	1	1	1	1	1	1	1	1	1	1	1	1	1	1	1	1	1	1	1	1	1	1	1	1	1	1
Line_1695	EYT 15-16	2.98	84	77	0.60531884	0.567990658	0.457416273	NA	NA	NA	NA	4.25	64	69	NA	NA	NA	0.518672906	0.502958965	1	1	1	1	1	1	1	-1	-1	-1	1	-1	1	1	1	1	1	1	1	1	1	1	1	1	1	1	1	1	1	1
Line_1696	EYT 15-16	3.05	83	77	0.603933743	0.562858167	0.456217777	NA	NA	NA	NA	3.82	61	69	NA	NA	NA	0.491347038	0.479560608	1	1	1	1	1	1	1	1	1	1	1	1	1	1	1	1	1	1	1	1	1	1	1	1	1	1	1	1	1	1
Line_1697	EYT 15-16	3.08	82	74	0.607774903	0.559307588	0.448019624	NA	NA	NA	NA	4.12	59	66	NA	NA	NA	0.488081156	0.471619787	1	1	1	1	1	1	1	1	1	1	1	1	1	1	-1	-1	-1	-1	1	1	-1	-1	-1	-1	1	1	-1	-1	-1	1
Line_1698	EYT 15-16	3.46	82	77	0.604525289	0.565141147	0.438101764	NA	NA	NA	NA	4.12	59	71	NA	NA	NA	0.48713071	0.474293868	1	1	1	1	1	1	1	1	1	1	1	1	1	1	1	1	1	1	1	1	1	1	1	1	1	1	1	1	1	1
Line_1699	EYT 15-16	3.37	80	85	0.602766858	0.560287369	0.437076659	NA	NA	NA	NA	3.56	56	70	NA	NA	NA	0.458224143	0.451572492	1	1	1	1	1	1	1	1	1	1	1	1	1	1	1	1	1	1	1	1	1	1	1	1	1	1	1	1	1	1
Line_1700	EYT 15-16	3.01	83	77	0.578602646	0.544256733	0.435975392	NA	NA	NA	NA	3.46	59	63	NA	NA	NA	0.459077039	0.452611736	1	1	1	1	1	1	1	1	1	1	1	1	1	1	1	1	1	1	1	1	1	1	1	1	1	1	1	1	1	1
Line_1701	EYT 15-16	3.11	84	76	0.594728071	0.553236084	0.440386169	NA	NA	NA	NA	3.03	59	62	NA	NA	NA	0.452890144	0.432107824	1	1	1	1	1	1	1	1	1	1	1	1	1	1	-1	-1	-1	-1	1	1	-1	-1	-1	-1	1	1	-1	-1	-1	1
Line_1702	EYT 15-16	3.37	82	79	0.604730375	0.557969065	0.439601517	NA	NA	NA	NA	4.13	59	70	NA	NA	NA	0.477407676	0.460711139	1	1	1	1	1	1	1	-1	-1	-1	1	1	1	-1	-1	-1	-1	-1	1	1	-1	-1	-1	-1	1	1	-1	-1	-1	1
Line_1703	EYT 15-16	3.78	79	73	0.613481066	0.561938753	0.421801685	NA	NA	NA	NA	3.66	58	70	NA	NA	NA	0.463234953	0.440410448	1	1	1	1	1	1	1	1	1	1	1	1	1	1	1	1	1	1	1	1	1	1	1	1	1	1	1	1	1	1
Line_1704	EYT 15-16	3.22	81	77	0.603692892	0.552901866	0.446032885	NA	NA	NA	NA	3.82	59	70	NA	NA	NA	0.466329172	0.450685888	1	1	1	1	1	1	1	-1	-1	-1	1	-1	1	-1	-1	-1	-1	-1	1	1	-1	-1	-1	-1	1	-1	-1	-1	-1	1
Line_1705	EYT 15-16	3.13	80	76	0.602581925	0.554465431	0.429217798	NA	NA	NA	NA	3.22	59	68	NA	NA	NA	0.441735001	0.422846526	1	1	1	1	1	1	1	-1	-1	-1	1	-1	1	-1	-1	-1	-1	-1	1	1	-1	-1	-1	-1	1	1	-1	1	1	1
Line_1706	EYT 15-16	3.2	80	78	0.614632743	0.562638839	0.442973851	NA	NA	NA	NA	3.2	59	72	NA	NA	NA	0.449465815	0.430932527	1	1	1	1	1	1	1	1	1	1	1	1	1	1	1	1	1	1	1	1	1	1	1	1	1	1	1	1	1	1
Line_1707	EYT 15-16	3.29	81	79	0.601163718	0.545636231	0.432357531	NA	NA	NA	NA	3.39	59	69	NA	NA	NA	0.455933827	0.429899192	1	1	1	1	1	1	1	1	1	1	1	1	1	1	1	1	1	1	1	1	1	1	1	1	1	1	1	1	1	1
Line_1708	EYT 15-16	3.04	83	76	0.609878259	0.563736192	0.438309816	NA	NA	NA	NA	2.74	59	63	NA	NA	NA	0.428929011	0.407720897	1	1	1	1	1	1	1	1	1	1	1	1	1	1	1	1	1	1	1	1	1	1	1	1	1	1	1	1	1	1
Line_1709	EYT 15-16	3.22	83	75	0.603932349	0.549031139	0.448042898	NA	NA	NA	NA	4.27	59	69	NA	NA	NA	0.502863648	0.475564138	1	1	1	1	1	1	1	1	1	1	1	1	1	1	1	1	1	1	1	1	1	1	1	1	1	1	1	1	1	1
Line_1710	EYT 15-16	2.84	84	77	0.599155763	0.562508847	0.464406552	NA	NA	NA	NA	3.6	64	70	NA	NA	NA	0.477322626	0.459160819	1	1	1	1	1	1	1	1	1	1	1	1	1	1	1	1	1	1	1	1	1	1	1	1	1	1	1	1	1	1
Line_1711	EYT 15-16	2.95	79	76	0.588107352	0.540499869	0.426496613	NA	NA	NA	NA	3.38	58	66	NA	NA	NA	0.455399819	0.429260583	1	1	1	1	1	1	1	1	1	1	1	1	1	1	1	1	1	1	1	1	1	1	1	1	1	1	1	1	1	1
Line_1712	EYT 15-16	3.09	81	73	0.582224067	0.541664461	0.418008642	NA	NA	NA	NA	3.18	59	64	NA	NA	NA	0.440490041	0.420523511	1	1	1	1	1	1	1	1	1	1	1	1	1	1	1	1	1	1	1	1	1	1	1	1	1	1	1	1	1	1
Line_1713	EYT 15-16	3.39	84	83	0.616248358	0.570322923	0.465430578	NA	NA	NA	NA	3.44	59	79	NA	NA	NA	0.461125975	0.447449216	1	1	1	1	1	1	1	1	1	1	1	1	1	1	1	1	1	1	1	1	1	1	1	1	1	1	1	1	1	1
Line_1714	EYT 15-16	2.89	85	87	0.601592958	0.561097482	0.457152709	NA	NA	NA	NA	3.17	60	75	NA	NA	NA	0.461872118	0.450582021	1	1	1	1	1	1	1	-1	-1	-1	1	-1	1	-1	-1	-1	-1	-1	1	1	-1	-1	-1	-1	1	-1	-1	-1	-1	1
Line_1715	EYT 15-16	3.17	81	78	0.585229485	0.553387501	0.429811656	NA	NA	NA	NA	3.06	58	74	NA	NA	NA	0.442789076	0.424319745	1	1	1	1	1	1	1	1	1	1	1	1	1	1	1	1	1	1	1	1	1	1	1	1	1	1	1	1	1	1
Line_1716	EYT 15-16	3.82	81	75	0.621730336	0.57217285	0.44786681	NA	NA	NA	NA	3.52	59	70	NA	NA	NA	0.469741559	0.445096379	1	1	1	1	1	1	1	1	1	1	1	1	1	1	1	1	1	1	1	1	1	1	1	1	1	1	1	1	1	1
Line_1717	EYT 15-16	3.82	80	76	0.609400591	0.558646688	0.432386785	NA	NA	NA	NA	3.42	56	75	NA	NA	NA	0.453428775	0.434657961	1	1	1	1	1	1	1	1	0	1	1	1	1	0	1	1	1	1	-1	1	0	1	1	1	1	1	1	1	0	1
Line_1718	EYT 15-16	3	85	77	0.613669754	0.561888816	0.443656374	NA	NA	NA	NA	3.88	63	74	NA	NA	NA	0.489987085	0.479462885	1	1	1	1	1	1	1	1	1	1	1	1	1	1	1	1	1	1	1	1	1	1	1	1	1	1	1	1	1	1
Line_1719	EYT 15-16	3.6	83	72	0.642185502	0.589087204	0.471603746	NA	NA	NA	NA	3.61	59	66	NA	NA	NA	0.461745053	0.448488648	1	1	1	1	1	1	1	1	0	1	1	1	1	-1	-1	-1	-1	-1	1	1	-1	-1	-1	-1	1	-1	-1	-1	-1	1
Line_1720	EYT 15-16	3	81	75	0.608305117	0.558521615	0.44230009	NA	NA	NA	NA	3.68	59	69	NA	NA	NA	0.457701358	0.43835526	1	1	1	1	1	1	1	1	1	1	1	1	1	1	1	1	1	1	1	1	1	1	1	1	1	1	1	1	1	1
Line_1721	EYT 15-16	3.5	83	80	0.628231137	0.5763254	0.457900351	NA	NA	NA	NA	3.9	57	74	NA	NA	NA	0.462703581	0.433316057	1	1	1	1	1	1	1	-1	-1	-1	1	-1	1	-1	-1	-1	-1	-1	1	1	-1	-1	-1	-1	1	-1	-1	-1	-1	1
Line_1722	EYT 15-16	3.38	83	70	0.614127452	0.576325908	0.458365614	NA	NA	NA	NA	4.03	58	73	NA	NA	NA	0.469373847	0.458683541	1	1	1	1	1	1	1	1	1	1	1	1	1	1	-1	-1	1	-1	1	1	-1	-1	-1	-1	1	1	-1	-1	-1	1
Line_1723	EYT 15-16	2.92	85	74	0.63112389	0.585793866	0.46459678	NA	NA	NA	NA	3.44	64	63	NA	NA	NA	0.49240486	0.470435598	1	1	1	1	1	1	1	-1	-1	-1	1	-1	1	1	1	1	1	1	1	1	1	1	1	1	1	1	1	1	1	1
Line_1724	EYT 15-16	3.5	85	74	0.632394013	0.59296452	0.483856468	NA	NA	NA	NA	3.99	59	73	NA	NA	NA	0.501954554	0.482515804	1	1	1	1	1	1	1	1	1	1	1	1	1	1	-1	-1	-1	-1	1	1	-1	-1	-1	-1	1	1	-1	-1	-1	1
Line_1725	EYT 15-16	3.47	83	77	0.61516138	0.573838398	0.444528458	NA	NA	NA	NA	3.81	58	79	NA	NA	NA	0.482381623	0.460400345	1	1	1	1	1	1	1	-1	-1	-1	1	-1	1	-1	-1	-1	-1	-1	1	1	-1	-1	-1	-1	1	1	-1	1	1	1
Line_1726	EYT 15-16	3.32	82	75	0.605458776	0.565964295	0.446283939	NA	NA	NA	NA	3.74	59	76	NA	NA	NA	0.47551149	0.456842835	1	1	1	1	1	1	1	1	1	1	1	1	1	1	1	1	1	1	1	1	1	1	1	1	1	1	1	1	1	1
Line_1727	EYT 15-16	3.11	80	74	0.616418755	0.573889485	0.445273647	NA	NA	NA	NA	3.77	59	68	NA	NA	NA	0.471478363	0.457338967	1	1	1	1	1	1	1	1	1	1	1	1	1	1	1	1	1	1	1	1	1	1	1	1	1	1	1	1	1	1
Line_1728	EYT 15-16	3.53	79	80	0.616971967	0.569200159	0.435267974	NA	NA	NA	NA	3.68	59	67	NA	NA	NA	0.479179512	0.447344719	1	1	1	1	1	1	1	1	1	1	1	1	1	1	1	1	1	1	1	1	1	1	1	1	1	1	1	1	1	1
Line_1729	EYT 15-16	3.5	81	74	0.613560126	0.575066225	0.439500895	NA	NA	NA	NA	3.29	55	70	NA	NA	NA	0.450365177	0.426203113	1	1	1	1	1	1	1	1	1	1	1	1	1	1	-1	-1	-1	0	1	1	-1	-1	-1	-1	1	1	-1	0	-1	1
Line_1730	EYT 15-16	3.55	80	83	0.609420498	0.568509971	0.432350502	NA	NA	NA	NA	3.79	58	71	NA	NA	NA	0.474698313	0.448592738	1	1	1	1	1	1	1	1	1	1	1	1	1	1	1	1	1	1	1	1	1	1	1	1	1	1	1	1	1	1
Line_1731	EYT 15-16	2.35	83	76	0.608581479	0.568848074	0.45544879	NA	NA	NA	NA	3.44	59	65	NA	NA	NA	0.455021322	0.437631868	1	1	1	1	1	1	1	1	1	1	1	1	1	1	1	1	1	1	1	1	1	1	1	1	1	1	1	1	1	1
Line_1732	EYT 15-16	3.65	81	67	0.61030142	0.564097541	0.431036536	NA	NA	NA	NA	3.52	56	62	NA	NA	NA	0.454934789	0.425678515	1	1	1	1	1	1	1	1	1	1	1	1	1	1	1	1	1	1	1	1	1	1	1	1	1	1	1	1	1	1
Line_1733	EYT 15-16	2.79	84	63	0.593099833	0.556199392	0.433884347	NA	NA	NA	NA	3.27	60	67	NA	NA	NA	0.471662351	0.453325118	1	1	1	1	1	1	1	1	1	1	1	1	1	1	1	1	1	1	1	1	1	1	1	1	1	1	1	1	1	1
Line_1734	EYT 15-16	3.01	82	79	0.619483028	0.566434589	0.453603032	NA	NA	NA	NA	3.83	60	70	NA	NA	NA	0.482897841	0.473281957	1	1	1	1	1	1	1	-1	-1	-1	1	-1	1	1	1	1	1	1	1	1	1	1	1	1	1	1	1	1	1	1
Line_1735	EYT 15-16	3.11	82	72	0.622557585	0.57575637	0.45462065	NA	NA	NA	NA	3.92	60	71	NA	NA	NA	0.492494974	0.481036901	1	1	1	1	1	1	1	-1	-1	-1	1	-1	1	1	1	1	1	1	1	1	1	1	1	1	1	1	1	1	1	1
Line_1736	EYT 15-16	2.98	84	70	0.61104944	0.579608664	0.462222001	NA	NA	NA	NA	3.66	60	78	NA	NA	NA	0.487567143	0.466462844	1	1	1	1	1	1	1	-1	-1	-1	1	-1	1	1	1	1	1	1	1	1	1	1	1	1	1	1	1	1	1	1
Line_1737	EYT 15-16	2.32	82	70	0.614631984	0.587664871	0.458320771	NA	NA	NA	NA	3.92	58	70	NA	NA	NA	0.50251072	0.462454045	1	1	1	1	1	1	1	-1	-1	-1	1	-1	1	1	1	1	1	1	1	1	1	1	1	1	1	1	1	1	1	1
Line_1738	EYT 15-16	3.51	83	68	0.615564537	0.584479877	0.458852641	NA	NA	NA	NA	4.22	59	68	NA	NA	NA	0.494615353	0.474467826	1	1	1	1	1	1	1	1	1	1	1	1	1	1	1	1	1	1	1	1	1	1	1	1	1	1	1	1	1	1
Line_1739	EYT 15-16	3.33	79	76	0.6238236	0.59126661	0.464009735	NA	NA	NA	NA	2.73	58	72	NA	NA	NA	0.465196307	0.438380467	1	1	1	1	1	1	1	1	1	1	1	1	1	1	1	1	1	1	1	1	1	1	1	1	1	1	1	1	1	1
Line_1740	EYT 15-16	3.34	84	80	0.636296095	0.586834114	0.474669757	NA	NA	NA	NA	3.6	59	80	NA	NA	NA	0.468993918	0.445037482	1	1	1	1	1	1	1	-1	-1	-1	1	-1	1	1	1	1	1	1	1	1	1	1	1	1	1	1	1	1	1	1
Line_1741	EYT 15-16	3.43	79	81	0.595202888	0.554447104	0.432541821	NA	NA	NA	NA	3.1	53	70	NA	NA	NA	0.446862565	0.427444588	-1	-1	1	1	1	1	1	1	1	1	1	1	1	1	-1	-1	-1	-1	1	1	-1	-1	-1	-1	1	1	-1	-1	-1	1
Line_1742	EYT 15-16	3.18	85	75	0.648457348	0.600765133	0.483474948	NA	NA	NA	NA	3.83	60	72	NA	NA	NA	0.496896794	0.471427362	1	1	1	1	1	1	1	-1	-1	0	1	-1	1	1	1	1	1	1	1	1	1	1	1	1	1	1	1	1	1	1
Line_1743	EYT 15-16	3.09	83	75	0.632049155	0.593446908	0.469597229	NA	NA	NA	NA	3.52	59	68	NA	NA	NA	0.49638651	0.470070675	1	1	1	1	1	1	1	1	1	1	1	1	1	1	-1	-1	-1	-1	1	1	-1	-1	-1	-1	1	1	-1	-1	-1	1
Line_1744	EYT 15-16	3.19	84	78	0.626470797	0.581581052	0.478177603	NA	NA	NA	NA	2.95	59	68	NA	NA	NA	0.491907545	0.46016047	1	1	1	1	1	1	1	1	1	1	1	1	1	1	-1	-1	-1	-1	1	1	-1	-1	-1	-1	1	1	-1	-1	-1	1
Line_1745	EYT 15-16	2.29	83	85	0.6318046	0.59951421	0.488515898	NA	NA	NA	NA	3.83	58	80	NA	NA	NA	0.502097958	0.472808366	1	1	1	1	1	1	1	1	1	1	1	1	1	1	1	1	1	1	1	1	1	1	1	1	1	1	1	1	1	1
Line_1746	EYT 15-16	3.06	82	81	0.607111585	0.568723667	0.462652	NA	NA	NA	NA	3.37	59	76	NA	NA	NA	0.478951555	0.44547752	1	1	1	1	1	1	1	1	1	1	1	1	1	1	0	0	1	0	1	1	0	-1	1	1	1	1	0	1	0	1
Line_1747	EYT 15-16	3.18	83	80	0.604957738	0.562663439	0.45286448	NA	NA	NA	NA	3.33	58	76	NA	NA	NA	0.444031245	0.429662506	1	1	1	1	1	1	1	-1	-1	-1	1	-1	1	-1	-1	-1	-1	-1	1	1	-1	-1	-1	-1	1	1	-1	-1	-1	1
Line_1748	EYT 15-16	3.43	83	77	0.583060594	0.54381197	0.440745216	NA	NA	NA	NA	3.07	58	72	NA	NA	NA	0.406434015	0.395198726	1	1	1	1	1	1	1	-1	-1	-1	1	-1	1	-1	-1	-1	-1	-1	1	1	-1	-1	-1	-1	1	1	-1	-1	-1	1
Line_1749	EYT 15-16	3.31	82	85	0.576233616	0.55580753	0.437417066	NA	NA	NA	NA	3.07	57	73	NA	NA	NA	NA	0.398771462	1	1	1	1	1	1	1	-1	-1	-1	1	-1	1	-1	-1	-1	-1	-1	1	1	-1	-1	-1	-1	1	1	-1	-1	0	1
Line_1750	EYT 15-16	3.18	85	70	0.612456538	0.574592654	0.453631032	NA	NA	NA	NA	4.37	60	69	NA	NA	NA	0.487858728	0.477761755	1	1	1	1	1	1	1	1	1	1	1	1	1	1	1	1	1	1	1	1	1	1	1	1	1	1	1	1	0	1
Line_1751	EYT 15-16	2.95	84	67	0.602872313	0.563856691	0.445521462	NA	NA	NA	NA	4.07	59	65	NA	NA	NA	0.458244337	0.442642051	1	1	1	1	1	1	1	1	1	1	1	1	1	1	1	1	1	1	1	1	1	1	1	1	1	1	1	1	1	1
Line_1752	EYT 15-16	3.27	82	74	0.58845129	0.553377909	0.440039548	NA	NA	NA	NA	2.8	59	69	NA	NA	NA	0.421970597	0.41191374	1	1	1	1	1	1	1	1	1	1	1	1	1	1	1	1	1	1	1	1	1	1	1	1	0	1	1	1	1	1
Line_1753	EYT 15-16	2.36	83	70	0.614636656	0.572221719	0.455288296	NA	NA	NA	NA	4.27	59	74	NA	NA	NA	0.484942187	0.47497504	1	1	1	1	1	1	1	1	1	1	1	1	1	1	-1	-1	-1	-1	1	1	-1	-1	-1	-1	1	1	-1	-1	-1	1
Line_1754	EYT 15-16	3.36	82	80	0.591990757	0.548583645	0.432595715	NA	NA	NA	NA	3.25	57	67	NA	NA	NA	0.455706553	0.436312207	1	1	1	1	1	1	1	1	1	1	1	1	1	1	-1	-1	1	-1	1	1	-1	-1	-1	-1	1	1	-1	-1	-1	1
Line_1755	EYT 15-16	3.22	80	79	0.5865848	0.550456112	0.428802822	NA	NA	NA	NA	3.58	58	63	NA	NA	NA	0.440211414	0.428380342	1	1	1	1	1	1	1	-1	-1	-1	1	-1	1	-1	-1	-1	-1	-1	1	1	-1	-1	-1	-1	1	-1	-1	-1	-1	1
Line_1756	EYT 15-16	3.56	81	83	0.610618864	0.573534551	0.448412532	NA	NA	NA	NA	3.16	58	70	NA	NA	NA	0.45101964	0.439678926	1	1	1	1	1	1	1	1	1	1	1	1	1	1	-1	-1	-1	-1	1	1	-1	-1	-1	-1	1	1	-1	-1	-1	1
Line_1757	EYT 15-16	3.36	85	80	0.614975835	0.571366522	0.454858029	NA	NA	NA	NA	3.95	59	75	NA	NA	NA	0.484506245	0.456889824	1	1	1	1	1	1	1	-1	-1	-1	1	-1	1	-1	-1	-1	-1	-1	1	1	-1	-1	-1	-1	1	1	1	-1	-1	1
Line_1758	EYT 15-16	3.4	80	80	0.593577191	0.543486618	0.417655291	NA	NA	NA	NA	3.8	51	69	NA	NA	NA	0.455750521	0.434625503	1	1	1	1	1	1	1	1	1	1	1	1	1	1	1	1	1	1	1	1	1	1	1	1	1	1	1	1	1	1
Line_1759	EYT 15-16	3.44	79	80	0.606896561	0.566858173	0.440112633	NA	NA	NA	NA	3.6	56	69	NA	NA	NA	0.476889609	0.46096012	0	1	1	1	1	1	1	1	1	1	1	1	1	1	1	1	1	1	1	1	1	1	1	1	1	1	1	1	1	1
Line_1760	EYT 15-16	3.67	79	80	0.60149632	0.555928216	0.43388148	NA	NA	NA	NA	3.86	50	67	NA	NA	NA	0.453701961	0.436375103	1	1	1	1	1	1	1	1	1	1	1	1	1	1	-1	-1	-1	-1	1	1	-1	-1	-1	-1	1	1	-1	-1	-1	1
Line_1761	EYT 15-16	3.3	82	75	0.614043948	0.571035172	0.447414009	NA	NA	NA	NA	3.3	56	67	NA	NA	NA	0.447279468	0.436427706	-1	1	1	1	1	1	1	1	1	1	1	1	1	1	-1	-1	1	-1	-1	1	-1	-1	-1	-1	1	1	1	-1	-1	1
Line_1762	EYT 15-16	3.49	85	70	0.637771785	0.593488102	0.476309155	NA	NA	NA	NA	3.73	59	65	NA	NA	NA	0.491581137	0.475038035	-1	-1	1	1	1	1	1	1	1	1	1	1	1	1	0	0	1	1	0	1	1	1	1	1	1	1	1	1	1	1
Line_1763	EYT 15-16	3.34	84	74	0.635594959	0.601811079	0.489035497	NA	NA	NA	NA	3.77	59	69	NA	NA	NA	0.487924961	0.476894172	-1	-1	1	1	1	1	1	1	1	1	1	1	1	1	-1	-1	1	-1	-1	1	-1	-1	-1	-1	1	1	1	-1	-1	1
Line_1764	EYT 15-16	3.51	85	75	0.619033107	0.576318235	0.460171599	NA	NA	NA	NA	4.01	59	75	NA	NA	NA	0.48509218	0.465931805	-1	-1	1	1	1	1	1	1	1	1	1	1	1	1	-1	-1	1	-1	-1	1	-1	-1	-1	-1	1	1	-1	-1	-1	1
Line_1765	EYT 15-16	3.51	83	75	0.623936999	0.577332836	0.463589571	NA	NA	NA	NA	3.7	59	78	NA	NA	NA	0.455413008	0.453437352	-1	-1	1	1	1	1	1	1	1	1	1	1	1	1	-1	-1	1	-1	-1	1	-1	-1	-1	-1	1	1	1	-1	-1	1
Line_1766	EYT 15-16	3.18	83	76	0.621897686	0.583673019	0.467100321	NA	NA	NA	NA	3.62	59	75	NA	NA	NA	0.47338091	0.461195965	-1	-1	1	1	1	1	1	1	1	1	1	1	1	1	-1	-1	1	-1	-1	1	-1	-1	-1	-1	1	1	1	-1	-1	1
Line_1767	EYT 15-16	3.46	85	84	0.634496423	0.593371172	0.484311421	NA	NA	NA	NA	3.64	59	76	NA	NA	NA	0.494767565	0.480440925	-1	-1	1	1	1	1	1	1	1	1	1	1	1	1	-1	-1	1	-1	1	1	-1	-1	-1	-1	1	1	1	-1	-1	1
Line_1768	EYT 15-16	3.73	84	82	0.628788632	0.580282084	0.46075453	NA	NA	NA	NA	3.47	58	80	NA	NA	NA	0.476226174	0.465027439	0	1	1	1	1	1	1	-1	-1	-1	1	-1	1	1	1	1	1	1	1	1	1	1	1	1	1	1	1	1	1	1
Line_1769	EYT 15-16	3.51	81	77	0.610972822	0.568693314	0.445647365	NA	NA	NA	NA	3.43	60	73	NA	NA	NA	0.460914652	0.45878642	1	1	1	1	1	1	1	1	1	1	1	1	1	1	-1	-1	-1	-1	1	1	-1	-1	-1	-1	1	1	-1	-1	-1	1
Line_1770	EYT 15-16	3.33	82	76	0.612499338	0.572933593	0.45180379	NA	NA	NA	NA	3.73	59	75	NA	NA	NA	0.495037804	0.470918708	-1	-1	1	1	1	1	1	1	1	1	1	1	1	1	1	1	1	1	1	1	1	1	1	1	1	1	1	1	1	1
Line_1771	EYT 15-16	2.95	81	73	0.606179953	0.561655771	0.445066235	NA	NA	NA	NA	3.93	59	80	NA	NA	NA	0.483310738	0.467266908	1	1	1	1	1	1	1	1	1	1	1	1	1	1	1	1	1	1	1	1	1	1	1	-1	1	1	1	1	1	1
Line_1772	EYT 15-16	2.93	83	78	0.606449391	0.567233659	0.451598251	NA	NA	NA	NA	3.5	58	76	NA	NA	NA	0.463795683	0.450315143	1	1	1	1	1	1	1	1	1	1	1	1	1	1	1	1	1	1	1	1	1	1	1	1	1	1	1	1	1	1
Line_1773	EYT 15-16	3.45	82	80	0.63033914	0.579736592	0.453815139	NA	NA	NA	NA	4.16	58	69	NA	NA	NA	0.490246441	0.472439789	1	1	1	1	1	1	1	1	1	1	1	1	1	1	1	1	1	1	1	1	1	1	1	1	1	1	1	1	1	1
Line_1774	EYT 15-16	3.24	82	70	0.614221211	0.566541775	0.449362245	NA	NA	NA	NA	3.71	60	67	NA	NA	NA	0.478217476	0.467022605	1	1	1	1	1	1	1	1	1	1	1	1	1	1	1	1	1	1	1	1	1	1	1	1	1	1	1	1	1	1
Line_1775	EYT 15-16	3.23	85	74	0.600528759	0.560122452	0.453604255	NA	NA	NA	NA	3.04	59	64	NA	NA	NA	0.442599892	0.429798171	1	1	1	1	1	1	1	1	1	1	1	1	1	1	1	1	1	1	1	1	1	1	1	1	1	1	1	1	1	1
Line_1776	EYT 15-16	3.25	85	75	0.610541147	0.569973883	0.461342774	NA	NA	NA	NA	3.6	59	72	NA	NA	NA	0.463428738	0.452476721	1	1	1	1	1	1	1	1	1	1	1	1	1	1	1	1	1	1	1	1	1	1	1	1	1	1	1	1	1	1
Line_1777	EYT 15-16	3.1	82	76	0.597729794	0.55660286	0.447393799	NA	NA	NA	NA	3.88	57	70	NA	NA	NA	0.465492462	0.443114492	-1	-1	1	1	1	1	1	1	1	1	1	1	1	1	0	1	1	1	1	1	1	1	1	1	1	1	1	1	1	1
Line_1778	EYT 15-16	3.29	83	79	0.597675653	0.555808169	0.451158473	NA	NA	NA	NA	4.36	59	76	NA	NA	NA	0.472548993	0.470863547	1	1	1	1	1	1	1	1	1	1	1	1	1	1	-1	-1	-1	-1	1	1	-1	-1	-1	-1	1	1	-1	-1	-1	1
Line_1779	EYT 15-16	3.5	80	80	0.60719111	0.561244396	0.43431277	NA	NA	NA	NA	3.35	52	67	NA	NA	NA	0.453574507	0.433839668	1	-1	1	1	1	1	1	1	1	1	1	1	1	1	-1	-1	1	-1	-1	1	-1	-1	-1	-1	1	1	1	-1	-1	1
Line_1780	EYT 15-16	2.93	85	75	0.598986362	0.562087893	0.451504994	NA	NA	NA	NA	3.59	59	66	NA	NA	NA	0.46043818	0.445090961	1	1	1	1	1	1	1	1	1	1	1	1	1	1	-1	-1	-1	-1	1	1	-1	-1	-1	-1	1	1	-1	-1	-1	1
Line_1781	EYT 15-16	3.44	82	70	0.619891827	0.571826213	0.449819539	NA	NA	NA	NA	3.06	59	72	NA	NA	NA	0.442697809	0.425910159	1	1	1	1	1	1	1	1	1	1	1	1	1	1	1	1	1	1	1	1	1	1	1	1	1	1	1	1	-1	-1
Line_1782	EYT 15-16	3.09	83	74	0.61715663	0.564132978	0.444398957	NA	NA	NA	NA	4.12	59	70	NA	NA	NA	0.477148795	0.465066937	1	1	1	1	1	1	1	1	1	1	1	1	1	1	1	1	1	1	1	1	1	1	1	1	1	1	1	1	1	1
Line_1783	EYT 15-16	3.34	85	66	0.607221177	0.563627365	0.454324684	NA	NA	NA	NA	3.35	59	75	NA	NA	NA	0.450789393	0.434506243	1	1	1	1	1	1	1	1	1	1	1	1	1	1	1	1	1	1	1	1	1	1	1	1	1	1	1	1	1	1
Line_1784	EYT 15-16	3.11	83	84	0.611154187	0.563498091	0.455380001	NA	NA	NA	NA	3.4	59	65	NA	NA	NA	0.46101201	0.443158395	1	1	1	1	1	1	1	1	1	1	1	1	1	1	1	1	1	1	1	1	1	1	1	1	1	1	1	1	1	1
Line_1785	EYT 15-16	3.09	81	75	0.597576459	0.562493912	0.443028599	NA	NA	NA	NA	3.55	59	66	NA	NA	NA	0.495324778	0.476847635	1	1	1	1	1	1	1	1	1	1	1	1	1	1	1	1	1	1	1	1	1	1	1	0	1	1	1	1	1	1
Line_1786	EYT 15-16	3.33	82	80	0.615085476	0.569048681	0.453524641	NA	NA	NA	NA	3.83	59	74	NA	NA	NA	0.489935919	0.467415312	1	1	1	1	1	1	1	1	1	1	1	1	1	1	1	1	1	1	1	1	1	1	1	1	1	1	1	1	1	1
Line_1787	EYT 15-16	3.07	85	74	0.612611635	0.571655317	0.456530041	NA	NA	NA	NA	3.23	NA	NA	NA	NA	NA	0.504901452	0.47118169	1	-1	1	1	1	1	1	1	1	1	1	1	1	1	1	1	1	1	1	1	1	1	1	0	1	1	1	1	1	1
Line_1788	EYT 15-16	3.24	81	79	0.612018338	0.566133442	0.452736449	NA	NA	NA	NA	3.82	59	75	NA	NA	NA	0.483293232	0.468638319	1	1	1	1	1	1	1	-1	-1	-1	1	-1	1	1	1	1	1	1	1	1	1	1	1	1	1	1	1	1	1	1
Line_1789	EYT 15-16	3.49	82	77	0.635413899	0.586572068	0.462479002	NA	NA	NA	NA	4.23	59	73	NA	NA	NA	0.508313828	0.486274373	-1	-1	1	1	1	1	1	1	1	1	1	1	1	1	-1	-1	1	-1	-1	1	-1	-1	-1	-1	1	1	-1	-1	-1	1
Line_1790	EYT 15-16	3.48	81	70	0.645028639	0.597071685	0.45559773	NA	NA	NA	NA	3.7	59	75	NA	NA	NA	0.478529453	0.462378304	1	-1	1	1	1	1	1	-1	-1	-1	1	-1	1	-1	-1	-1	-1	-1	-1	1	-1	1	-1	-1	1	-1	-1	1	-1	-1
Line_1791	EYT 15-16	2.88	85	65	0.629886989	0.585019751	0.471451319	NA	NA	NA	NA	3.63	59	70	NA	NA	NA	0.482028556	0.464824083	-1	-1	1	1	1	1	0	1	1	1	1	1	1	1	-1	-1	1	-1	-1	1	-1	-1	-1	-1	1	1	-1	0	-1	1
Line_1792	EYT 15-16	3.08	85	66	0.630107635	0.586832828	0.463243243	NA	NA	NA	NA	3.83	59	65	NA	NA	NA	0.484150703	0.46168954	-1	-1	1	1	1	1	1	-1	-1	-1	1	-1	1	-1	-1	-1	-1	-1	-1	1	-1	1	-1	-1	1	-1	-1	1	-1	-1
Line_1793	EYT 15-16	2.68	82	68	0.609732139	0.571736066	0.459169129	NA	NA	NA	NA	3.44	58	75	NA	NA	NA	0.481577188	0.470157251	1	1	1	1	1	1	1	-1	-1	-1	1	-1	1	1	1	1	1	1	1	0	1	1	1	1	1	0	1	1	0	1
Line_1794	EYT 15-16	3.75	81	84	0.613721902	0.570868194	0.460467344	NA	NA	NA	NA	3.94	58	75	NA	NA	NA	0.476837309	0.460411971	-1	-1	1	1	1	1	1	1	1	1	1	1	1	1	-1	-1	1	-1	-1	1	-1	-1	-1	-1	1	1	-1	-1	-1	1
Line_1795	EYT 15-16	2.64	80	78	0.613524648	0.576544418	0.462017723	NA	NA	NA	NA	3.98	55	75	NA	NA	NA	0.484119489	0.463992808	1	1	1	1	1	1	1	1	1	0	1	1	1	1	-1	-1	1	-1	1	1	-1	-1	-1	-1	1	1	-1	-1	-1	1
Line_1796	EYT 15-16	2.93	85	85	0.613894659	0.585988276	0.476613646	NA	NA	NA	NA	3.99	60	75	NA	NA	NA	0.495639578	0.474242248	1	1	1	1	1	1	1	-1	-1	-1	1	-1	1	0	-1	-1	-1	-1	1	1	-1	-1	-1	-1	1	1	-1	-1	-1	1
Line_1797	EYT 15-16	3.06	80	70	0.584973846	0.553039704	0.435128678	NA	NA	NA	NA	3.97	58	65	NA	NA	NA	0.471516338	0.439746435	1	1	1	1	1	1	1	-1	-1	-1	1	-1	1	1	1	1	1	1	1	1	1	1	1	1	1	1	1	1	1	1
Line_1798	EYT 15-16	3.65	85	73	0.619872906	0.573739552	0.453668283	NA	NA	NA	NA	3.62	59	70	NA	NA	NA	0.474333941	0.445679898	1	1	1	1	1	1	1	1	1	1	1	1	1	1	1	1	1	1	1	1	1	1	1	1	1	1	1	1	1	1
Line_1799	EYT 15-16	2.87	83	80	0.607570459	0.556278825	0.439921886	NA	NA	NA	NA	3.66	59	75	NA	NA	NA	0.434863041	0.424269875	1	1	1	1	1	1	1	1	1	1	1	1	1	1	1	1	1	1	1	1	1	1	1	1	1	1	1	1	1	1
Line_1800	EYT 15-16	3.13	82	89	0.60241688	0.562842828	0.436592953	NA	NA	NA	NA	3.81	59	65	NA	NA	NA	0.489227618	0.471298418	1	1	1	1	1	1	1	1	1	1	1	1	1	1	1	1	1	1	1	1	1	1	1	1	1	1	1	1	1	1
Line_1801	EYT 15-16	2.86	85	79	0.608100905	0.580333716	0.44609859	NA	NA	NA	NA	3.11	59	70	NA	NA	NA	0.462053136	0.460175496	1	1	1	1	1	1	1	1	1	1	1	1	1	1	1	1	1	1	1	1	1	1	1	1	1	1	1	1	1	1
Line_1802	EYT 15-16	3.09	83	84	0.598183476	0.558714144	0.438808465	NA	NA	NA	NA	3.89	59	70	NA	NA	NA	0.472420076	0.455437324	1	1	1	1	1	1	1	1	1	1	1	1	1	1	1	1	1	1	1	1	1	1	1	1	1	1	1	1	1	1
Line_1803	EYT 15-16	3.23	80	83	0.607236085	0.575702071	0.436969894	NA	NA	NA	NA	3.73	57	65	NA	NA	NA	0.445139461	0.430064313	1	1	1	1	1	1	1	1	1	1	1	1	1	1	1	1	1	1	1	1	1	1	1	1	1	1	1	1	1	1
Line_1804	EYT 15-16	3.52	79	82	0.588127522	0.557450336	0.422375714	NA	NA	NA	NA	3.95	55	75	NA	NA	NA	0.462768317	0.442403804	1	1	1	1	1	1	1	1	1	1	1	1	1	1	1	1	1	1	1	1	1	1	1	1	1	1	1	1	1	1
Line_1805	EYT 15-16	3.18	85	84	0.581484969	0.561359302	0.454664815	NA	NA	NA	NA	3.47	59	75	NA	NA	NA	0.431308816	0.430383635	1	1	1	1	1	1	1	1	1	1	1	1	1	1	1	1	1	1	1	1	1	1	1	1	1	1	1	1	1	1
Line_1806	EYT 15-16	3.29	82	84	0.589569263	0.558507196	0.447763079	NA	NA	NA	NA	3.74	58	75	NA	NA	NA	0.443198553	0.433107816	1	1	1	1	1	1	1	1	1	1	1	1	1	1	1	1	1	1	1	1	1	1	1	1	1	1	1	1	1	1
Line_1807	EYT 15-16	3.21	84	74	0.591234741	0.557859859	0.442159681	NA	NA	NA	NA	3.6	60	70	NA	NA	NA	0.459087289	0.447285295	1	1	1	1	1	1	1	-1	-1	-1	1	-1	1	-1	-1	-1	-1	-1	1	1	-1	-1	-1	-1	1	-1	-1	-1	-1	1
Line_1808	EYT 15-16	3.11	83	80	0.6123771	0.570567346	0.444492811	NA	NA	NA	NA	3.63	56	75	NA	NA	NA	0.448561618	0.43978495	1	1	1	1	1	1	1	1	1	1	1	1	1	1	-1	-1	-1	-1	1	1	-1	-1	-1	-1	1	1	-1	-1	0	1
Line_1809	EYT 15-16	2.91	83	81	0.595227148	0.560112707	0.43395763	NA	NA	NA	NA	3.59	58	70	NA	NA	NA	0.461257458	0.447691613	1	1	1	1	1	1	1	1	1	1	1	1	1	1	-1	-1	1	-1	1	1	-1	-1	-1	-1	1	1	-1	-1	-1	1
Line_1810	EYT 15-16	2.56	85	70	0.624044129	0.590330012	0.472893583	NA	NA	NA	NA	3.73	60	70	NA	NA	NA	0.483583458	0.457713181	0	1	1	1	1	1	1	-1	-1	-1	1	-1	1	0	-1	-1	-1	-1	1	1	-1	-1	-1	-1	1	1	-1	-1	-1	1
Line_1811	EYT 15-16	3.08	85	74	0.613621793	0.573227803	0.439259129	NA	NA	NA	NA	4.56	58	70	NA	NA	NA	0.483426924	0.468480298	1	1	1	1	1	1	1	1	1	1	1	1	1	1	1	1	1	1	1	1	1	1	1	1	1	1	1	1	1	1
Line_1812	EYT 15-16	3.2	81	83	0.618220497	0.569440954	0.448168368	NA	NA	NA	NA	3.44	56	65	NA	NA	NA	0.462224055	0.442904648	1	1	1	1	1	1	1	1	1	1	1	1	1	1	1	1	1	1	1	1	1	1	1	1	1	1	1	1	1	1
Line_1813	EYT 15-16	3.1	83	77	0.606159264	0.574760231	0.457524889	NA	NA	NA	NA	3.49	61	65	NA	NA	NA	0.476416319	0.458686176	1	1	1	1	1	1	1	1	1	1	1	1	1	-1	-1	-1	-1	-1	1	1	-1	-1	-1	-1	1	1	-1	-1	-1	1
Line_1814	EYT 15-16	3.01	83	85	0.582114715	0.540511401	0.437393938	NA	NA	NA	NA	3.47	59	75	NA	NA	NA	0.460334879	0.443454232	1	1	1	1	1	1	1	-1	0	-1	1	-1	1	1	1	1	1	1	1	1	1	1	1	1	1	1	1	1	1	1
Line_1815	EYT 15-16	NA	85	80	0.624857614	0.588629516	0.489571735	NA	NA	NA	NA	3.44	62	70	NA	NA	NA	0.48830703	0.466827306	1	1	1	1	1	1	1	1	1	1	1	1	1	1	1	1	1	1	1	1	1	1	1	1	1	1	1	1	1	1
Line_1816	EYT 15-16	2.48	85	84	0.623322255	0.588372394	0.481081161	NA	NA	NA	NA	3.36	61	75	NA	NA	NA	0.469522116	0.463090076	1	1	1	1	1	1	1	1	1	1	1	1	1	1	1	1	1	1	1	1	1	1	1	1	1	1	1	1	1	1
Line_1817	EYT 15-16	3.38	83	77	0.601491785	0.552807697	0.447525778	NA	NA	NA	NA	3.83	59	75	NA	NA	NA	0.4716858	0.459590094	-1	-1	1	1	1	1	1	1	1	-1	1	-1	1	-1	-1	-1	-1	-1	-1	1	-1	1	-1	-1	1	-1	-1	1	-1	-1
Line_1818	EYT 15-16	3.49	81	80	0.620468644	0.576083915	0.466074103	NA	NA	NA	NA	3.41	59	70	NA	NA	NA	0.462874617	0.45007268	1	-1	-1	-1	-1	-1	-1	1	1	1	-1	1	-1	1	-1	1	-1	-1	-1	-1	1	1	-1	-1	-1	-1	1	1	-1	-1
Line_1819	EYT 15-16	2.95	83	84	0.604418008	0.562879613	0.45334359	NA	NA	NA	NA	3.45	58	75	NA	NA	NA	0.459745392	0.435668404	1	1	1	1	1	1	1	1	1	1	1	1	1	1	-1	-1	-1	-1	1	1	-1	-1	-1	-1	1	1	-1	-1	-1	1
Line_1820	EYT 15-16	3.25	80	77	0.605416336	0.55905226	0.43032808	NA	NA	NA	NA	3.94	57	75	NA	NA	NA	0.464827664	0.452223568	1	1	1	1	1	1	1	1	1	1	1	1	1	1	-1	-1	-1	-1	1	1	-1	-1	-1	-1	1	1	-1	-1	-1	1
Line_1821	EYT 15-16	3.17	82	73	0.614308707	0.559135375	0.439975487	NA	NA	NA	NA	3.81	59	75	NA	NA	NA	0.479838259	0.466779599	1	-1	1	1	1	1	1	1	1	1	1	1	1	1	-1	-1	-1	-1	1	1	-1	-1	-1	-1	1	1	-1	-1	-1	1
Line_1822	EYT 15-16	2.88	79	70	0.603322269	0.567399901	0.445806521	NA	NA	NA	NA	3.86	60	70	NA	NA	NA	0.489959099	0.472942493	1	1	1	1	1	1	1	-1	-1	-1	1	-1	1	1	1	1	1	1	1	1	1	1	1	1	1	1	1	1	1	1
Line_1823	EYT 15-16	3.43	82	75	0.632845386	0.595085264	0.46178433	NA	NA	NA	NA	3.23	60	70	NA	NA	NA	0.482144577	0.459563506	1	1	1	1	1	1	1	1	1	1	1	1	1	1	1	1	1	1	1	1	1	1	1	1	1	1	1	1	1	1
Line_1824	EYT 15-16	2.86	82	75	0.599772003	0.562528031	0.448441507	NA	NA	NA	NA	2.92	59	70	NA	NA	NA	0.449449406	0.436667397	1	1	1	1	1	1	1	1	1	1	1	1	1	1	1	1	1	1	1	1	1	1	1	1	1	1	1	1	1	1
Line_1825	EYT 15-16	2.83	83	79	0.608962945	0.573836343	0.451373886	NA	NA	NA	NA	3.14	59	75	NA	NA	NA	0.453967128	0.438378226	1	1	1	1	1	1	1	1	1	1	1	1	1	1	1	1	1	1	1	1	1	1	1	1	1	1	1	1	1	1
Line_1826	EYT 15-16	3.33	82	80	0.617364754	0.583878518	0.461894846	NA	NA	NA	NA	3.57	59	75	NA	NA	NA	0.475248555	0.463818427	1	1	1	1	1	1	1	-1	-1	-1	1	-1	1	-1	-1	-1	-1	-1	1	1	-1	-1	-1	-1	1	-1	-1	-1	-1	1
Line_1827	EYT 15-16	2.91	85	79	0.629214748	0.586753016	0.490262998	NA	NA	NA	NA	3.17	61	65	NA	NA	NA	0.481181161	0.471092248	1	1	1	1	1	1	1	-1	-1	-1	1	-1	1	-1	-1	-1	-1	-1	1	1	-1	-1	-1	-1	1	1	-1	-1	-1	1
Line_1828	EYT 15-16	2.35	83	80	0.598460079	0.554144828	0.460333084	NA	NA	NA	NA	3.08	59	70	NA	NA	NA	0.465283296	0.445608201	1	1	1	1	1	1	1	-1	-1	-1	1	1	1	1	1	1	1	1	1	1	1	1	1	0	1	1	1	1	1	1
Line_1829	EYT 15-16	3.22	82	79	0.641132808	0.580335702	0.443834058	NA	NA	NA	NA	3.74	59	75	NA	NA	NA	0.480360371	0.462752802	1	1	1	1	1	1	1	1	1	1	1	1	1	1	-1	-1	-1	-1	1	1	-1	-1	-1	-1	1	1	-1	-1	-1	1
Line_1830	EYT 15-16	3.18	80	85	0.620166776	0.55920974	0.420775145	NA	NA	NA	NA	3.92	51	70	NA	NA	NA	0.46408861	0.438438766	1	1	1	1	1	1	1	1	1	1	1	1	1	1	1	1	1	1	1	1	1	1	1	1	1	1	1	1	1	1
Line_1831	EYT 15-16	3.1	82	76	0.608663309	0.564252223	0.44357833	NA	NA	NA	NA	3.94	60	65	NA	NA	NA	0.502140584	0.485992808	1	-1	-1	-1	-1	-1	-1	1	1	1	-1	1	-1	1	1	1	-1	1	-1	-1	-1	1	-1	-1	1	-1	1	1	-1	-1
Line_1832	EYT 15-16	2.98	82	72	0.604926354	0.566910548	0.45050387	NA	NA	NA	NA	3.62	59	70	NA	NA	NA	0.472433955	0.463233573	1	1	1	1	1	1	1	1	1	1	1	1	0	1	-1	-1	-1	-1	1	1	-1	-1	-1	-1	1	1	-1	-1	-1	-1
Line_1833	EYT 15-16	3.02	80	80	0.590799234	0.539509411	0.420163325	NA	NA	NA	NA	3.29	58	75	NA	NA	NA	0.446353819	0.434357243	-1	1	1	1	1	1	1	-1	-1	-1	1	-1	1	-1	-1	-1	1	-1	-1	1	-1	1	-1	-1	1	-1	-1	1	-1	-1
Line_1834	EYT 15-16	3.3	82	75	0.600287967	0.554495823	0.427780064	NA	NA	NA	NA	3.81	59	70	NA	NA	NA	0.461706339	0.438737337	1	1	1	1	1	1	1	1	1	1	1	1	1	1	1	1	1	1	1	1	1	1	1	1	1	1	1	1	1	1
Line_1835	EYT 15-16	3.25	82	81	0.601428422	0.5343189	0.416518709	NA	NA	NA	NA	3.93	58	75	NA	NA	NA	0.460962539	0.438267183	1	1	1	1	1	1	1	1	1	1	1	1	1	1	1	1	1	1	1	1	1	1	1	1	1	1	1	1	1	1
Line_1836	EYT 15-16	3.5	80	85	0.593786481	0.54174186	0.418362285	NA	NA	NA	NA	3.27	58	70	NA	NA	NA	0.434240208	0.412875989	1	1	1	1	1	1	1	1	1	1	1	1	1	1	1	1	1	0	1	1	1	1	1	1	1	1	1	1	1	1
Line_1837	EYT 15-16	3.07	83	76	0.601151292	0.557411127	0.450585171	NA	NA	NA	NA	3.9	60	75	NA	NA	NA	0.485198459	0.473108489	1	1	1	1	1	1	1	1	1	1	1	1	1	1	-1	-1	-1	-1	1	1	-1	-1	-1	-1	1	1	-1	-1	-1	1
Line_1838	EYT 15-16	2.78	81	75	0.583139859	0.534670707	0.40419149	NA	NA	NA	NA	3.24	58	70	NA	NA	NA	0.454240979	0.428300193	1	1	1	1	1	1	1	1	1	1	1	1	1	1	1	1	1	1	1	1	1	1	1	1	1	1	1	1	1	1
Line_1839	EYT 15-16	3.02	80	84	0.579643081	0.535766028	0.417220267	NA	NA	NA	NA	3.44	55	70	NA	NA	NA	0.441447952	0.414867891	1	1	1	1	1	1	1	1	1	1	1	1	1	1	-1	-1	-1	-1	1	1	-1	-1	-1	-1	1	1	-1	-1	-1	1
Line_1840	EYT 15-16	3.39	80	79	0.603558951	0.556036372	0.423003714	NA	NA	NA	NA	3.87	52	70	NA	NA	NA	0.484909382	0.455734424	1	1	1	1	1	1	1	-1	-1	-1	1	-1	1	1	1	1	1	1	1	1	1	1	1	1	1	1	1	1	1	1
Line_1841	EYT 15-16	2.91	83	85	0.586618921	0.549554713	0.436507565	NA	NA	NA	NA	3.57	56	70	NA	NA	NA	0.464505029	0.448140525	1	1	1	1	1	1	1	1	1	1	1	1	1	1	-1	-1	1	-1	1	1	-1	-1	-1	-1	1	1	-1	-1	-1	1
Line_1842	EYT 15-16	3.15	85	80	0.621139229	0.578349743	0.466715305	NA	NA	NA	NA	3.71	59	75	NA	NA	NA	0.479503792	0.462283536	1	1	1	1	1	1	1	1	1	1	1	1	1	1	-1	-1	-1	-1	1	1	-1	-1	-1	-1	1	1	-1	-1	-1	1
Line_1843	EYT 15-16	3.26	85	77	0.618273062	0.574376509	0.454171261	NA	NA	NA	NA	3.58	59	70	NA	NA	NA	0.47259602	0.452863159	1	1	1	1	1	1	1	1	1	1	1	1	1	1	-1	-1	-1	-1	1	1	-1	-1	-1	-1	1	1	-1	-1	-1	1
Line_1844	EYT 15-16	3.69	79	79	0.628841389	0.577053732	0.438743761	NA	NA	NA	NA	3.4	54	65	NA	NA	NA	0.469511941	0.432888597	1	1	1	1	1	1	1	-1	-1	-1	1	-1	1	-1	-1	-1	-1	-1	1	1	-1	-1	-1	-1	1	1	-1	-1	-1	1
Line_1845	EYT 15-16	3.34	83	77	0.643142879	0.602175635	0.46466319	NA	NA	NA	NA	3.91	56	75	NA	NA	NA	0.495219635	0.478761468	1	1	1	1	1	1	1	-1	-1	-1	1	-1	1	-1	-1	-1	-1	-1	1	1	-1	-1	-1	-1	1	1	-1	-1	-1	1
Line_1846	EYT 15-16	3.13	84	80	0.625396389	0.577717838	0.46272022	NA	NA	NA	NA	3.74	65	60	NA	NA	NA	0.513613388	0.483058913	1	1	1	1	1	1	1	-1	-1	-1	1	-1	1	1	1	1	1	1	1	1	1	1	1	1	1	1	1	1	1	1
Line_1847	EYT 15-16	3.45	80	79	0.61580297	0.570169916	0.426914908	NA	NA	NA	NA	3.34	58	70	NA	NA	NA	0.467460496	0.442406921	1	1	1	1	1	1	1	-1	-1	-1	1	-1	1	1	1	1	1	1	1	1	1	1	1	1	1	1	1	1	1	1
Line_1848	EYT 15-16	3.45	80	85	0.598138028	0.547329058	0.411808926	NA	NA	NA	NA	3.2	58	70	NA	NA	NA	0.451696303	0.420133686	1	1	1	1	1	1	1	1	1	1	1	1	1	1	1	1	1	1	1	1	1	1	1	1	1	1	1	1	1	1
Line_1849	EYT 15-16	2.96	83	76	0.599728409	0.555885414	0.43932618	NA	NA	NA	NA	3.35	59	65	NA	NA	NA	0.476105027	0.435196853	1	1	1	0	1	1	1	1	1	1	1	1	1	1	1	1	1	1	1	1	1	1	1	1	1	1	1	1	-1	-1
Line_1850	EYT 15-16	3.4	79	80	0.595941502	0.558752692	0.417129513	NA	NA	NA	NA	3.69	55	75	NA	NA	NA	0.472414529	0.447849254	1	1	1	1	1	1	1	1	1	1	1	1	1	-1	-1	-1	-1	-1	1	1	-1	-1	-1	1	1	1	1	1	1	1
Line_1851	EYT 15-16	3.17	80	65	0.636084418	0.570257667	0.425923372	NA	NA	NA	NA	3.64	55	65	NA	NA	NA	0.47433475	0.448593501	1	0	1	1	1	1	1	1	1	1	1	1	1	1	-1	-1	-1	-1	1	1	-1	-1	-1	-1	1	1	-1	-1	-1	1
Line_1852	EYT 15-16	3.66	80	82	0.625610991	0.571363392	0.429915861	NA	NA	NA	NA	3.92	59	70	NA	NA	NA	0.499466952	0.470407309	1	1	1	1	1	1	1	1	1	1	1	1	1	1	1	1	1	1	1	1	1	1	1	1	1	1	1	1	1	1
Line_1853	EYT 15-16	3.42	82	79	0.61069738	0.558959769	0.431053689	NA	NA	NA	NA	3.71	57	70	NA	NA	NA	0.4750476	0.449860407	1	1	1	1	1	1	1	1	1	1	1	1	1	1	-1	-1	-1	-1	1	1	-1	-1	-1	-1	1	1	-1	-1	-1	1
Line_1854	EYT 15-16	3.37	82	71	0.624148627	0.56671094	0.423150003	NA	NA	NA	NA	3.99	59	65	NA	NA	NA	0.479883218	0.457679741	1	-1	-1	-1	-1	-1	-1	1	1	1	-1	1	-1	NA	NA	NA	-1	NA	NA	-1	NA	NA	NA	NA	-1	-1	NA	1	-1	1
Line_1855	EYT 15-16	3.07	85	69	0.63044625	0.574874177	0.454186251	NA	NA	NA	NA	3.62	60	68	NA	NA	NA	0.492237917	0.473148505	1	1	1	1	1	1	1	-1	-1	-1	1	-1	1	-1	-1	-1	-1	-1	1	1	-1	-1	-1	-1	1	1	-1	1	1	1
Line_1856	EYT 15-16	3.42	81	79	0.614235889	0.565531111	0.427827381	NA	NA	NA	NA	4.06	59	70	NA	NA	NA	0.488674234	0.465916794	1	1	1	1	1	1	1	-1	-1	-1	1	-1	1	-1	-1	-1	-1	-1	1	1	-1	-1	1	1	1	1	1	1	1	1
Line_1857	EYT 15-16	3.17	84	74	0.63009656	0.577388372	0.463549406	NA	NA	NA	NA	3.85	59	68	NA	NA	NA	0.479160874	0.457217047	1	1	1	1	1	1	1	1	1	1	1	1	1	1	1	1	1	1	1	1	1	1	1	1	1	1	1	1	1	1
Line_1858	EYT 15-16	3.3	81	80	0.60978015	0.567530472	0.44069156	NA	NA	NA	NA	4.22	58	70	NA	NA	NA	0.49636137	0.468860475	1	1	1	1	1	1	1	1	1	1	1	1	1	1	-1	-1	1	-1	1	1	-1	-1	1	1	1	1	1	1	1	1
Line_1859	EYT 15-16	3.39	82	76	0.611702708	0.558535774	0.436739025	NA	NA	NA	NA	4.04	59	64	NA	NA	NA	0.477010554	0.466226085	1	1	1	1	1	1	1	1	1	1	1	1	1	1	-1	-1	1	-1	1	1	-1	-1	1	1	1	1	1	1	1	1
Line_1860	EYT 15-16	2.98	82	78	0.619400325	0.565223895	0.430523423	NA	NA	NA	NA	3.16	59	67	NA	NA	NA	0.466429064	0.440038333	1	1	1	1	1	1	1	-1	-1	-1	1	-1	1	0	-1	-1	-1	-1	1	1	-1	-1	-1	1	1	1	1	1	1	1
Line_1861	EYT 15-16	3.69	80	84	0.613888022	0.563732164	0.444360131	NA	NA	NA	NA	4.29	59	70	NA	NA	NA	0.500408589	0.471416238	1	1	1	1	1	1	1	-1	-1	-1	1	-1	1	-1	-1	-1	-1	-1	1	1	-1	-1	-1	-1	1	1	-1	-1	-1	1
Line_1862	EYT 15-16	3.2	80	76	0.62011929	0.571524966	0.442776716	NA	NA	NA	NA	4.15	59	70	NA	NA	NA	0.494456556	0.463558822	1	1	1	1	1	1	1	1	1	1	1	1	1	1	1	1	1	1	1	1	1	1	1	1	1	1	1	1	1	1
Line_1863	EYT 15-16	3.13	81	77	0.597428492	0.559375393	0.439323093	NA	NA	NA	NA	3.34	59	65	NA	NA	NA	0.468186892	0.442427962	1	-1	-1	-1	-1	0	-1	1	1	1	-1	1	-1	1	-1	-1	-1	-1	1	-1	-1	-1	-1	-1	-1	-1	-1	0	-1	1
Line_1864	EYT 15-16	2.68	82	68	0.613512097	0.570037276	0.445047333	NA	NA	NA	NA	3.91	59	65	NA	NA	NA	0.489272165	0.479389366	1	1	1	1	1	1	1	1	1	1	1	1	1	1	-1	-1	-1	-1	1	1	-1	-1	-1	-1	1	1	-1	-1	-1	1
Line_1865	EYT 15-16	3.34	79	82	0.594359267	0.55407456	0.42535612	NA	NA	NA	NA	3.32	54	65	NA	NA	NA	0.456200127	0.438510829	1	1	1	1	1	1	1	-1	-1	-1	1	-1	1	-1	-1	-1	-1	-1	1	1	-1	-1	-1	-1	1	-1	0	-1	-1	1
Line_1866	EYT 15-16	2.95	82	79	0.639937357	0.590573448	0.470513751	NA	NA	NA	NA	3.45	59	70	NA	NA	NA	0.488945187	0.47379075	1	1	1	1	1	1	1	1	1	1	1	1	1	1	-1	-1	-1	-1	1	1	-1	-1	-1	-1	1	1	-1	-1	-1	1
Line_1867	EYT 15-16	3.22	82	74	0.600747786	0.559928147	0.43426208	NA	NA	NA	NA	3.19	59	72	NA	NA	NA	0.463003949	0.436497072	1	-1	-1	-1	-1	-1	-1	1	1	1	-1	1	-1	1	-1	-1	-1	NA	1	-1	-1	-1	NA	-1	-1	-1	-1	1	-1	1
Line_1868	EYT 15-16	3.81	79	84	0.613913825	0.581339809	0.431070815	NA	NA	NA	NA	3.42	59	66	NA	NA	NA	0.47416194	0.454739647	-1	-1	1	1	1	1	1	-1	-1	-1	1	-1	1	-1	-1	-1	-1	-1	-1	1	-1	1	-1	-1	1	-1	-1	1	-1	-1
Line_1869	EYT 15-16	3.4	82	76	0.607577456	0.564013962	0.439564629	NA	NA	NA	NA	4.26	59	71	NA	NA	NA	0.488483101	0.482330702	1	1	1	1	1	1	1	1	1	1	1	1	1	1	1	1	1	1	1	1	1	1	1	1	1	1	1	1	1	1
Line_1870	EYT 15-16	3.43	80	75	0.613543253	0.575575264	0.457761839	NA	NA	NA	NA	3.95	58	66	NA	NA	NA	0.479845641	0.471664128	1	1	1	1	1	1	1	1	1	1	1	1	1	1	1	1	1	1	1	1	1	1	1	1	1	1	1	1	1	1
Line_1871	EYT 15-16	3.63	81	70	0.629041535	0.589211023	0.469169484	NA	NA	NA	NA	3.64	60	64	NA	NA	NA	0.475103268	0.450398446	1	1	1	1	1	1	1	-1	-1	-1	1	-1	1	1	1	1	1	1	1	1	1	1	1	1	1	1	1	1	1	1
Line_1872	EYT 15-16	3.88	79	76	0.615255571	0.580577313	0.461818609	NA	NA	NA	NA	3.46	58	67	NA	NA	NA	0.45667861	0.442401725	1	1	1	1	1	1	1	1	1	1	1	1	1	1	1	1	1	1	1	1	1	1	1	1	1	1	1	1	1	1
Line_1873	EYT 15-16	3.56	79	75	0.596100811	0.550978078	0.43471515	NA	NA	NA	NA	3.31	57	67	NA	NA	NA	0.443744366	0.435534215	1	1	1	1	1	1	1	1	1	1	0	1	1	1	1	1	1	1	1	1	1	1	1	1	1	1	1	1	1	1
Line_1874	EYT 15-16	3.23	82	75	0.614867579	0.575237173	0.468442279	NA	NA	NA	NA	3.31	60	67	NA	NA	NA	0.467274124	0.466282898	1	0	0	0	-1	0	0	1	1	1	1	1	0	1	1	1	-1	1	1	0	1	1	1	1	-1	1	1	1	0	1
Line_1875	EYT 15-16	3.03	83	76	0.630231049	0.579874657	0.47020157	NA	NA	NA	NA	3.58	60	64	NA	NA	NA	0.47679267	0.464451237	1	-1	-1	-1	-1	-1	-1	1	1	-1	-1	1	-1	1	NA	NA	NA	NA	1	-1	NA	NA	NA	NA	-1	1	NA	1	-1	1
Line_1876	EYT 15-16	2.56	79	85	0.611818673	0.569476663	0.448933065	NA	NA	NA	NA	2.3	58	67	NA	NA	NA	0.462548621	0.449560512	1	1	1	1	1	1	1	1	1	1	1	1	1	1	-1	-1	-1	-1	1	1	-1	-1	-1	-1	1	1	-1	-1	-1	1
Line_1877	EYT 15-16	3.44	80	80	0.612246059	0.56683557	0.452942468	NA	NA	NA	NA	3.68	54	70	NA	NA	NA	0.468664865	0.456431022	1	1	1	1	1	1	1	1	1	1	1	1	1	1	-1	-1	-1	-1	1	1	-1	-1	-1	-1	1	1	-1	-1	-1	1
Line_1878	EYT 15-16	3.47	80	85	0.621803153	0.571864885	0.459236579	NA	NA	NA	NA	3.72	54	73	NA	NA	NA	0.470729592	0.455574996	1	1	1	1	1	1	1	1	1	1	1	1	1	1	1	1	1	1	1	1	1	1	1	1	1	1	1	-1	-1	1
Line_1879	EYT 15-16	2.85	82	80	0.615687862	0.569196391	0.460826889	NA	NA	NA	NA	3.36	58	72	NA	NA	NA	0.485149356	0.472317216	1	1	1	1	1	1	1	1	1	1	1	1	1	1	-1	-1	-1	-1	1	1	-1	-1	-1	-1	1	1	-1	-1	-1	1
Line_1880	EYT 15-16	3.16	80	85	0.602606418	0.55637633	0.443589603	NA	NA	NA	NA	3.53	54	70	NA	NA	NA	0.461228435	0.449996065	1	1	1	1	1	1	1	1	1	1	1	1	1	1	-1	-1	-1	-1	1	1	-1	-1	-1	-1	1	1	-1	-1	-1	1
Line_1881	EYT 15-16	3.67	79	83	0.629823103	0.575905831	0.441844797	NA	NA	NA	NA	3.74	58	63	NA	NA	NA	0.498669407	0.475426641	1	1	1	1	1	1	1	1	1	1	1	1	1	1	1	1	1	1	1	1	1	1	1	1	1	1	1	1	1	1
Line_1882	EYT 15-16	3.37	81	85	0.615310737	0.571537773	0.453440011	NA	NA	NA	NA	3.55	58	72	NA	NA	NA	0.475537229	0.451836709	1	1	1	1	1	1	1	1	1	1	1	1	1	1	-1	-1	-1	-1	1	1	-1	-1	-1	-1	1	1	-1	-1	-1	1
Line_1883	EYT 15-16	3.2	80	85	0.59152746	0.562334196	0.425994357	NA	NA	NA	NA	3.3	54	70	NA	NA	NA	0.463838158	0.440115773	1	1	1	1	1	1	1	1	1	1	1	1	1	1	-1	0	-1	-1	1	1	-1	-1	-1	-1	1	1	-1	-1	-1	1
Line_1884	EYT 15-16	3.44	80	85	0.602233999	0.55315122	0.433523331	NA	NA	NA	NA	3.65	54	77	NA	NA	NA	0.470466053	0.453479682	1	1	1	1	1	1	1	1	1	1	1	1	1	1	-1	-1	-1	-1	1	1	-1	-1	-1	-1	1	1	-1	-1	-1	1
Line_1885	EYT 15-16	3.64	82	84	0.629923173	0.580260087	0.463355733	NA	NA	NA	NA	3.93	58	78	NA	NA	NA	0.4972139	0.471750975	1	1	1	1	1	1	1	1	1	1	1	1	1	1	1	1	1	1	1	1	1	1	1	1	1	1	1	1	1	1
Line_1886	EYT 15-16	3.05	85	82	0.624473538	0.569719531	0.458719277	NA	NA	NA	NA	3.99	58	77	NA	NA	NA	0.486066847	0.466293463	1	1	1	1	1	1	1	1	1	1	1	1	1	1	-1	-1	-1	-1	1	1	-1	-1	-1	-1	1	1	-1	-1	-1	1
Line_1887	EYT 15-16	2.9	84	85	0.614709354	0.569924117	0.45777389	NA	NA	NA	NA	4.14	58	74	NA	NA	NA	0.481475496	0.465694251	1	1	1	1	1	1	1	1	1	1	1	1	1	1	-1	-1	-1	-1	1	1	-1	-1	-1	-1	1	1	-1	-1	-1	1
Line_1888	EYT 15-16	3.18	84	84	0.613056366	0.569879743	0.460415383	NA	NA	NA	NA	2.96	59	72	NA	NA	NA	0.473451109	0.465300388	1	1	1	1	1	1	1	1	1	1	1	1	1	1	-1	-1	-1	-1	1	1	-1	-1	-1	-1	1	1	-1	-1	-1	1
Line_1889	EYT 15-16	2.48	83	85	0.641566656	0.588481183	0.495977372	NA	NA	NA	NA	4.19	59	75	NA	NA	NA	0.491042519	0.475376918	1	1	1	1	1	1	1	1	1	1	1	1	1	1	-1	-1	-1	-1	1	1	-1	-1	-1	-1	1	1	-1	-1	-1	1
Line_1890	EYT 15-16	2.35	84	85	0.616736427	0.582336342	0.467687539	NA	NA	NA	NA	3.68	59	75	NA	NA	NA	0.484454882	0.474181736	1	1	1	1	1	1	1	1	1	1	1	1	1	1	-1	-1	-1	-1	1	1	-1	-1	-1	-1	1	1	-1	-1	-1	1
Line_1891	EYT 15-16	2.57	83	78	0.613406901	0.569393683	0.469913575	NA	NA	NA	NA	3.93	58	77	NA	NA	NA	0.491954596	0.462337522	1	1	1	1	1	1	1	1	1	1	1	1	1	1	-1	-1	-1	-1	1	1	-1	-1	-1	-1	1	1	-1	-1	-1	1
Line_1892	EYT 15-16	3.3	83	83	0.609624859	0.572916214	0.456414392	NA	NA	NA	NA	3.88	58	64	NA	NA	NA	0.468246459	0.448600437	1	1	1	1	1	1	1	1	1	1	1	1	1	1	1	1	1	1	1	1	1	1	1	0	1	1	1	1	1	1
Line_1893	EYT 15-16	3.83	80	81	0.622793777	0.580379402	0.452713327	NA	NA	NA	NA	3.86	54	71	NA	NA	NA	0.489451369	0.473503732	1	-1	-1	-1	-1	-1	-1	1	1	NA	-1	1	-1	NA	1	1	-1	1	1	-1	1	1	1	1	-1	-1	1	1	-1	1
Line_1894	EYT 15-16	2.61	85	76	0.597523963	0.567099622	0.458180254	NA	NA	NA	NA	3.81	59	71	NA	NA	NA	0.496250634	0.478613838	1	1	1	1	1	1	1	0	0	0	1	1	1	1	-1	-1	-1	-1	1	1	-1	-1	-1	-1	1	1	-1	-1	0	1
Line_1895	EYT 15-16	3.05	83	79	0.614017292	0.574620664	0.457403178	NA	NA	NA	NA	3.62	58	67	NA	NA	NA	0.471304033	0.455363721	1	1	1	1	1	1	1	1	1	1	1	1	1	1	-1	-1	-1	-1	1	1	-1	-1	-1	-1	1	1	-1	-1	-1	1
Line_1896	EYT 15-16	2.87	84	75	0.609704944	0.56822973	0.462128387	NA	NA	NA	NA	3.57	59	65	NA	NA	NA	0.485825325	0.463362234	1	1	1	1	1	1	1	-1	-1	-1	1	-1	1	1	1	1	1	1	1	1	1	1	1	1	1	1	1	1	1	1
Line_1897	EYT 15-16	3.14	83	85	0.607441501	0.565272611	0.4571231	NA	NA	NA	NA	4.19	59	70	NA	NA	NA	0.492284727	0.477495215	1	1	1	1	1	1	1	1	1	1	1	1	1	1	-1	-1	-1	-1	1	1	-1	-1	-1	-1	1	1	-1	-1	-1	1
Line_1898	EYT 15-16	3.01	83	80	0.626504348	0.587236944	0.477509086	NA	NA	NA	NA	3.86	59	71	NA	NA	NA	0.504331023	0.484847408	1	1	1	1	1	1	1	1	1	1	1	1	1	1	-1	-1	1	-1	1	1	-1	-1	-1	-1	1	1	-1	-1	-1	1
Line_1899	EYT 15-16	2.92	82	84	0.618650498	0.573700052	0.461239973	NA	NA	NA	NA	3.71	58	73	NA	NA	NA	0.49678551	0.473266677	1	1	1	1	1	1	1	1	1	1	1	1	1	1	-1	-1	-1	-1	1	1	-1	-1	-1	-1	1	1	-1	-1	-1	1
Line_1900	EYT 15-16	2.36	85	80	0.606938043	0.577497817	0.474313556	NA	NA	NA	NA	3.41	59	77	NA	NA	NA	0.493976917	0.464005499	1	1	1	1	1	1	1	1	1	1	1	1	1	1	-1	-1	-1	-1	1	1	0	-1	-1	-1	1	1	-1	-1	-1	1
Line_1901	EYT 15-16	3.12	84	85	0.618434584	0.577834541	0.464505409	NA	NA	NA	NA	3.63	58	77	NA	NA	NA	0.503438418	0.469617558	1	1	1	1	1	1	1	1	1	1	1	1	1	1	-1	-1	-1	-1	1	1	-1	-1	-1	-1	1	1	-1	-1	-1	1
Line_1902	EYT 15-16	3.64	82	80	0.630026167	0.579760177	0.463228268	NA	NA	NA	NA	3.92	58	71	NA	NA	NA	0.477355999	0.458435156	1	1	1	1	1	1	1	1	1	1	1	1	1	1	-1	-1	-1	-1	1	1	-1	-1	-1	-1	1	1	-1	-1	-1	1
Line_1903	EYT 15-16	3.48	82	84	0.608126459	0.566520264	0.448637681	NA	NA	NA	NA	3.83	58	75	NA	NA	NA	0.471323712	0.433496139	1	1	1	1	1	1	1	1	1	1	1	1	1	1	0	-1	-1	0	1	1	-1	-1	1	-1	1	1	-1	0	0	1
Line_1904	EYT 15-16	3.28	80	75	0.592114743	0.550753159	0.437784593	NA	NA	NA	NA	3.61	59	63	NA	NA	NA	0.482531857	0.476431176	1	1	1	1	1	1	1	1	1	1	1	1	1	1	-1	-1	-1	-1	1	1	-1	-1	-1	-1	1	1	-1	1	1	1
Line_1905	EYT 15-16	3.61	82	76	0.633550338	0.586174108	0.460665036	NA	NA	NA	NA	3.87	59	71	NA	NA	NA	0.486357022	0.467796631	1	-1	-1	-1	-1	-1	-1	1	1	1	-1	1	-1	1	1	1	-1	-1	1	-1	1	1	-1	-1	1	-1	-1	1	-1	-1
Line_1906	EYT 15-16	3.55	80	77	0.587219243	0.549602484	0.428212262	NA	NA	NA	NA	3.23	58	67	NA	NA	NA	0.459087978	0.445407159	1	1	1	1	1	1	1	1	1	1	1	1	1	-1	-1	-1	-1	-1	1	1	-1	-1	-1	-1	1	1	-1	-1	-1	1
Line_1907	EYT 15-16	3.13	81	75	0.583202395	0.53858184	0.414622087	NA	NA	NA	NA	3.76	59	76	NA	NA	NA	0.492611169	0.474755606	1	-1	-1	-1	-1	-1	-1	NA	NA	NA	-1	NA	-1	NA	NA	NA	-1	NA	NA	-1	NA	NA	NA	NA	-1	NA	NA	1	NA	1
Line_1908	EYT 15-16	3.4	80	73	0.623610015	0.581146739	0.458654026	NA	NA	NA	NA	3.71	58	70	NA	NA	NA	0.470845662	0.458476326	1	1	1	1	1	1	1	1	1	1	1	1	1	1	-1	-1	-1	-1	1	1	-1	-1	-1	-1	1	1	-1	-1	-1	1
Line_1909	EYT 15-16	3.22	85	75	0.60936784	0.556106389	0.439255456	NA	NA	NA	NA	3.84	58	76	NA	NA	NA	0.477635749	0.462280326	1	1	1	1	1	1	1	1	1	1	1	1	1	1	-1	-1	-1	-1	1	1	-1	-1	-1	-1	1	1	-1	-1	-1	1
Line_1910	EYT 15-16	3.61	79	74	0.601724908	0.554786964	0.434126966	NA	NA	NA	NA	3.59	59	68	NA	NA	NA	0.459400615	0.448549228	1	-1	-1	-1	-1	-1	-1	1	1	1	-1	1	-1	NA	-1	1	-1	-1	1	-1	-1	-1	-1	-1	-1	-1	-1	1	-1	1
Line_1911	EYT 15-16	3.24	82	66	0.605581456	0.564420924	0.43861468	NA	NA	NA	NA	4.03	59	69	NA	NA	NA	0.479230958	0.460762696	1	1	1	1	1	1	1	1	1	0	1	1	1	1	-1	-1	-1	-1	1	1	-1	-1	-1	-1	1	1	-1	-1	-1	1
Line_1912	EYT 15-16	2.94	84	72	0.621865721	0.573286191	0.463724655	NA	NA	NA	NA	3.51	60	60	NA	NA	NA	0.47521888	0.461699562	1	1	1	1	1	1	1	0	1	1	1	1	1	1	-1	-1	-1	-1	1	1	-1	-1	-1	-1	1	1	-1	-1	-1	1
Line_1913	EYT 15-16	3.84	80	76	0.595375162	0.554812345	0.43569977	NA	NA	NA	NA	3.79	58	69	NA	NA	NA	0.454904728	0.449366419	1	1	1	1	1	1	1	-1	-1	-1	1	-1	1	1	1	1	1	1	1	1	1	1	1	1	1	1	1	1	1	1
Line_1914	EYT 15-16	3.44	82	74	0.621697408	0.574524236	0.456323092	NA	NA	NA	NA	3.65	60	72	NA	NA	NA	0.473312001	0.462504584	1	1	1	1	1	1	1	-1	-1	-1	1	-1	1	-1	-1	-1	-1	-1	1	1	-1	-1	-1	-1	1	1	-1	1	1	1
Line_1915	EYT 15-16	3.19	79	75	0.588709039	0.540229495	0.423530199	NA	NA	NA	NA	3.94	52	64	NA	NA	NA	0.474428057	0.454297013	-1	-1	1	1	1	1	1	1	-1	-1	1	-1	1	-1	-1	-1	1	-1	-1	1	-1	-1	-1	-1	1	-1	-1	1	-1	-1
Line_1916	EYT 15-16	3.6	80	75	0.61187656	0.569511405	0.449631339	NA	NA	NA	NA	3.6	54	70	NA	NA	NA	0.463062274	0.452032787	1	1	1	1	1	1	1	1	1	1	1	1	1	1	-1	-1	-1	-1	1	1	-1	-1	-1	-1	1	1	-1	-1	-1	1
Line_1917	EYT 15-16	3.47	81	76	0.6145382	0.566215684	0.442104944	NA	NA	NA	NA	3.68	52	78	NA	NA	NA	0.445307308	0.432979049	1	1	1	1	1	1	1	1	1	1	1	1	1	1	1	1	1	1	1	1	1	1	1	1	1	1	1	1	1	1
Line_1918	EYT 15-16	3.04	82	71	0.56371027	0.526419074	0.429700977	NA	NA	NA	NA	4.25	58	80	NA	NA	NA	0.471442637	0.461817126	-1	-1	1	1	1	1	1	1	1	-1	1	1	1	-1	-1	-1	-1	-1	1	1	-1	-1	-1	1	1	1	1	1	1	1
Line_1919	EYT 15-16	3.09	81	76	0.584598186	0.550226035	0.433865687	NA	NA	NA	NA	3.18	58	72	NA	NA	NA	0.461217934	0.445555647	-1	-1	1	1	1	1	1	1	1	-1	1	1	1	-1	-1	-1	-1	-1	1	1	-1	-1	-1	1	1	1	1	1	1	1
Line_1920	EYT 15-16	3.23	79	73	0.578219372	0.541875386	0.431378757	NA	NA	NA	NA	3.32	58	69	NA	NA	NA	0.461414595	0.441126898	-1	1	1	1	1	1	1	-1	-1	-1	1	-1	1	0	-1	-1	-1	-1	1	1	-1	-1	-1	1	1	1	1	1	1	1
Line_1921	EYT 15-16	3.14	80	77	0.573069643	0.54414245	0.428151308	NA	NA	NA	NA	3.32	56	75	NA	NA	NA	0.460442438	0.435792465	-1	-1	1	1	1	1	1	1	1	-1	1	1	1	-1	-1	-1	-1	-1	1	1	-1	-1	1	1	1	1	1	1	1	1
Line_1922	EYT 15-16	3.08	81	74	0.607224478	0.55393731	0.437127784	NA	NA	NA	NA	4.14	58	76	NA	NA	NA	0.51751087	0.501290857	1	1	1	1	1	1	1	1	1	1	1	1	1	1	1	1	1	1	1	1	1	1	1	1	1	1	1	1	1	1
Line_1923	EYT 15-16	3.25	81	80	0.620279309	0.587926339	0.469884623	NA	NA	NA	NA	3.51	58	72	NA	NA	NA	0.494317498	0.475540652	1	1	1	1	1	1	1	1	1	1	1	1	1	1	1	1	1	1	1	1	1	1	1	1	1	1	1	1	1	1
Line_1924	EYT 15-16	3.62	80	77	0.63266599	0.587999205	0.461781591	NA	NA	NA	NA	3.72	58	75	NA	NA	NA	0.486903339	0.470777834	1	1	1	1	1	1	1	1	1	1	1	1	1	1	1	1	1	1	1	1	1	1	1	1	1	1	1	1	1	1
Line_1925	EYT 15-16	3.35	80	76	0.595962851	0.561571106	0.448132107	NA	NA	NA	NA	2.87	58	76	NA	NA	NA	0.454285089	0.437125162	1	1	1	1	1	1	1	1	1	1	1	1	1	1	-1	-1	-1	-1	1	1	-1	-1	-1	-1	1	1	-1	-1	-1	1
Line_1926	EYT 15-16	3.14	85	68	0.602767169	0.568409179	0.459994756	NA	NA	NA	NA	3.01	60	67	NA	NA	NA	0.460370592	0.443493409	1	1	1	1	1	1	1	-1	-1	-1	1	-1	1	1	1	1	1	1	1	1	1	1	1	1	1	-1	1	1	1	1
Line_1927	EYT 15-16	3.43	79	78	0.584945354	0.541443591	0.432754444	NA	NA	NA	NA	3.01	58	68	NA	NA	NA	0.437583594	0.428905906	1	1	1	1	1	1	1	1	1	1	1	1	1	1	1	1	1	1	1	1	1	1	1	1	1	1	1	1	1	1
Line_1928	EYT 15-16	3.25	80	77	0.581717436	0.535192532	0.417265446	NA	NA	NA	NA	2.95	58	69	NA	NA	NA	0.461597268	0.444811693	1	1	1	1	1	1	1	1	1	1	1	1	1	1	1	0	1	1	1	1	-1	0	0	1	1	1	1	1	-1	-1
Line_1929	EYT 15-16	3.23	80	78	0.576196599	0.520179616	0.411766715	NA	NA	NA	NA	3.61	60	66	NA	NA	NA	0.482747225	0.45978195	1	1	1	1	1	1	1	1	1	1	1	1	1	1	1	1	1	1	1	1	1	1	1	1	1	1	1	1	-1	-1
Line_1930	EYT 15-16	2.97	81	74	0.607247961	0.570431845	0.458568093	NA	NA	NA	NA	3.39	58	66	NA	NA	NA	0.471734314	0.455666392	1	1	1	1	1	1	1	1	1	1	1	1	1	1	-1	-1	1	-1	1	1	-1	-1	-1	-1	1	1	-1	-1	-1	1
Line_1931	EYT 15-16	3.18	80	73	0.587059566	0.555621841	0.442789855	NA	NA	NA	NA	3.1	55	68	NA	NA	NA	0.474111606	0.44958764	1	1	1	1	1	1	1	1	1	1	1	1	1	1	-1	-1	1	-1	1	1	-1	-1	-1	-1	1	1	-1	-1	-1	1
Line_1932	EYT 15-16	3.05	79	75	0.583259738	0.543480692	0.441535157	NA	NA	NA	NA	3.51	56	71	NA	NA	NA	0.507396255	0.484140006	1	1	1	1	1	1	1	0	-1	0	1	1	1	1	-1	0	0	-1	1	1	0	-1	0	-1	1	1	-1	-1	0	1
Line_1933	EYT 15-16	2.64	80	76	0.59994273	0.560585367	0.453811666	NA	NA	NA	NA	3.29	56	75	NA	NA	NA	0.493480761	0.480304848	1	1	1	1	1	1	1	1	1	1	1	1	1	1	-1	-1	-1	-1	1	1	-1	-1	-1	-1	1	1	-1	-1	-1	1
Line_1934	EYT 15-16	3.57	80	78	0.597250524	0.555466884	0.440842827	NA	NA	NA	NA	3.06	58	72	NA	NA	NA	0.451310685	0.436959607	1	1	1	0	0	0	0	1	0	1	1	1	1	1	-1	-1	-1	-1	1	0	-1	-1	0	-1	0	1	-1	0	0	1
Line_1935	EYT 15-16	3.12	82	69	0.570064731	0.533143825	0.424693931	NA	NA	NA	NA	4.05	55	77	NA	NA	NA	0.501689622	0.484810107	1	1	1	1	1	1	1	1	1	1	1	1	1	1	-1	-1	-1	-1	1	1	-1	-1	-1	-1	1	1	-1	-1	-1	1
Line_1936	EYT 15-16	3.54	80	74	0.627057897	0.591886059	0.46915714	NA	NA	NA	NA	2.84	59	66	NA	NA	NA	0.456949422	0.449982253	1	1	1	1	1	1	1	1	1	1	1	1	1	1	-1	-1	-1	-1	1	1	-1	-1	-1	-1	1	1	-1	-1	-1	1
Line_1937	EYT 15-16	3.56	82	71	0.617929071	0.570622593	0.450910531	NA	NA	NA	NA	3.74	58	69	NA	NA	NA	0.489743494	0.467459395	1	-1	-1	-1	-1	-1	-1	1	1	-1	-1	1	-1	1	-1	1	-1	NA	1	-1	-1	-1	NA	-1	-1	-1	-1	1	-1	1
Line_1938	EYT 15-16	3.68	82	75	0.628147595	0.584982203	0.46584049	NA	NA	NA	NA	3.66	57	72	NA	NA	NA	0.487627564	0.469697554	1	-1	-1	-1	-1	-1	-1	1	1	1	-1	1	-1	NA	NA	NA	-1	NA	1	-1	NA	NA	NA	-1	-1	-1	NA	1	-1	1
Line_1939	EYT 15-16	3.94	81	76	0.626941236	0.582692247	0.455174177	NA	NA	NA	NA	3.79	58	72	NA	NA	NA	0.485185744	0.464738186	1	-1	-1	-1	-1	-1	-1	1	1	1	-1	1	-1	1	-1	-1	-1	NA	1	-1	-1	-1	NA	-1	-1	-1	-1	1	-1	1
Line_1940	EYT 15-16	3.46	82	87	0.611322956	0.571455685	0.451121609	NA	NA	NA	NA	3.47	59	73	NA	NA	NA	0.461151813	0.437663479	1	1	1	1	1	1	1	-1	-1	-1	1	-1	1	-1	-1	-1	-1	-1	1	1	-1	-1	-1	-1	1	1	-1	-1	-1	1
Line_1941	EYT 15-16	3.87	80	80	0.609100095	0.568881339	0.436478227	NA	NA	NA	NA	3.44	59	76	NA	NA	NA	0.454911045	0.433856896	1	1	1	1	1	1	1	-1	-1	-1	1	-1	1	-1	-1	-1	-1	-1	1	1	-1	-1	-1	-1	1	-1	-1	-1	-1	1
Line_1942	EYT 15-16	3.49	79	84	0.588912528	0.53832257	0.417951035	NA	NA	NA	NA	4.21	57	70	NA	NA	NA	0.497005657	0.481171302	1	1	1	1	1	1	1	1	1	1	1	1	1	1	-1	-1	-1	-1	1	1	-1	-1	-1	-1	1	1	-1	1	1	1
Line_1943	EYT 15-16	3.48	83	75	0.608626589	0.571070474	0.446115716	NA	NA	NA	NA	3.35	59	67	NA	NA	NA	0.457785093	0.434384894	1	1	1	1	1	1	1	1	1	1	1	1	1	1	1	1	1	1	1	1	1	1	1	1	1	1	1	1	1	1
Line_1944	EYT 15-16	3.63	83	70	0.609318202	0.569361401	0.439199526	NA	NA	NA	NA	3.54	59	65	NA	NA	NA	0.465544318	0.444485259	1	1	1	1	1	1	1	1	1	1	1	1	1	1	1	1	1	1	1	1	1	1	1	1	1	1	1	1	1	1
Line_1945	EYT 15-16	3.57	82	73	0.619065355	0.582996055	0.446006102	NA	NA	NA	NA	3.82	59	63	NA	NA	NA	0.483923763	0.458905511	1	1	1	1	1	1	1	1	1	1	1	1	1	1	1	0	1	-1	1	1	-1	-1	-1	-1	1	1	-1	-1	0	1
Line_1946	EYT 15-16	3.26	82	76	0.605092174	0.566136042	0.43941848	NA	NA	NA	NA	3.61	57	73	NA	NA	NA	0.476831894	0.458563543	-1	-1	1	1	1	1	1	1	1	1	1	1	1	1	-1	-1	1	-1	-1	1	-1	-1	-1	-1	1	1	-1	-1	-1	1
Line_1947	EYT 15-16	3.15	83	72	0.579974731	0.53552469	0.408605452	NA	NA	NA	NA	4.16	54	79	NA	NA	NA	0.486820765	0.463209313	-1	-1	1	1	1	1	1	1	1	1	1	1	1	1	-1	-1	1	-1	-1	1	-1	-1	-1	-1	1	1	1	-1	-1	1
Line_1948	EYT 15-16	3.36	84	75	0.583628165	0.549754934	0.427995723	NA	NA	NA	NA	3.36	58	70	NA	NA	NA	0.451692583	0.430803177	-1	-1	1	1	1	1	1	1	1	1	1	1	1	1	-1	-1	-1	-1	-1	1	-1	-1	-1	-1	1	1	0	0	-1	1
Line_1949	EYT 15-16	3.38	83	71	0.610222804	0.571373926	0.459794356	NA	NA	NA	NA	3.27	58	68	NA	NA	NA	0.453737944	0.436342851	1	1	1	1	1	1	1	-1	-1	-1	1	-1	1	-1	-1	-1	-1	-1	1	1	-1	-1	-1	-1	1	1	-1	-1	-1	1
Line_1950	EYT 15-16	3.58	80	76	0.597648255	0.556057008	0.432508201	NA	NA	NA	NA	3.31	57	67	NA	NA	NA	0.446946265	0.427592785	1	1	1	1	1	1	1	1	1	1	1	1	1	1	1	1	1	1	1	1	1	1	1	1	1	1	1	1	1	1
Line_1951	EYT 15-16	3.29	82	72	0.6073046	0.564752038	0.438544032	NA	NA	NA	NA	2.98	58	64	NA	NA	NA	0.443375971	0.424507067	1	1	1	1	1	1	1	1	1	1	1	1	1	1	-1	-1	-1	-1	1	1	-1	-1	-1	-1	1	1	-1	-1	-1	1
Line_1952	EYT 15-16	3.68	80	75	0.612164439	0.567635925	0.438632551	NA	NA	NA	NA	3.42	55	64	NA	NA	NA	0.455489615	0.437129356	-1	-1	1	1	1	1	1	1	1	1	1	1	1	1	1	1	1	1	1	1	1	1	1	1	1	1	1	1	1	1
Line_1953	EYT 15-16	3.77	81	77	0.602487019	0.558593244	0.434706911	NA	NA	NA	NA	4.59	58	68	NA	NA	NA	0.49459874	0.474836894	1	1	1	1	1	1	1	1	1	1	1	1	1	1	1	1	1	1	1	1	1	1	1	1	1	1	1	1	1	1
Line_1954	EYT 15-16	3.67	81	77	0.610868428	0.567968783	0.449265129	NA	NA	NA	NA	3.88	59	60	NA	NA	NA	0.481039076	0.455532165	-1	-1	1	1	1	1	1	1	1	1	1	1	1	1	1	1	1	1	1	1	1	1	1	1	1	1	1	1	1	1
Line_1955	EYT 15-16	3.78	79	78	0.600498013	0.559630445	0.432292834	NA	NA	NA	NA	3.47	58	65	NA	NA	NA	0.470926639	0.449193036	1	1	1	1	1	1	1	1	1	1	1	1	1	1	1	1	1	1	1	1	1	1	1	1	1	1	1	1	1	1
Line_1956	EYT 15-16	3.6	80	77	0.587391113	0.549984527	0.431458674	NA	NA	NA	NA	4.68	59	62	NA	NA	NA	0.505739768	0.474654485	-1	-1	1	1	1	1	1	1	1	1	1	1	1	1	1	1	1	1	1	1	1	1	1	1	1	1	1	1	1	1
Line_1957	EYT 15-16	3.39	83	75	0.600251222	0.562839667	0.450155284	NA	NA	NA	NA	3.89	59	67	NA	NA	NA	0.47751931	0.460835368	1	1	1	1	1	1	1	1	1	1	1	1	1	1	1	1	1	1	1	1	1	1	1	1	1	1	1	1	1	1
Line_1958	EYT 15-16	3.44	85	77	0.61266926	0.575251085	0.453581584	NA	NA	NA	NA	3.81	60	66	NA	NA	NA	0.485853764	0.462885543	1	1	1	1	1	1	1	1	1	1	1	1	1	1	1	1	1	1	1	1	1	1	1	1	1	1	1	1	1	1
Line_1959	EYT 15-16	3.45	84	78	0.598780605	0.560062667	0.444562075	NA	NA	NA	NA	4.14	60	69	NA	NA	NA	0.495682232	0.477665799	1	1	1	1	1	1	1	1	1	1	1	1	1	1	-1	-1	-1	-1	1	1	-1	-1	-1	-1	1	1	-1	-1	-1	1
Line_1960	EYT 15-16	3.21	85	75	0.591737127	0.558744116	0.451369494	NA	NA	NA	NA	3.4	60	75	NA	NA	NA	0.472397751	0.468014948	1	1	1	1	1	1	1	-1	-1	-1	1	-1	1	-1	0	-1	-1	-1	1	1	-1	-1	-1	-1	1	1	-1	-1	-1	1
Line_1961	EYT 15-16	3.39	83	76	0.592547219	0.565082691	0.44618929	NA	NA	NA	NA	3.33	59	66	NA	NA	NA	0.446736135	0.439053257	1	1	1	1	1	1	1	-1	-1	-1	1	-1	1	-1	-1	-1	-1	-1	1	1	-1	-1	-1	-1	1	-1	-1	-1	-1	1
Line_1962	EYT 15-16	3.2	84	75	0.576215275	0.551729183	0.439132221	NA	NA	NA	NA	3.48	59	63	NA	NA	NA	0.460665125	0.456001171	1	1	1	1	1	1	1	1	1	1	1	1	1	1	1	1	1	1	1	1	1	1	1	1	1	1	1	1	1	1
Line_1963	EYT 15-16	3.48	85	75	0.593402303	0.554166681	0.447829416	NA	NA	NA	NA	3.73	59	65	NA	NA	NA	0.485777251	0.475205896	1	1	1	1	1	1	1	1	1	1	1	1	1	1	1	1	1	1	1	1	1	1	1	1	1	1	1	1	1	1
Line_1964	EYT 15-16	3.4	81	80	0.614582718	0.575895806	0.46233326	NA	NA	NA	NA	3.76	58	69	NA	NA	NA	0.475150184	0.462064415	1	1	1	1	1	1	1	1	1	1	1	1	1	1	1	1	1	1	1	1	1	1	1	1	1	1	1	-1	-1	1
Line_1965	EYT 15-16	3.6	80	78	0.587262353	0.553025439	0.429196409	NA	NA	NA	NA	3.13	57	65	NA	NA	NA	0.453879651	0.442938965	1	-1	-1	-1	-1	-1	-1	1	1	-1	-1	1	-1	1	NA	NA	-1	NA	1	-1	NA	NA	NA	NA	-1	-1	NA	1	-1	1
Line_1966	EYT 15-16	3.51	80	77	0.587856067	0.55521846	0.429323824	NA	NA	NA	NA	3.08	58	67	NA	NA	NA	0.442373816	0.431673106	1	1	1	NA	NA	1	1	1	1	1	1	1	1	-1	-1	-1	-1	-1	1	1	-1	-1	-1	-1	1	1	-1	-1	-1	1
Line_1967	EYT 15-16	3.5	81	80	0.579064289	0.546486462	0.421125959	NA	NA	NA	NA	3.87	59	67	NA	NA	NA	0.461515328	0.444281264	1	1	1	1	1	1	1	1	1	1	1	1	1	-1	-1	-1	-1	-1	1	1	-1	-1	-1	-1	1	1	-1	1	1	1
Line_1968	EYT 15-16	3.61	79	82	0.593685421	0.55356994	0.42717785	NA	NA	NA	NA	3.13	55	65	NA	NA	NA	0.442626636	0.428441836	1	1	1	1	1	1	1	-1	-1	-1	1	-1	1	-1	-1	-1	-1	-1	1	1	-1	-1	-1	-1	1	1	-1	1	1	1
Line_1969	EYT 15-16	3.52	79	81	0.58217746	0.550351339	0.4133048	NA	NA	NA	NA	3.49	55	64	NA	NA	NA	0.455555202	0.440000047	1	1	1	1	1	1	1	1	1	1	1	1	1	1	-1	-1	-1	-1	1	1	-1	-1	-1	-1	1	1	-1	-1	-1	1
Line_1970	EYT 15-16	3.66	81	80	0.587745253	0.548328251	0.424869233	NA	NA	NA	NA	3.17	58	65	NA	NA	NA	0.442934996	0.432185331	1	1	1	1	1	1	1	1	1	0	1	1	1	1	1	1	1	1	1	1	1	-1	0	-1	1	1	-1	-1	0	1
Line_1971	EYT 15-16	3.47	81	74	0.59822605	0.555710356	0.43342503	NA	NA	NA	NA	2.89	58	67	NA	NA	NA	0.443901195	0.427827455	1	1	1	1	1	1	1	1	1	1	1	1	1	1	1	1	1	1	1	1	0	1	-1	-1	1	1	-1	-1	-1	1
Line_1972	EYT 15-16	3.78	79	75	0.580041787	0.545374164	0.419807851	NA	NA	NA	NA	3.29	56	68	NA	NA	NA	0.458900938	0.442227828	1	1	1	1	1	1	1	1	1	1	1	1	1	1	1	1	1	1	1	1	1	1	1	1	1	1	1	1	1	1
Line_1973	EYT 15-16	3.38	81	71	0.572264472	0.53317879	0.415626178	NA	NA	NA	NA	3.9	58	67	NA	NA	NA	0.474135768	0.461733504	1	1	1	1	1	1	1	1	1	1	1	1	1	1	-1	-1	-1	-1	1	1	-1	-1	-1	-1	1	1	-1	-1	-1	1
Line_1974	EYT 15-16	3.55	79	77	0.565691115	0.516482597	0.411791156	NA	NA	NA	NA	4.02	52	70	NA	NA	NA	0.477915713	0.458880553	1	-1	-1	-1	-1	-1	-1	1	1	1	-1	1	-1	NA	NA	NA	NA	NA	1	-1	NA	NA	NA	NA	-1	1	NA	NA	-1	1
Line_1975	EYT 15-16	3.66	79	78	0.590057021	0.543150571	0.420055871	NA	NA	NA	NA	4.22	51	65	NA	NA	NA	0.466492404	0.436861812	1	1	1	1	1	1	1	1	1	1	1	1	1	1	1	1	1	1	1	1	1	1	1	1	1	1	1	1	1	1
Line_1976	EYT 15-16	3.48	81	72	0.587630681	0.549312386	0.434111255	NA	NA	NA	NA	4.63	52	63	NA	NA	NA	0.47859117	0.451592083	1	1	1	1	1	1	1	1	1	1	1	1	1	0	1	1	1	1	1	1	1	1	1	1	1	1	1	1	1	1
Line_1977	EYT 15-16	3.7	79	71	0.592298301	0.552518941	0.431722603	NA	NA	NA	NA	4.33	53	65	NA	NA	NA	0.480282886	0.458083827	1	1	1	1	1	1	1	1	1	1	1	1	1	1	1	1	1	1	1	1	1	1	1	1	1	1	0	1	1	1
Line_1978	EYT 15-16	3.45	80	70	0.594323824	0.556045893	0.444277515	NA	NA	NA	NA	4.41	53	69	NA	NA	NA	0.499827511	0.47175979	1	1	1	1	1	1	1	1	1	1	1	1	1	1	1	1	1	1	1	1	1	1	1	1	1	1	1	1	1	1
Line_1979	EYT 15-16	3.61	79	73	0.589272855	0.546119777	0.431540407	NA	NA	NA	NA	3.96	53	61	NA	NA	NA	0.463306811	0.436164431	1	1	1	1	1	1	1	1	1	1	1	1	1	1	1	1	1	1	1	1	1	1	1	1	1	1	1	1	1	1
Line_1980	EYT 15-16	3.21	80	68	0.601561532	0.556366516	0.441997532	NA	NA	NA	NA	3.06	58	63	NA	NA	NA	0.436553923	0.415400195	1	1	1	1	1	1	1	-1	0	-1	1	-1	1	-1	-1	-1	-1	-1	1	1	-1	0	0	-1	1	1	-1	0	0	1
Line_1981	EYT 15-16	3.37	83	72	0.594964811	0.558671442	0.441307099	NA	NA	NA	NA	3.65	58	64	NA	NA	NA	0.452775648	0.432192247	1	1	1	1	1	1	1	1	1	1	1	1	1	1	1	1	1	1	1	1	1	1	1	1	1	1	1	1	1	1
Line_1982	EYT 15-16	3.69	79	76	0.586952155	0.540596546	0.425955185	NA	NA	NA	NA	3.56	52	70	NA	NA	NA	0.44759878	0.418672499	1	1	1	1	1	1	1	1	1	1	1	1	1	1	1	1	1	1	1	1	1	1	1	1	1	1	1	1	1	1
Line_1983	EYT 15-16	3.41	83	75	0.595872074	0.554654211	0.444611065	NA	NA	NA	NA	3.37	59	75	NA	NA	NA	0.448912637	0.431331387	1	1	1	1	1	1	1	1	1	1	1	1	1	1	-1	-1	-1	-1	1	1	-1	-1	-1	-1	1	1	-1	-1	-1	1
Line_1984	EYT 15-16	3.42	80	76	0.578412822	0.544117911	0.429316544	NA	NA	NA	NA	3.23	55	NA	NA	NA	NA	0.446543359	0.429294685	1	1	1	1	1	1	1	1	1	1	1	1	1	1	1	1	1	1	1	1	1	1	1	1	1	1	1	-1	-1	1
Line_1985	EYT 15-16	3.23	81	75	0.596179532	0.552842799	0.429373738	NA	NA	NA	NA	3.15	57	66	NA	NA	NA	0.448233631	0.429450179	1	1	1	1	1	1	1	1	0	1	1	1	1	1	1	1	1	1	1	1	1	0	1	1	1	1	1	0	1	1
Line_1986	EYT 15-16	3.42	81	73	0.588113979	0.549292417	0.43727286	NA	NA	NA	NA	3.19	55	62	NA	NA	NA	0.437953622	0.421700526	1	1	1	1	1	1	1	1	1	1	1	1	1	1	1	1	1	1	1	1	1	1	1	1	1	1	1	-1	-1	1
Line_1987	EYT 15-16	3.23	80	76	0.585081032	0.54205629	0.434501046	NA	NA	NA	NA	3.1	58	65	NA	NA	NA	0.447318959	0.425452156	1	1	1	1	1	1	1	1	1	1	1	1	1	1	0	1	1	1	1	1	1	1	1	1	1	1	1	1	0	1
Line_1988	EYT 15-16	3.6	79	78	0.579798351	0.538862107	0.428660268	NA	NA	NA	NA	3.69	52	67	NA	NA	NA	0.457938495	0.432595544	1	1	1	1	1	1	1	1	1	1	1	1	1	1	1	1	1	1	1	1	1	1	1	1	1	1	1	1	1	1
Line_1989	EYT 15-16	3.11	85	78	0.607008844	0.564099652	0.45567059	NA	NA	NA	NA	3.3	60	65	NA	NA	NA	0.462044059	0.441761766	1	1	1	1	1	1	1	1	1	1	1	1	1	1	0	-1	-1	-1	1	1	-1	-1	-1	-1	1	1	-1	-1	-1	1
Line_1990	EYT 15-16	2.98	84	70	0.596000183	0.55326807	0.442276296	NA	NA	NA	NA	4.34	59	66	NA	NA	NA	0.480364545	0.450289439	1	1	1	1	1	1	1	1	1	1	1	1	1	1	-1	-1	-1	-1	1	1	0	-1	-1	-1	1	1	-1	0	-1	1
Line_1991	EYT 15-16	3.09	85	75	0.595639175	0.540364336	0.437017061	NA	NA	NA	NA	4.14	62	65	NA	NA	NA	0.485309954	0.461615211	1	1	1	1	1	1	1	1	1	1	1	1	1	1	1	1	1	1	1	1	1	1	1	1	1	1	1	1	1	1
Line_1992	EYT 15-16	3.15	84	74	0.599643405	0.564039119	0.455000162	NA	NA	NA	NA	3.98	59	67	NA	NA	NA	0.483321798	0.462449097	1	1	1	1	1	1	1	-1	-1	-1	1	-1	1	1	1	1	1	1	1	1	1	1	1	1	1	1	1	1	1	1
Line_1993	EYT 15-16	3.14	85	74	0.609446101	0.56472927	0.445713757	NA	NA	NA	NA	4.13	59	70	NA	NA	NA	0.469368075	0.44992264	1	1	1	1	1	1	1	1	1	1	1	1	1	1	1	1	1	1	1	1	1	1	1	1	1	1	1	1	1	1
Line_1994	EYT 15-16	3.43	82	75	0.602183053	0.563058122	0.438649809	NA	NA	NA	NA	3.5	58	70	NA	NA	NA	0.454653242	0.434558531	1	1	1	1	1	1	1	-1	-1	-1	1	-1	1	-1	-1	-1	-1	-1	1	1	-1	-1	-1	-1	1	1	-1	-1	-1	1
Line_1995	EYT 15-16	3.37	83	73	0.597318599	0.557114189	0.443097508	NA	NA	NA	NA	3.68	59	65	NA	NA	NA	0.46980053	0.451677616	1	1	1	1	1	1	1	-1	-1	-1	1	-1	1	-1	-1	-1	-1	-1	1	1	-1	-1	-1	-1	1	1	-1	-1	-1	1
Line_1996	EYT 15-16	3.29	84	74	0.604577146	0.559994195	0.448284791	NA	NA	NA	NA	3.6	58	75	NA	NA	NA	0.463306658	0.44154869	1	1	1	1	1	1	1	1	1	1	1	1	1	1	-1	-1	-1	-1	1	1	-1	-1	-1	-1	1	1	-1	-1	-1	1
Line_1997	EYT 15-16	3.19	85	72	0.607473311	0.556455236	0.434166964	NA	NA	NA	NA	4.24	59	67	NA	NA	NA	0.488900738	0.466188991	1	1	1	1	1	1	1	1	1	1	1	1	1	1	1	1	1	1	1	1	1	1	1	1	1	1	1	1	1	1
Line_1998	EYT 15-16	3.37	80	74	0.5916691	0.547512863	0.432406995	NA	NA	NA	NA	3.35	55	64	NA	NA	NA	0.45002412	0.429552851	1	1	1	1	1	1	1	1	0	1	1	1	1	1	0	0	-1	-1	1	1	-1	-1	0	0	1	1	0	-1	0	1
Line_1999	EYT 15-16	3.32	82	76	0.603389425	0.557024681	0.440125191	NA	NA	NA	NA	3.29	58	65	NA	NA	NA	0.448216423	0.429865346	1	1	1	1	1	1	1	1	1	1	1	1	1	1	-1	-1	-1	-1	1	1	-1	-1	-1	-1	1	1	-1	-1	-1	1
[truncated: 1,486 more rows]
[truncated: 5,000 more columns]
